# Supplementary material for: Transcriptional profiling of liver tissues in chicken embryo at day 16 and 20 using RNA sequencing reveals differential antioxidant enzyme activity
Source: PLoS One. 2018 Feb 6;13(2):e0192253. doi: 10.1371/journal.pone.0192253 (PMC5800670; doi:10.1371/journal.pone.0192253)
Supplement: S2 File — (XLSX) [file pone.0192253.s002.xlsx]

## Sheet: Table S2
Supplementary Table S2. List of differentially expressed genes inliver tissues between high and low antixodant enzyme activity (SODH vsSODL)
Gene_id	readcount_SODH	readcount_SODL	log2FoldChange	pval	padj	Associated Gene Name	Interpro Description
ENSGALG00000000044	53.7217	259.62	-2.2728	1.3e-08	1.61e-06	WFIKKN1	Immunoglobulin subtype||Immunoglobulin-like domain||Netrin module, non-TIMP type||Proteinase inhibitor I2, Kunitz metazoa||Immunoglobulin subtype 2||Tissue inhibitor of metalloproteinases-like, OB-fold||Immunoglobulin I-set||Netrin domain||Immunoglobulin||Kazal domain||Whey acidic protein-type 4-disulphide core||Immunoglobulin V-set domain
ENSGALG00000000142	473.951	261.778	0.85639	0.0011326	0.022009	CEPT1	CDP-alcohol phosphatidyltransferase||Choline/ethanolamine phosphotransferase
ENSGALG00000000169	868.746	1215.43	-0.48446	0.0031926	0.048826	PCNA	Rad9/Ddc1||Proliferating cell nuclear antigen, PCNA||Proliferating cell nuclear antigen, PCNA, N-terminal||Proliferating cell nuclear antigen, PCNA, C-terminal
ENSGALG00000000252	26.4701	1.24584	4.4092	2.29e-05	0.00093122	SCN4A	Ion transport domain||Polycystic kidney disease type 2 protein||Voltage gated sodium channel, alpha subunit||IQ motif, EF-hand binding site||Polycystin cation channel, PKD1/PKD2||Sodium ion transport-associated
ENSGALG00000000272	56.1407	116.745	-1.0562	0.00022185	0.0061848	CDCA2	-
ENSGALG00000000293	16463.4	8945.41	0.88004	9.05e-06	0.00043394	-	Alpha-2-macroglobulin||Alpha-macroglobulin complement component||Alpha-macroglobulin, receptor-binding||Alpha-2-macroglobulin, N-terminal||Prolactin-inducible protein||Alpha-2-macroglobulin, N-terminal 2||Alpha-2-macroglobulin, thiol-ester bond-forming||Terpenoid cyclases/protein prenyltransferase alpha-alpha toroid
ENSGALG00000000332	1829.89	1230.34	0.57269	0.00051803	0.012054	FTSJ3	Ribosomal RNA methyltransferase Spb1, domain of unknown function DUF3381||S-adenosyl-L-methionine-dependent methyltransferase||Ribosomal RNA methyltransferase FtsJ domain||Ribosomal RNA methyltransferase, Spb1, C-terminal
ENSGALG00000000356	124.845	304.797	-1.2877	4.18e-09	5.74e-07	SLC37A2	Major facilitator superfamily||Major facilitator superfamily domain
ENSGALG00000000371	207.72	121.816	0.76994	0.00088393	0.018085	CRHR1	GPCR, family 2, secretin-like||GPCR, family 2, extracellular hormone receptor domain||GPCR, family 2, corticotropin releasing factor receptor||GPCR, family 2, diuretic hormone receptor||GPCR, family 2, corticotropin releasing factor receptor, type 1||GPCR, family 2-like
ENSGALG00000000372	1564.08	2337.13	-0.57943	0.00028619	0.0075676	HMGN2	High mobility group nucleosome-binding domain-containing family
ENSGALG00000000412	152.918	312.013	-1.0289	1.34e-06	8.86e-05	CCDC15	-
ENSGALG00000000417	57.3492	110.476	-0.94589	0.0013351	0.024973	SLC16A4	Major facilitator superfamily||Major facilitator superfamily domain
ENSGALG00000000470	359.18	555.129	-0.62812	0.00064332	0.01414	LMNB2	Lamin Tail Domain||Intermediate filament protein
ENSGALG00000000527	808.632	1154.4	-0.51359	0.0025495	0.040932	SH3BGRL3	Thioredoxin-like fold||SH3-binding, glutamic acid-rich protein||Glutaredoxin
ENSGALG00000000549	264.07	501.808	-0.92622	0.00041021	0.010027	-	Transthyretin/hydroxyisourate hydrolase, superfamily||Hydroxyisourate hydrolase||Transthyretin/hydroxyisourate hydrolase
ENSGALG00000000551	1504.16	779.536	0.94828	1.75e-08	2.08e-06	C26H6ORF89	-
ENSGALG00000000557	287.899	63.6061	2.1783	2.02e-08	2.35e-06	ETNK2	Protein kinase-like domain||Aminoglycoside phosphotransferase
ENSGALG00000000585	72.2236	157.13	-1.1214	2.32e-05	0.00094074	MYL4	EF-hand domain
ENSGALG00000000629	545.485	789.216	-0.53288	0.0020221	0.034666	-	NADH:ubiquinone oxidoreductase subunit B14.5a
ENSGALG00000000632	34.3396	86.7962	-1.3378	5.05e-05	0.0017863	CHTF8	Chromosome transmission fidelity protein 8
ENSGALG00000000685	370.456	226.27	0.71126	0.0018107	0.031822	MAP3K14	Serine/threonine/dual specificity protein kinase, catalytic domain||Mitogen-activated protein (MAP) kinase kinase kinase 14||Tyrosine-protein kinase, catalytic domain||Serine-threonine/tyrosine-protein kinase catalytic domain||Protein kinase-like domain||Protein kinase domain
ENSGALG00000000721	1752.62	711.734	1.3001	5e-05	0.0017756	SLC41A1	SLC41 divalent cation transporters, integral membrane domain
ENSGALG00000000734	269.644	429.074	-0.67017	0.00045397	0.010868	RPA2	Nucleic acid-binding, OB-fold||OB-fold nucleic acid binding domain, AA-tRNA synthetase-type||Replication protein A, C-terminal||Replication factor A protein 2
ENSGALG00000000748	153.343	516.194	-1.7511	5.56e-18	6.93e-15	TJP3	Guanylate kinase/L-type calcium channel beta subunit||Guanylate kinase-like||Tight junction protein ZO||P-loop containing nucleoside triphosphate hydrolase||Variant SH3 domain||PDZ domain||SH3 domain
ENSGALG00000000771	366.687	231.528	0.66336	0.00077337	0.01634	PLA2G15	Lecithin:cholesterol/phospholipid:diacylglycerol acyltransferase||Alpha/Beta hydrolase fold
ENSGALG00000000791	56.8914	123.689	-1.1204	5.53e-05	0.0019187	-//-
ENSGALG00000000812	7077.14	4590.55	0.6245	5.06e-05	0.001787	OAZ1	Ornithine decarboxylase antizyme||Acyl-CoA N-acyltransferase
ENSGALG00000000843	1823.33	1214.22	0.58654	0.00025348	0.0069012	DOT1L	Histone methylation DOT1||Histone H3-K79 methyltransferase, metazoa||S-adenosyl-L-methionine-dependent methyltransferase
ENSGALG00000000845	590.842	339.27	0.80034	1.68e-05	0.00072303	UVRAG	C2 domain
ENSGALG00000000862	870.626	611.796	0.509	0.0030315	0.046737	RLF	Zinc finger, C2H2||Zinc finger, C2H2-like
ENSGALG00000000878	79.2047	156.936	-0.98652	0.00010953	0.0034135	KIF18B	Kinesin motor domain||P-loop containing nucleoside triphosphate hydrolase
ENSGALG00000000893	3932.66	2132.41	0.88302	0.00062153	0.013835	TAT	Aminotransferase class V domain||Aromatic amino acid beta-eliminating lyase/threonine aldolase||Tyrosine/nicotianamine aminotransferase||Pyridoxal phosphate-dependent transferase||DegT/DnrJ/EryC1/StrS aminotransferase||Aminotransferase, class I/classII||Tyrosine aminotransferase ubiquitination region||Tyrosine transaminase||Tyrosine aminotransferase
ENSGALG00000000895	1214.37	1769.36	-0.54303	0.00071277	0.015282	NUDC	CS domain||HSP20-like chaperone
ENSGALG00000000947	2103.82	611.468	1.7827	5e-12	1.39e-09	FKBP51	Tetratricopeptide repeat||Peptidyl-prolyl cis-trans isomerase, FKBP-type, domain||Tetratricopeptide repeat-containing domain||Tetratricopeptide TPR1||Tetratricopeptide TPR2
ENSGALG00000000970	119.344	235.864	-0.98283	1.67e-05	0.00072117	STT3A	Serine/threonine/dual specificity protein kinase, catalytic domain||Protein kinase-like domain||Protein kinase domain||Serine-threonine/tyrosine-protein kinase catalytic domain||Tyrosine-protein kinase, catalytic domain
ENSGALG00000000990	1311.2	1909.91	-0.54262	0.00077886	0.016377	SRSF6	RNA recognition motif domain||RNA-binding motif
ENSGALG00000001096	2130.24	3001.03	-0.49444	0.0016137	0.029153	UQCR11	Cytochrome b-c1 complex subunit 10
ENSGALG00000001122	7.10649	38.0703	-2.4215	0.0011795	0.022652	CALN1	EF-hand domain
ENSGALG00000001126	121.748	237.836	-0.96607	1.46e-05	0.00064629	CHAF1A	Chromatin assembly factor 1 subunit A
ENSGALG00000001209	89.8175	37.7247	1.2515	0.00012523	0.0038208	-//-
ENSGALG00000001220	3044.54	804.333	1.9204	0.000248	0.0067945	HERPUD1	Ubiquitin-like||Ubiquitin-related domain
ENSGALG00000001229	476.914	322.241	0.56559	0.0023103	0.038405	SKI	DNA binding domain, putative||c-SKI SMAD4-binding domain||SAND domain-like||Transforming protein Ski
ENSGALG00000001234	2504.64	343.674	2.8655	4.48e-21	8.69e-18	CETP	Cholesteryl ester transfer||Bactericidal permeability-increasing protein, alpha/beta domain||Lipid-binding serum glycoprotein, C-terminal||Lipid-binding serum glycoprotein, N-terminal
ENSGALG00000001246	262.621	125.532	1.0649	1.71e-06	0.00011024	PPARGC1B	RNA recognition motif domain
ENSGALG00000001252	2343.08	1533.71	0.61138	0.00031705	0.0082095	CREB3L3	Transcription factor, Skn-1-like, DNA-binding domain||Basic-leucine zipper domain
ENSGALG00000001281	2258.33	831.322	1.4418	1.23e-18	1.65e-15	PHOSPHO1	HAD-like domain||Pyridoxal phosphate phosphatase-related||HAD-superfamily hydrolase, subfamily IB, PSPase-like||Phosphatase PHOSPHO-type
ENSGALG00000001295	146.01	249.08	-0.77054	0.00052439	0.01217	SCLY	Cysteine desulfurase, NifS||Aminotransferase class V domain||Pyridoxal phosphate-dependent transferase
ENSGALG00000001298	303.405	524.773	-0.79045	2.37e-05	0.0009606	RFC2	ATPase, AAA-type, core||P-loop containing nucleoside triphosphate hydrolase||AAA+ ATPase domain||DNA polymerase III, clamp loader complex, gamma/delta/delta subunit, C-terminal||(+) RNA virus helicase core domain||Replication factor C, C-terminal domain
ENSGALG00000001332	371.563	674.812	-0.86088	1.87e-06	0.00011759	RBL1	Cyclin-like||Retinoblastoma-associated protein, B-box||Retinoblastoma-associated protein, N-terminal||Retinoblastoma-associated protein, A-box||Retinoblastoma-associated protein, C-terminal
ENSGALG00000001371	1610.83	774.357	1.0567	6.56e-05	0.0022237	-	P-loop containing nucleoside triphosphate hydrolase||Sulfotransferase domain
ENSGALG00000001444	82.6681	144.095	-0.80161	0.0021954	0.036841	POC1A	WD40-repeat-containing domain||WD40 repeat||G-protein beta WD-40 repeat||Translation initiation factor, beta propellor-like domain
ENSGALG00000001449	1.40468	16.4419	-3.5491	0.00093657	0.018962	STRA6	-
ENSGALG00000001459	394.716	630.647	-0.67602	0.00017237	0.0050221	TNNC1	EF-hand domain
ENSGALG00000001473	838.661	489.054	0.77809	1.05e-05	0.00049186	MIB2	Zinc finger, RING-type||Mib-herc2||Ankyrin repeat-containing domain||Ankyrin repeat||Zinc finger, ZZ-type
ENSGALG00000001475	1195.54	2119.93	-0.82635	2.74e-07	2.18e-05	STMN1	Stathmin family
ENSGALG00000001491	110.627	287.036	-1.3755	4.07e-10	7.56e-08	NCAPD3	Armadillo-type fold||Condensin-2 complex subunit D3
ENSGALG00000001502	324.625	594.682	-0.87334	2.01e-06	0.00012365	UTP11L	Small-subunit processome, Utp11
ENSGALG00000001506	109.091	195.868	-0.84435	0.00027916	0.0074381	PTTG1	Securin sister-chromatid separation inhibitor
ENSGALG00000001551	1658.64	1146.69	0.53253	0.0011291	0.021968	CCNL2	Cyclin, C-terminal domain||Cyclin-like||Cyclin L||Cyclin, N-terminal
ENSGALG00000001565	12808.8	8187.9	0.64558	2.48e-05	0.0010014	C5	Netrin domain||Alpha-macroglobulin complement component||Anaphylatoxin/fibulin||Tissue inhibitor of metalloproteinases-like, OB-fold||Alpha-2-macroglobulin||Alpha-2-macroglobulin, N-terminal||Netrin module, non-TIMP type||Alpha-macroglobulin, receptor-binding||Alpha-2-macroglobulin, N-terminal 2||Anaphylatoxin, complement system||Terpenoid cyclases/protein prenyltransferase alpha-alpha toroid
ENSGALG00000001574	1086.39	631.543	0.78259	4.6e-06	0.00024764	MLLT6	Zinc finger, PHD-finger||Zinc finger, PHD-type
ENSGALG00000001583	345.559	211.449	0.70863	0.00056279	0.012856	TRAF1	TNF receptor-associated factor TRAF||Zinc finger, RING-type||MATH||TRAF-like||Zinc finger, TRAF-type
ENSGALG00000001616	186.391	437.098	-1.2296	5.73e-10	1.03e-07	CDC45	CDC45 family
ENSGALG00000001617	84.3738	148.731	-0.81784	0.0013305	0.024941	CAMKK1	Serine/threonine/dual specificity protein kinase, catalytic domain||Protein kinase-like domain||Protein kinase domain||Tyrosine-protein kinase, catalytic domain||Serine-threonine/tyrosine-protein kinase catalytic domain
ENSGALG00000001632	40.7601	116.036	-1.5093	4.47e-06	0.00024306	MIS12	Prefoldin||Centromere protein Mis12
ENSGALG00000001654	2016.32	3355.27	-0.73471	2.37e-06	0.00014164	C1QBP	Mitochondrial glycoprotein
ENSGALG00000001693	49.1385	95.772	-0.96275	0.0019254	0.033281	SLC18A1	Major facilitator superfamily||Major facilitator superfamily domain
ENSGALG00000001717	35507.6	25045.9	0.50355	0.0010145	0.020189	SLC16A1	Monocarboxylate transporter||Major facilitator superfamily||Major facilitator superfamily domain
ENSGALG00000001798	69.6289	147.773	-1.0856	4.89e-05	0.0017407	BBS4	Tetratricopeptide TPR2||Tetratricopeptide TPR1||Tetratricopeptide repeat-containing domain||Tetratricopeptide repeat
ENSGALG00000001801	95.6664	161.629	-0.7566	0.0021415	0.036109	IFT74	-
ENSGALG00000001845	292.439	435.526	-0.57462	0.0026687	0.042418	PHTF1	Transcription factor homeodomain, male germ-cell
ENSGALG00000001864	81.6115	163.924	-1.0062	6.66e-05	0.0022489	C9orf72	-
ENSGALG00000001872	2074.45	1302.52	0.67143	3.93e-05	0.0014603	SDF4	EF-hand domain
ENSGALG00000001883	80.3289	284.029	-1.822	0.0018404	0.032182	ST6GALNAC2	Glycosyl transferase, family 29||Sialyltransferase
ENSGALG00000001903	1487.76	856.765	0.79617	1.38e-06	9.04e-05	MAP1LC3A	Ubiquitin-related domain||Ubiquitin-like protein Atg12||Autophagy protein Atg8 ubiquitin like
ENSGALG00000001949	5595.7	7761.63	-0.47204	0.0020468	0.034952	MDH2	L-lactate/malate dehydrogenase||Lactate/malate dehydrogenase, C-terminal||Malate dehydrogenase, type 1||Lactate dehydrogenase/glycoside hydrolase, family 4, C-terminal||Lactate/malate dehydrogenase, N-terminal
ENSGALG00000001954	73.4307	128.295	-0.80501	0.0025747	0.041261	APTX	SMAD/FHA domain||Histidine triad (HIT) protein||HIT-like domain
ENSGALG00000001965	4351.53	3155.55	0.46363	0.0024637	0.039959	AARS	Alanine-tRNA ligase, class IIc, anti-codon-binding domain||Threonyl/alanyl tRNA synthetase, class II-like, putative editing domain||Alanine-tRNA ligase, class IIc||Translation protein, beta-barrel domain||Alanyl-tRNA synthetase, class IIc, core domain||Alanyl-tRNA synthetase, class IIc, N-terminal||Threonyl/alanyl tRNA synthetase, SAD
ENSGALG00000001977	497.523	252.471	0.97865	0.00024988	0.0068354	LDB3	Zinc finger, LIM-type||ZASP||PDZ domain
ENSGALG00000002024	1342.11	2598.35	-0.95309	0.00016804	0.0049124	COMT	S-adenosyl-L-methionine-dependent methyltransferase||O-methyltransferase, family 3||Catechol O-methyltransferase, eukaryotic
ENSGALG00000002030	13852.8	9505.02	0.54342	0.00043824	0.010622	AHCY	Acetohydroxy acid isomeroreductase, catalytic||Adenosylhomocysteinase||D-isomer specific 2-hydroxyacid dehydrogenase, NAD-binding domain||S-adenosyl-L-homocysteine hydrolase, NAD binding domain
ENSGALG00000002116	41.1627	84.0717	-1.0303	0.0014817	0.027261	C18H17ORF106	-
ENSGALG00000002140	773.013	1188.07	-0.62005	0.00018512	0.0053223	AP2B1	Beta-adaptin appendage, C-terminal subdomain||Clathrin/coatomer adaptor, adaptin-like, N-terminal||Coatomer/calthrin adaptor appendage, C-terminal subdomain||Clathrin adaptor, alpha/beta/gamma-adaptin, appendage, Ig-like subdomain||Armadillo-type fold||Armadillo||Coatomer/clathrin adaptor appendage, Ig-like subdomain||HEAT||AP-1, 2,4 complex subunit beta
ENSGALG00000002159	10682.3	7177.71	0.57362	0.00018131	0.0052389	ACOX1	Acyl-CoA dehydrogenase/oxidase, N-terminal and middle domain||Acyl-CoA oxidase/dehydrogenase, central domain||Acyl-CoA dehydrogenase/oxidase C-terminal||Acyl-CoA oxidase||Acyl-CoA oxidase, C-terminal
ENSGALG00000002167	19.8767	66.0213	-1.7319	0.00033225	0.0085022	PATL2	Topoisomerase II-associated protein PAT1
ENSGALG00000002169	1545.12	1058.14	0.54619	0.00071387	0.015286	PLEKHB2	Pleckstrin homology domain
ENSGALG00000002193	274.989	72.9251	1.9149	4.73e-16	3.44e-13	ARHGEF4	Dbl homology (DH) domain||Pleckstrin homology domain||Variant SH3 domain||SH3 domain
ENSGALG00000002194	751.83	1275.65	-0.76275	4.31e-06	0.0002349	MRPL38	Phosphatidylethanolamine-binding protein PEBP
ENSGALG00000002232	1977.82	1363.35	0.53676	0.0024341	0.039673	RERE	ELM2 domain||Homeodomain-like||Zinc finger, GATA-type||Bromo adjacent homology (BAH) domain||Atrophin-like||SANT/Myb domain
ENSGALG00000002286	16199.9	10167	0.67209	1.16e-05	0.00053429	H3F3B	Histone-fold||Histone H3/CENP-A||Histone core
ENSGALG00000002305	421.771	279.67	0.59273	0.0019614	0.033757	ZBTB41	BTB/POZ-like||Zinc finger, C2H2-like||Zinc finger, C2H2||BTB/POZ||BTB/POZ fold
ENSGALG00000002338	365.679	724.75	-0.98691	1.2e-05	0.00055299	ASPM	P-loop containing nucleoside triphosphate hydrolase||Armadillo-type fold||Calmodulin-regulated spectrin-associated protein, CH domain||IQ motif, EF-hand binding site||Calponin homology domain
ENSGALG00000002346	70.4483	193.555	-1.4581	2.77e-08	3.05e-06	CLSPN	Ubiquitin-conjugating enzyme/RWD-like
ENSGALG00000002358	10.0739	93.8122	-3.2192	0.0013765	0.025611	CDO1	Cysteamine dioxygenase||Cysteine dioxygenase type I||RmlC-like cupin domain
ENSGALG00000002431	39332	9791.28	2.0061	1.26e-07	1.08e-05	-	Sushi/SCR/CCP domain
ENSGALG00000002515	69.6595	128.685	-0.88546	0.0012517	0.023718	OLFM1	Neurogenesis glycoprotein||Olfactomedin-like||Quinonprotein alcohol dehydrogenase-like superfamily
ENSGALG00000002529	3714.71	2688.12	0.46665	0.0024408	0.039699	MCCC2	Acetyl-coenzyme A carboxyltransferase, N-terminal||Acetyl-coenzyme A carboxyltransferase, C-terminal||ClpP/crotonase-like domain||Carboxyl transferase
ENSGALG00000002552	12476.9	8688.34	0.5221	0.0005433	0.012459	COL3A1	-
ENSGALG00000002553	12388.5	6478.73	0.93522	1.29e-09	1.99e-07	PCDH1	Protocadherin||Cadherin-like||Cadherin||Cadherin, N-terminal
ENSGALG00000002561	75.3231	160.319	-1.0898	2.1e-05	0.00086476	FANCE	Fanconi Anaemia group E protein, C-terminal
ENSGALG00000002563	457.865	726.775	-0.66658	0.00051669	0.012039	TPM4	Tropomyosin
ENSGALG00000002564	66.6431	118.732	-0.83318	0.0032154	0.048966	RGS4	RGS domain
ENSGALG00000002598	1031.58	658.783	0.64698	0.00012808	0.0038872	TPST1	P-loop containing nucleoside triphosphate hydrolase||Sulfotransferase domain
ENSGALG00000002599	55.4949	151.737	-1.4511	1.05e-07	9.25e-06	CZH9ORF100	Dbl homology (DH) domain||Pleckstrin homology domain
ENSGALG00000002623	331.831	146.044	1.184	8.48e-05	0.0027655	PCOLCE2	Tissue inhibitor of metalloproteinases-like, OB-fold||Netrin domain||CUB domain||Proteinase inhibitor I35, tissue inhibitor of metalloproteinase||Netrin module, non-TIMP type
ENSGALG00000002647	25.7597	77.8471	-1.5955	0.00053652	0.012369	PLS1	Calponin homology domain||EF-hand domain||Calmodulin-regulated spectrin-associated protein, CH domain
ENSGALG00000002649	1267.27	864.036	0.55256	0.00084437	0.01746	UBE4B	Ubiquitin conjugation factor E4, core||U box domain
ENSGALG00000002663	339.263	565.228	-0.73643	5.67e-05	0.001961	ATR	UME||Protein kinase-like domain||PIK-related kinase||PIK-related kinase, FATC||Phosphatidylinositol 3-/4-kinase, catalytic domain||Armadillo-type fold||HEAT, type 2||PIK-related kinase, FAT
ENSGALG00000002665	296.311	454.12	-0.61596	0.0011896	0.022714	PCYOX1L	Prenylcysteine lyase||Prenylcysteine oxidase
ENSGALG00000002699	1675.72	984.326	0.76757	0.00040998	0.010027	VAV2	Variant SH3 domain||Calmodulin-regulated spectrin-associated protein, CH domain||Pleckstrin homology domain||Calponin homology domain||SH3 domain||Protein kinase C-like, phorbol ester/diacylglycerol-binding domain||SH2 domain||Dbl homology (DH) domain
ENSGALG00000002701	287.106	430.519	-0.5845	0.0020405	0.034912	DNAJC9	DnaJ domain
ENSGALG00000002722	5266.38	3748.05	0.49067	0.0019172	0.03326	MST1	Apple-like||Kringle-like fold||PAN-1 domain||Peptidase S1A, chymotrypsin-type||Kringle||Trypsin-like cysteine/serine peptidase domain||Peptidase S1
ENSGALG00000002740	132.071	239.034	-0.8559	0.00016445	0.0048316	MPP2	Variant SH3 domain||L27||P-loop containing nucleoside triphosphate hydrolase||Guanylate kinase/L-type calcium channel beta subunit||PDZ domain||SH3 domain||L27, C-terminal||Guanylate kinase-like
ENSGALG00000002769	1249.09	304.647	2.0357	5.68e-16	3.96e-13	DNAJC12	DnaJ domain
ENSGALG00000002781	149.153	467.107	-1.647	4.21e-16	3.2e-13	BRCA1	Zinc finger, RING-type||Zinc finger, C3HC4 RING-type||Breast cancer type 1 susceptibility protein (BRCA1)||BRCT domain||Alpha/beta knot methyltransferases
ENSGALG00000002783	1272.13	646.479	0.97657	1.78e-06	0.00011292	SLC43A2	Major facilitator superfamily domain||Major facilitator superfamily
ENSGALG00000002802	28.2066	72.1175	-1.3543	0.00068442	0.014801	PACSIN1	FCH domain||Variant SH3 domain||SH3 domain
ENSGALG00000002843	384.856	215.402	0.83728	2.84e-05	0.001125	RILP	JNK/Rab-associated protein-1, N-terminal||Rab interacting lysosomal protein
ENSGALG00000002873	398.524	597.489	-0.58425	0.0010465	0.020637	RSL1D1	Ribosomal protein L1-like||Ribosomal protein L1/ribosomal biogenesis protein
ENSGALG00000002896	691.926	444.473	0.63852	0.00036343	0.0091921	ENPP1	Somatomedin B domain||Alkaline-phosphatase-like, core domain||DNA/RNA non-specific endonuclease||Extracellular Endonuclease, subunit A||Type I phosphodiesterase/nucleotide pyrophosphatase/phosphate transferase
ENSGALG00000002899	463.721	176.948	1.3899	3.01e-12	9.06e-10	AACS	AMP-dependent synthetase/ligase
ENSGALG00000002908	31.0718	117.339	-1.917	1.19e-09	1.87e-07	TRAIP	Zinc finger, RING-type||Zinc finger, C3HC4 RING-type||Prefoldin||Zinc finger, RING-CH-type
ENSGALG00000002909	1453.85	813.359	0.83792	0.00025227	0.0068824	CTGF	Insulin-like growth factor-binding protein, IGFBP||Cystine knot, C-terminal||Thrombospondin, type 1 repeat||Glycoprotein hormone subunit beta, cystine knot||von Willebrand factor, type C||IGFBP-related, CNN
ENSGALG00000002987	19953.5	13751.4	0.53707	0.00047893	0.011341	SERPINF2	Serpin domain
ENSGALG00000003015	4031.5	1710.09	1.2372	1.18e-07	1.01e-05	SERPINF1	Serpin domain
ENSGALG00000003016	2191.43	1245.14	0.81557	5.4e-07	3.94e-05	MASP2	Epidermal growth factor-like domain||Peptidase S1A, chymotrypsin-type||EGF-like calcium-binding domain||Peptidase S1||Trypsin-like cysteine/serine peptidase domain||Sushi/SCR/CCP domain||CUB domain
ENSGALG00000003045	651.739	988.537	-0.601	0.00039	0.0096817	E2F1	E2F/DP family, winged-helix DNA-binding domain
ENSGALG00000003051	86.5021	43.0227	1.0076	0.0015369	0.028026	-//-
ENSGALG00000003071	169.212	267.936	-0.66306	0.0016585	0.029747	OGFOD1	Oxoglutarate/iron-dependent oxygenase, C-terminal degradation domain||Prolyl 4-hydroxylase, alpha subunit
ENSGALG00000003085	484.614	995.774	-1.039	4.56e-05	0.0016473	CDK1	Serine/threonine/dual specificity protein kinase, catalytic domain||Protein kinase domain||Protein kinase-like domain||Tyrosine-protein kinase, catalytic domain||Serine-threonine/tyrosine-protein kinase catalytic domain
ENSGALG00000003097	102.878	210.661	-1.034	9.64e-06	0.00045857	FAM83D	Protein of unknown function DUF1669
ENSGALG00000003147	1886.86	1343.32	0.49018	0.002366	0.038954	TRPC4AP	Protein of unknown function DUF3689||Armadillo-type fold
ENSGALG00000003158	104.282	180.546	-0.79188	0.0010923	0.021395	COIL	-
ENSGALG00000003212	351.563	1145.02	-1.7035	5.51e-09	7.35e-07	TSPO2	TspO/MBR-related protein
ENSGALG00000003231	255.791	559.831	-1.13	4.31e-05	0.0015717	KIF20A	Kinesin motor domain||P-loop containing nucleoside triphosphate hydrolase
ENSGALG00000003251	500.156	332.048	0.59099	0.0017232	0.030671	DNAJA4	Chaperone DnaJ, C-terminal||DnaJ domain||HSP40/DnaJ peptide-binding||Heat shock protein DnaJ, cysteine-rich domain
ENSGALG00000003267	7115.75	4796.47	0.56904	0.00028159	0.00748	STAT3	STAT transcription factor, DNA-binding||STAT transcription factor, all-alpha||SH2 domain||STAT transcription factor, coiled coil||STAT transcription factor, protein interaction||p53-like transcription factor, DNA-binding
ENSGALG00000003282	4451.33	3197.12	0.47746	0.0020358	0.034867	Stat5	p53-like transcription factor, DNA-binding||STAT transcription factor, coiled coil||STAT transcription factor, protein interaction||SH2 domain||STAT transcription factor, DNA-binding||STAT transcription factor, all-alpha
ENSGALG00000003285	14.0835	75.6655	-2.4256	2.51e-05	0.0010089	CDHR2	Cadherin-like||Cadherin
ENSGALG00000003294	143.052	256.478	-0.8423	9.34e-05	0.0030089	ATAD5	P-loop containing nucleoside triphosphate hydrolase
ENSGALG00000003303	441.675	289.956	0.60715	0.0029637	0.045975	IDH3A	Isopropylmalate dehydrogenase-like domain||Isocitrate dehydrogenase NAD-dependent
ENSGALG00000003321	1148.44	708.88	0.69606	4.79e-05	0.0017133	RILPL2	Rab interacting lysosomal protein
ENSGALG00000003386	3659.32	6795.48	-0.893	3.38e-05	0.0012907	SPTB	Pleckstrin homology domain||Spectrin/alpha-actinin||Spectrin, beta subunit||Spectrin repeat||Calponin homology domain||Pleckstrin homology domain, spectrin-type||Calmodulin-regulated spectrin-associated protein, CH domain
ENSGALG00000003422	1070.63	709.009	0.59459	0.00048141	0.011369	TRIM3	SMP-30/Gluconolactonase/LRE-like region||Immunoglobulin E-set||NHL repeat, subgroup||Zinc finger, B-box||B-box, C-terminal||Filamin/ABP280 repeat||NHL repeat||Filamin/ABP280 repeat-like
ENSGALG00000003438	155.687	344.718	-1.1468	3.09e-08	3.35e-06	NUF2	Kinetochore protein Nuf2
ENSGALG00000003445	580.852	988.973	-0.76776	8.67e-06	0.00042387	MGST3	Membrane-associated, eicosanoid/glutathione metabolism (MAPEG) protein
ENSGALG00000003484	55.0902	124.283	-1.1738	3.04e-05	0.0011867	BARD1	Zinc finger, RING-type||Ankyrin repeat-containing domain||Ankyrin repeat||BRCT domain
ENSGALG00000003510	35.9363	73.4593	-1.0315	0.0020692	0.035162	UCK2	P-loop containing nucleoside triphosphate hydrolase||Phosphoribulokinase||Uridine kinase like||Dephospho-CoA kinase||Phosphoribulokinase/uridine kinase
ENSGALG00000003512	68807.5	22023.8	1.6435	2.14e-09	3.14e-07	SPINK7	Kazal domain
ENSGALG00000003522	1174.19	1779.97	-0.60019	0.00019145	0.0054853	RBBP4	G-protein beta WD-40 repeat||Histone-binding protein RBBP4, N-terminal||WD40-repeat-containing domain||WD40 repeat
ENSGALG00000003532	9574.7	5097.52	0.90943	6.46e-08	6.26e-06	DDX5	Helicase superfamily 1/2, ATP-binding domain||P-loop containing nucleoside triphosphate hydrolase||P68HR||DEAD/DEAH box helicase domain||RNA helicase, DEAD-box type, Q motif||Helicase, C-terminal
ENSGALG00000003537	2862.28	1226.71	1.2224	2.57e-14	1.25e-11	SGK2	Serine/threonine/dual specificity protein kinase, catalytic domain||AGC-kinase, C-terminal||Protein kinase, C-terminal||Protein kinase-like domain||Protein kinase domain||Tyrosine-protein kinase, catalytic domain||Serine-threonine/tyrosine-protein kinase catalytic domain
ENSGALG00000003548	1282.79	814.224	0.65579	9.19e-05	0.0029703	BAIAP2L1	IMD/I-BAR domain||SH3 domain||Variant SH3 domain
ENSGALG00000003553	28.4695	131.195	-2.2042	1.19e-05	0.00054656	ABCA12	AAA+ ATPase domain||ABC transporter-like||P-loop containing nucleoside triphosphate hydrolase
ENSGALG00000003557	596.776	858.394	-0.52445	0.001944	0.033524	PAOX	Amine oxidase
ENSGALG00000003569	40.6702	101.282	-1.3163	2.23e-05	0.00091342	TMEM130	PKD domain
ENSGALG00000003572	486.313	227.288	1.0974	1.63e-08	1.95e-06	-	Pleckstrin homology domain||Dbl homology (DH) domain
ENSGALG00000003584	541.753	1137.08	-1.0696	4.14e-07	3.1e-05	KPNA2	Armadillo||Armadillo-type fold||Importin-alpha, importin-beta-binding domain
ENSGALG00000003631	187.863	326.528	-0.79753	0.00011354	0.0035258	C5orf42	-
ENSGALG00000003655	800.382	1608.32	-1.0068	7.91e-05	0.0026207	GAS2	Calponin homology domain||Growth-arrest-specific protein 2 domain
ENSGALG00000003660	13.3008	44.9509	-1.7568	0.00018234	0.0052599	FANCF	-
ENSGALG00000003689	7281.7	4687.74	0.63538	4.07e-05	0.001503	PAPSS2	P-loop containing nucleoside triphosphate hydrolase||Sulphate adenylyltransferase catalytic domain||Adenylylsulphate kinase||PUA-like domain||Sulphate adenylyltransferase
ENSGALG00000003706	3185.09	727.677	2.13	0.00057791	0.013132	DUSP1	Rhodanese-like domain||Atypical dual specificity phosphatase||Dual specificity phosphatase, catalytic domain||Dual specificity phosphatase, subgroup, catalytic domain||Mitogen-activated protein (MAP) kinase phosphatase||Protein-tyrosine phosphatase-like||Protein-tyrosine/Dual specificity phosphatase||Protein-tyrosine phosphatase, receptor/non-receptor type||Protein-tyrosine phosphatase, catalytic
ENSGALG00000003720	93.8095	196.974	-1.0702	1.15e-05	0.00053312	FANCD2	-
ENSGALG00000003727	64.6989	119.804	-0.88886	0.0013927	0.025857	HAUS8	-
ENSGALG00000003750	1150.09	657.945	0.80571	2.14e-06	0.00013029	PLCG1	Phospholipase C, phosphoinositol-specific, EF-hand-like||EF-hand domain||Phospholipase C, phosphatidylinositol-specific , X domain||Variant SH3 domain||Pleckstrin homology domain||Phosphatidylinositol-4, 5-bisphosphate phosphodiesterase gamma||Phosphoinositide phospholipase C family||C2 domain||SH3 domain||Phospholipase C, phosphatidylinositol-specific, Y domain||SH2 domain||PLC-like phosphodiest…
ENSGALG00000003832	1341.79	952.212	0.4948	0.002812	0.044315	TEX264	Regulatory factor, effector binding domain
ENSGALG00000003851	234.763	363.699	-0.63154	0.0014551	0.026901	TRIT1	P-loop containing nucleoside triphosphate hydrolase||tRNA isopentenyltransferase||Isopentenyl transferase||tRNA delta(2)-isopentenylpyrophosphate transferase
ENSGALG00000003881	70.2181	138.361	-0.97852	0.00023788	0.0065614	ERCC6L	Helicase, C-terminal||SNF2-related||Helicase superfamily 1/2, ATP-binding domain||Histone deacetylase complex, subunit 2/3||P-loop containing nucleoside triphosphate hydrolase
ENSGALG00000003922	513.416	1417.73	-1.4654	6.07e-18	7.06e-15	TOP2A	DNA topoisomerase, type IIA||DNA topoisomerase, type IIA, subunit B, domain 2||Histidine kinase-like ATPase, C-terminal domain||Ribosomal protein S5 domain 2-type fold||DNA topoisomerase, type IIA-like domain||DNA topoisomerase, type IIA, subunit A/C-terminal||DNA topoisomerase II, eukaryotic-type||DTHCT
ENSGALG00000003944	94.3851	205.261	-1.1208	2.89e-06	0.00016672	FAM189A1	CD20-like family
ENSGALG00000003957	55215.5	29703.6	0.89444	5.94e-09	7.86e-07	APOH	Sushi/SCR/CCP domain||Beta-2-glycoprotein-1 fifth domain
ENSGALG00000004003	1435.67	2158.25	-0.58814	0.00021647	0.006064	AIFM1	FAD-dependent pyridine nucleotide-disulphide oxidoreductase||Pyridine nucleotide-disulphide oxidoreductase, NAD-binding domain||FAD/NAD-linked reductase, dimerisation domain||Pyridine nucleotide-disulphide oxidoreductase, FAD/NAD(P)-binding domain
ENSGALG00000004005	2959.4	4544.79	-0.61891	5.71e-05	0.0019703	-	Aldo/keto reductase subgroup||NADP-dependent oxidoreductase domain
ENSGALG00000004023	164.145	403.583	-1.2979	1.41e-10	3e-08	E2F8	E2F/DP family, winged-helix DNA-binding domain
ENSGALG00000004037	71.1112	222.239	-1.644	2.84e-11	7.29e-09	DNA2	P-loop containing nucleoside triphosphate hydrolase||DNA replication factor Dna2, N-terminal
ENSGALG00000004050	296.842	994.765	-1.7447	5.16e-06	0.00027475	-	Cytochrome P450, E-class, group I||Cytochrome P450
ENSGALG00000004078	2230.05	1171.14	0.92916	9.77e-05	0.0031291	-	PUA-like domain||Zinc finger, RING-type||Zinc finger, C3HC4 RING-type||Peptidase S16, lon N-terminal||Tetratricopeptide repeat||Tetratricopeptide repeat-containing domain
ENSGALG00000004096	55.2238	24.1519	1.1932	0.0023253	0.038529	CHRNA7	Nicotinic acetylcholine receptor||Neurotransmitter-gated ion-channel||Neurotransmitter-gated ion-channel ligand-binding domain||Neurotransmitter-gated ion-channel transmembrane domain
ENSGALG00000004118	18.9733	54.2976	-1.5169	0.0013348	0.024973	STOX1	Storkhead-box protein, winged-helix domain
ENSGALG00000004132	496.664	902.654	-0.8619	6.92e-05	0.002318	UHRF1	SRA-YDG||Ubiquitin-related domain||Zinc finger, PHD-finger||Zinc finger, RING-type||Zinc finger, FYVE/PHD-type||Domain of unknown function DUF3590||Zinc finger, PHD-type||Chromo domain-like
ENSGALG00000004141	5279.45	2652.78	0.99288	1.04e-05	0.00048732	LBFABP	Calycin-like||Lipocalin/cytosolic fatty-acid binding domain||Cytosolic fatty-acid binding
ENSGALG00000004158	2114.43	4547.5	-1.1048	1.96e-12	6.12e-10	GPT2	Pyridoxal phosphate-dependent transferase||Aminotransferase, class I/classII
ENSGALG00000004161	396.284	780.119	-0.97716	0.00038863	0.0096616	CCNB2	Cyclin, C-terminal domain||Cyclin, N-terminal||Cyclin-like||Cyclin A/B/D/E/F/O
ENSGALG00000004170	142.39	251.17	-0.81882	0.00022221	0.006185	ADA	Adenosine/AMP deaminase domain||Adenosine/adenine deaminase
ENSGALG00000004195	576.792	1107.02	-0.94056	2.45e-08	2.76e-06	KIF4A	P-loop containing nucleoside triphosphate hydrolase||Kinesin motor domain||t-SNARE
ENSGALG00000004201	454.372	702.27	-0.62815	0.0003953	0.0097789	SIRT3	DHS-like NAD/FAD-binding domain||Sirtuin, class I||Sirtuin family, catalytic core domain||Sirtuin family
ENSGALG00000004215	1868.83	1189.61	0.65164	6.28e-05	0.0021464	WIPI1	WD40-repeat-containing domain||WD40 repeat
ENSGALG00000004228	528.42	351.111	0.58976	0.0016872	0.030108	USP40	Peptidase C19, ubiquitin carboxyl-terminal hydrolase||Ubiquitin specific protease domain
ENSGALG00000004230	11712.9	8349.53	0.48834	0.0012796	0.024116	LIPC	Triacylglycerol lipase family||Alpha/Beta hydrolase fold||Lipase, LIPH-type||PLAT/LH2 domain||Lipase/lipooxygenase, PLAT/LH2||Lipoprotein lipase||Lipase, N-terminal||Hepatic lipase
ENSGALG00000004250	81.0312	221.708	-1.4521	2.88e-09	4.18e-07	B4GALNT4	PA14||Chondroitin N-acetylgalactosaminyltransferase||Nucleotide-diphospho-sugar transferases
ENSGALG00000004273	624.745	1107.71	-0.82624	0.0026396	0.04207	RALGPS2	Ras guanine nucleotide exchange factor domain||Pleckstrin homology domain||Ras guanine-nucleotide exchange factors catalytic domain
ENSGALG00000004338	2490.25	5094	-1.0325	0.00022301	0.0061974	COL18A1	Collagenase NC10/endostatin||Laminin G domain||C-type lectin fold||Concanavalin A-like lectin/glucanase domain||Collagen triple helix repeat
ENSGALG00000004341	63.9503	139.487	-1.1251	4.19e-05	0.0015359	-	Polyketide synthase, enoylreductase domain||GroES (chaperonin 10)-like||Alcohol dehydrogenase GroES-like||Alcohol dehydrogenase, C-terminal
ENSGALG00000004384	807.563	514.433	0.65059	0.00023915	0.006583	SLC19A1	Major facilitator superfamily||Major facilitator superfamily domain||Reduced folate carrier
ENSGALG00000004399	755.302	450.041	0.747	2.91e-05	0.0011449	CCPG1	-
ENSGALG00000004413	739.892	480.734	0.62208	0.00048839	0.011503	SLC39A11	Zinc/iron permease
ENSGALG00000004424	244.544	453.271	-0.89028	3.29e-06	0.00018616	SEC16B	-
ENSGALG00000004429	736.421	500.971	0.5558	0.0016757	0.029995	COG1	-
ENSGALG00000004460	495.567	272.09	0.86499	0.00038202	0.0095423	FOXK1	Transcription factor, fork head
ENSGALG00000004464	718.719	391.933	0.87482	0.0013073	0.024558	SDK2	Immunoglobulin||Immunoglobulin I-set||Fibronectin type III||Immunoglobulin subtype 2||Immunoglobulin-like domain||Immunoglobulin subtype
ENSGALG00000004491	2326.6	5758.13	-1.3074	0.0028542	0.044795	DMGDH	Glycine cleavage T-protein, C-terminal barrel domain||FAD binding domain||Glycine cleavage T-protein/YgfZ, C-terminal domain||Sarcosine oxidase, gamma subunit||Glycine cleavage T-protein-like, N-terminal||FAD dependent oxidoreductase
ENSGALG00000004492	130.97	71.455	0.87413	0.0030617	0.047118	PIGL	Putative deacetylase LmbE-like domain
ENSGALG00000004503	666.177	440.544	0.59662	0.0017278	0.030676	-	Mss4-like||Glutathione-dependent formaldehyde-activating enzyme/centromere protein V
ENSGALG00000004509	25772.8	12068.1	1.0947	1.32e-12	4.43e-10	UbI	Ubiquitin-related domain||Ubiquitin-like||Ubiquitin||Rad60/SUMO-like domain
ENSGALG00000004511	766.326	1396.78	-0.86608	0.00041657	0.010154	-	Lipid transport protein, N-terminal||Vitellinogen, superhelical||Lipid transport protein, beta-sheet shell
ENSGALG00000004515	168.727	399.906	-1.245	7.38e-10	1.28e-07	KNTC1	RZZ complex, subunit KNTC1/ROD, C-terminal||WD40-repeat-containing domain
ENSGALG00000004516	244.086	382.491	-0.64804	0.0015584	0.0283	RAD51	Circadian clock protein KaiC/DNA repair protein RadA||DNA recombination and repair protein, RecA-like||DNA repair Rad51/transcription factor NusA, alpha-helical||DNA recombination and repair protein Rad51, C-terminal||AAA+ ATPase domain||DNA recombination and repair protein RecA||DNA recombination and repair protein RecA, monomer-monomer interface||DNA recombination/repair protein Rad51||DNA reco…
ENSGALG00000004521	2192.84	1565.85	0.48585	0.0025272	0.04065	GPX3	Glutathione peroxidase||Thioredoxin-like fold
ENSGALG00000004522	156.435	305.022	-0.96335	6.74e-06	0.00034808	CASC5	-
ENSGALG00000004553	3032.37	2148.35	0.49722	0.0016779	0.030003	SGPL1	Peptidase M12B, ADAM/reprolysin||Thrombospondin, type 1 repeat||Aminotransferase class V domain||Peptidase M12B, ADAM-TS2||Peptidase M12B, ADAM-TS||Peptidase M12B, propeptide||Pyridoxal phosphate-dependent transferase||ADAM-TS Spacer 1||PLAC||Pyridoxal phosphate-dependent decarboxylase
ENSGALG00000004591	65087.7	31485.3	1.0477	1.04e-11	2.8e-09	SERPINC1	Serpin domain
ENSGALG00000004596	1782.58	927.013	0.9433	1.11e-08	1.4e-06	AR	Androgen receptor||Zinc finger, nuclear hormone receptor-type||Nuclear hormone receptor, ligand-binding||Steroid hormone receptor||Nuclear hormone receptor, ligand-binding, core
ENSGALG00000004622	92.8401	177.226	-0.93277	0.00016626	0.0048765	C17H9ORF114	Alpha/beta knot methyltransferases||Putative RNA methyltransferase||Nucleic acid-binding, OB-fold
ENSGALG00000004638	613.343	234.71	1.3858	2.32e-08	2.65e-06	HEPH	Multicopper oxidase, type 3||Multicopper oxidase, type 2||Cupredoxin
ENSGALG00000004659	986.898	642.427	0.61937	0.00026715	0.0072173	ZER1	Armadillo-type fold||Armadillo
ENSGALG00000004686	2350.56	3396.19	-0.53092	0.0030122	0.046481	IVD	Acyl-CoA dehydrogenase, C-terminal domain||Acyl-CoA dehydrogenase/oxidase C-terminal||Acyl-CoA dehydrogenase/oxidase, N-terminal||Acyl-CoA oxidase/dehydrogenase, central domain||Acyl-CoA dehydrogenase/oxidase, N-terminal and middle domain
ENSGALG00000004687	36.6844	82.3831	-1.1672	0.0020594	0.03503	CENPP	-
ENSGALG00000004706	70.8087	190.441	-1.4273	2.62e-05	0.0010452	C15ORF23	-
ENSGALG00000004727	1649.99	698.29	1.2406	9.3e-09	1.19e-06	ULK2	RIO-like kinase||Serine/threonine/dual specificity protein kinase, catalytic domain||Protein kinase-like domain||Serine-threonine/tyrosine-protein kinase catalytic domain||Tyrosine-protein kinase, catalytic domain||Serine/threonine-protein kinase, C-terminal||Lipopolysaccharide kinase||Protein kinase domain
ENSGALG00000004729	333.062	151.441	1.137	7e-08	6.71e-06	SLC7A10	Amino acid/polyamine transporter I||Amino acid permease/ SLC12A domain
ENSGALG00000004771	1003.96	564.677	0.83021	1.26e-06	8.36e-05	C1QB	Complement C1q protein||Tumour necrosis factor-like domain||Collagen triple helix repeat
ENSGALG00000004792	152.95	89.5714	0.77195	0.0021935	0.036841	PLCB2	Phospholipase C, phosphoinositol-specific, EF-hand-like||Phospholipase C, phosphatidylinositol-specific , X domain||Phosphatidylinositol-4, 5-bisphosphate phosphodiesterase beta||Phosphoinositide phospholipase C family||C2 domain||PLC-beta, C-terminal||Phospholipase C, phosphatidylinositol-specific, Y domain||PLC-like phosphodiesterase, TIM beta/alpha-barrel domain
ENSGALG00000004794	115.682	214.086	-0.88803	0.00011613	0.0035998	H2AFY2	Histone core||Macro domain||Histone-fold||Core histone macro-H2A||Histone H2A
ENSGALG00000004838	152.405	343.838	-1.1738	0.00019543	0.0055729	BUB1B	Protein kinase-like domain||Mad3/BUB1 homology region 1
ENSGALG00000004860	880.002	120.578	2.8675	3.1e-17	2.71e-14	RASD1	Small GTPase superfamily||P-loop containing nucleoside triphosphate hydrolase||Elongation factor, GTP-binding domain||Small GTPase superfamily, Rho type||Small GTPase superfamily, ARF/SAR type||Small GTP-binding protein domain||Mitochondrial Rho-like||Small GTPase superfamily, Ras type||Small GTPase superfamily, Rab type||Ran GTPase
ENSGALG00000004902	656.526	445.061	0.56085	0.0017814	0.031454	TOM1L2	Target of Myb protein 1||ENTH/VHS||VHS subgroup||GAT domain||VHS
ENSGALG00000004905	424.301	659.694	-0.63671	0.00039403	0.0097679	MYEF2	RNA recognition motif domain
ENSGALG00000004909	16214	8920.09	0.86211	2.76e-08	3.04e-06	RARRES2	-
ENSGALG00000004917	184.943	89.6683	1.0444	0.00091059	0.018565	DOC2B	Zinc finger, FYVE-related||Rab-binding domain||Zinc finger, FYVE/PHD-type||Synaptotagmin||C2 domain
ENSGALG00000004928	559.253	344.191	0.70029	0.00014893	0.0044279	SSH1	Dual specificity phosphatase, catalytic domain||Protein-tyrosine/Dual specificity phosphatase||Protein-tyrosine phosphatase-like||DEK, C-terminal||Dual specificity phosphatase, subgroup, catalytic domain
ENSGALG00000004954	323.507	593.618	-0.87574	1.88e-06	0.00011778	DUT	Deoxyuridine triphosphate nucleotidohydrolase/Deoxycytidine triphosphate deaminase||Deoxyuridine triphosphate nucleotidohydrolase||dUTPase-like
ENSGALG00000005028	100.092	190.129	-0.92566	0.00012047	0.0037211	TOP3A	DNA topoisomerase, type IA, central||DNA topoisomerase, type IA, domain 2||DNA topoisomerase, type IA||Toprim domain||DNA topoisomerase, type IA, DNA-binding domain||Zinc finger, CCHC-type||DNA topoisomerase, type IA, zn finger||Zinc finger, GRF-type||DNA topoisomerase, type IA, core domain
ENSGALG00000005038	45.7841	122.563	-1.4206	1.11e-06	7.49e-05	CENPI	Centromere protein I
ENSGALG00000005046	5901.71	13099.9	-1.1503	0.00012691	0.0038587	SHMT1	Serine hydroxymethyltransferase||Pyridoxal phosphate-dependent transferase
ENSGALG00000005071	3703.38	1464.22	1.3387	0.001106	0.021567	MPP1	SH3 domain||Variant SH3 domain||PDZ domain||Guanylate kinase-like||Guanylate kinase/L-type calcium channel beta subunit||P-loop containing nucleoside triphosphate hydrolase
ENSGALG00000005077	1370.63	979.334	0.48496	0.0028389	0.044675	F8	Galactose-binding domain-like||Coagulation factor 5/8 C-terminal type domain||Multicopper oxidase, type 3||Multicopper oxidase, type 2||Multicopper oxidase, type 1||Cupredoxin
ENSGALG00000005078	1185.94	455.168	1.3816	6.59e-13	2.35e-10	-	Bacterial Ig-like, group 2||Invasin/intimin cell-adhesion
ENSGALG00000005099	14439.9	6743.26	1.0985	0.0024747	0.040063	ogchi	Alpha-1-acid glycoprotein||Apolipoprotein M||Calycin-like||Lipocalin/cytosolic fatty-acid binding domain
ENSGALG00000005103	386.171	614.923	-0.67116	0.00019979	0.0056603	GDPD1	Glycerophosphodiester phosphodiesterase domain||PLC-like phosphodiesterase, TIM beta/alpha-barrel domain
ENSGALG00000005107	2024.97	1453.54	0.47833	0.0031903	0.048826	-	Sulfotransferase domain||P-loop containing nucleoside triphosphate hydrolase||Heparan sulphate-N-deacetylase
ENSGALG00000005127	1590.89	2459.47	-0.62851	6.14e-05	0.0021027	TALDO1	Transaldolase||Transaldolase type 1
ENSGALG00000005146	1078.44	747.228	0.52932	0.0015509	0.028224	PDP2	Protein phosphatase 2C (PP2C)-like domain
ENSGALG00000005147	2446.5	1390.68	0.81493	1.98e-06	0.00012233	AMY1A	Alpha amylase||Glycosyl hydrolase, family 13, catalytic domain||Glycosyl hydrolase, family 13, subfamily, catalytic domain||Glycoside hydrolase superfamily||Alpha-amylase, C-terminal all beta
ENSGALG00000005164	74.5922	137.284	-0.88007	0.00091972	0.018707	MTG2	Ferrous iron transport protein B, N-terminal||GTP1/OBG domain||GTP-binding protein Obg/CgtA||GTP binding domain||P-loop containing nucleoside triphosphate hydrolase
ENSGALG00000005245	10.8048	38.3158	-1.8263	0.00035259	0.00897	SGPP2	Phosphatidic acid phosphatase type 2/haloperoxidase
ENSGALG00000005254	278.276	479.952	-0.78637	3.32e-05	0.0012722	-	Marvel domain
ENSGALG00000005259	1141.26	647.719	0.81719	1.49e-06	9.69e-05	VIPR1	GPCR, family 2, vasoactive intestinal peptide receptor||GPCR, family 2, vasoactive intestinal peptide receptor 1||GPCR, family 2-like||GPCR, family 2, extracellular hormone receptor domain||GPCR, family 2, secretin-like||GPCR, family 2, pituitary adenylate cyclase activating polypeptide type 1 receptor
ENSGALG00000005291	71.4838	133.886	-0.90532	0.00077745	0.016377	-//-
ENSGALG00000005301	2963.73	1611.89	0.87866	1.38e-07	1.17e-05	CYB5R2	Oxidoreductase FAD/NAD(P)-binding||Oxidoreductase, FAD-binding domain||Riboflavin synthase-like beta-barrel||Flavoprotein pyridine nucleotide cytochrome reductase||NADH:cytochrome b5 reductase (CBR)
ENSGALG00000005360	1440.07	78.9716	4.1887	1.91e-95	3.34e-91	CA4	Alpha carbonic anhydrase
ENSGALG00000005367	449.952	674.445	-0.58393	0.00088912	0.01817	MRPS22	Ribosomal protein S22, mitochondrial
ENSGALG00000005403	133.284	335.489	-1.3318	0.00037223	0.0093566	DHRS11	Short-chain dehydrogenase/reductase SDR||2,3-dihydro-2,3-dihydroxybenzoate dehydrogenase||Polyketide synthase, ketoreductase domain||Glucose/ribitol dehydrogenase
ENSGALG00000005418	479.99	692.528	-0.52887	0.0027503	0.043477	FRRS1	Reeler domain||Cytochrome b561/ferric reductase transmembrane||DOMON domain
ENSGALG00000005446	3342.36	4746.64	-0.50604	0.0010731	0.02109	GCSH	Glycine cleavage system H-protein, subgroup||Glycine cleavage system H-protein||Single hybrid motif
ENSGALG00000005451	243.798	547.101	-1.1661	2.12e-07	1.73e-05	HELLS	Helicase superfamily 1/2, ATP-binding domain||Helicase/UvrB domain||P-loop containing nucleoside triphosphate hydrolase||Helicase, C-terminal||SNF2-related
ENSGALG00000005459	279.017	438.129	-0.651	0.00063338	0.014028	FAM208A	Protein of unknown function DUF3715
ENSGALG00000005477	1450.37	958.268	0.59792	0.0003164	0.0082095	MPHOSPH6	M-phase phosphoprotein 6
ENSGALG00000005481	189.52	360.312	-0.9269	0.00092117	0.018715	ARHGEF3	Pleckstrin homology domain||Dbl homology (DH) domain
ENSGALG00000005517	40.8889	94.8265	-1.2136	0.00060251	0.013488	KIF9	Kinesin motor domain||P-loop containing nucleoside triphosphate hydrolase
ENSGALG00000005521	1387.72	692.032	1.0038	1.87e-09	2.83e-07	PER2	PAS domain||PAS fold-3||Period circadian-like, C-terminal
ENSGALG00000005551	461.232	690.6	-0.58236	0.0010415	0.020582	DKK3	Prokineticin domain||Dickkopf, N-terminal cysteine-rich
ENSGALG00000005598	1785.41	1281.59	0.47832	0.00316	0.048461	ZNF598	Zinc finger, RING-type||Zinc finger, C2H2-like||Paired amphipathic helix
ENSGALG00000005610	2006.86	1084.59	0.88779	0.0003269	0.0084023	SLC44A3	Choline transporter-like
ENSGALG00000005648	218.652	92.6582	1.2386	2.44e-06	0.00014463	-	Sestrin||AhpD-like
ENSGALG00000005675	740.343	476.751	0.63496	0.00031529	0.0082095	PTTG1IP	Plexin-like fold
ENSGALG00000005696	1877.3	1118.95	0.74652	0.00010341	0.0032872	ABHD6	Lipase, N-terminal||NDRG||Alpha/Beta hydrolase fold||Alpha/beta hydrolase fold-1
ENSGALG00000005701	767.644	343.648	1.1595	2.66e-07	2.13e-05	IP6K2	Inositol polyphosphate kinase
ENSGALG00000005723	544.98	788.113	-0.5322	0.002383	0.039086	-	Pyridine nucleotide-disulphide oxidoreductase, FAD/NAD(P)-binding domain
ENSGALG00000005757	1076.39	607.269	0.82579	2.16e-05	0.00088374	IRF8	SMAD/FHA domain||Interferon regulatory factor-3||Interferon regulatory factor DNA-binding domain
ENSGALG00000005795	2628.62	1163.82	1.1754	0.00054109	0.012458	CYP2H1	Cytochrome P450, E-class, group IV||Cytochrome P450, E-class, group I||Cytochrome P450
ENSGALG00000005796	3372.06	1598.48	1.0769	1.24e-05	0.00056823	XBP1	Transcription factor, Skn-1-like, DNA-binding domain||Basic-leucine zipper domain
ENSGALG00000005797	10.986	68.06	-2.6311	1.06e-09	1.71e-07	COL20A1	Collagen triple helix repeat||von Willebrand factor, type A||Concanavalin A-like lectin/glucanase domain||Laminin G domain||Fibronectin type III
ENSGALG00000005806	26.8645	79.252	-1.5607	8.83e-06	0.00042816	KIF24	Sterile alpha motif/pointed domain||P-loop containing nucleoside triphosphate hydrolase||Kinesin motor domain||Sterile alpha motif domain
ENSGALG00000005831	9.71762	31.1554	-1.6808	0.0023238	0.038529	DNAI1	WD40-repeat-containing domain||WD40 repeat
ENSGALG00000005839	175.437	669.329	-1.9318	4.47e-07	3.33e-05	ARID3C	ARID DNA-binding domain
ENSGALG00000005849	15435	6712.07	1.2014	9.89e-15	5.08e-12	PPDPF	-
ENSGALG00000005861	38.0461	13.7987	1.4632	0.002509	0.040543	-	Glycoside hydrolase family 20, catalytic core||Glycoside hydrolase superfamily
ENSGALG00000005870	57.8553	140.554	-1.2806	5.95e-05	0.0020448	-	Replication factor Mcm10||Zinc finger, Mcm10/DnaG-type
ENSGALG00000005906	4837.58	2694.8	0.84411	8.42e-08	7.82e-06	SQSTM1	Phox/Bem1p||UBA-like||Ubiquitin-associated/translation elongation factor EF1B, N-terminal, eukaryote||Zinc finger, ZZ-type
ENSGALG00000005930	2722.08	1740.94	0.64484	5.77e-05	0.0019862	PLS3	Calmodulin-regulated spectrin-associated protein, CH domain||Calponin homology domain||EF-hand domain
ENSGALG00000005933	22.7201	5.06846	2.1643	0.0013632	0.025417	SLC5A11	Sodium/solute symporter||Sodium/solute symporter, subgroup
ENSGALG00000005961	169.022	370.891	-1.1338	8.29e-06	0.0004073	dAK	P-loop containing nucleoside triphosphate hydrolase||Deoxynucleoside kinase
ENSGALG00000005973	175.28	271.86	-0.6332	0.0029906	0.046228	LCMT1	Leucine carboxyl methyltransferase 1, LCMT1||S-adenosyl-L-methionine-dependent methyltransferase||Leucine carboxyl methyltransferase
ENSGALG00000005974	5253.35	3149.21	0.73825	8.29e-05	0.0027154	COL6A1	von Willebrand factor, type A||Collagen triple helix repeat||Protein of unknown function DUF1194
ENSGALG00000006000	2472.77	1595.42	0.63219	0.00011025	0.0034297	ADAMTS2	Peptidase M12B, ADAM-TS||Peptidase M12B, ADAM-TS2||PLAC||Peptidase M12B, ADAM/reprolysin||ADAM-TS Spacer 1||Thrombospondin, type 1 repeat||Peptidase M12B, propeptide
ENSGALG00000006037	608.587	1183.82	-0.95991	7.65e-08	7.22e-06	MCM2	ATPase, dynein-related, AAA domain||P-loop containing nucleoside triphosphate hydrolase||ATPase, AAA-3||Nucleic acid-binding, OB-fold||Mini-chromosome maintenance, DNA-dependent ATPase||Magnesium chelatase, ChlI subunit||DNA replication licensing factor Mcm2
ENSGALG00000006051	31.157	75.3083	-1.2733	0.00025969	0.0070485	CDC7	Serine-threonine/tyrosine-protein kinase catalytic domain||Tyrosine-protein kinase, catalytic domain||Protein kinase domain||Protein kinase-like domain||Serine/threonine/dual specificity protein kinase, catalytic domain
ENSGALG00000006073	1581.32	2204.46	-0.4793	0.0028674	0.044833	NDUFAB1	Acyl carrier protein (ACP)||Acyl carrier protein-like
ENSGALG00000006108	780.666	513.854	0.60335	0.00054306	0.012459	FAM122B	-
ENSGALG00000006110	342.576	591.705	-0.78845	0.00028735	0.0075868	PLK1	Serine/threonine/dual specificity protein kinase, catalytic domain||POLO box duplicated domain||Protein kinase-like domain||Protein kinase domain||Serine-threonine/tyrosine-protein kinase catalytic domain||Tyrosine-protein kinase, catalytic domain
ENSGALG00000006126	4287.48	2907.61	0.5603	0.00027831	0.0074266	COL6A2	von Willebrand factor, type A||Collagen triple helix repeat
ENSGALG00000006134	138.053	352.856	-1.3539	0.00036493	0.0092033	HOGA1	DapA-like
ENSGALG00000006139	1661	996.164	0.7376	6.85e-06	0.00035145	DIP2B	AMP-dependent synthetase/ligase||DMAP1-binding
ENSGALG00000006152	54.8471	104.605	-0.93146	0.0020929	0.035497	-	Immunoglobulin subtype||Immunoglobulin-like domain||CD80-like, immunoglobulin C2-set||Immunoglobulin subtype 2||Immunoglobulin I-set||Immunoglobulin V-set, subgroup||Immunoglobulin||Immunoglobulin C1-set||Immunoglobulin V-set domain
ENSGALG00000006173	1292.45	731.23	0.82171	1.32e-05	0.00059475	XYLB	Carbohydrate kinase, FGGY, C-terminal||Carbohydrate kinase, FGGY, N-terminal
ENSGALG00000006175	44.4584	16.6433	1.4175	0.0024877	0.040237	DPEP1	Renal dipeptidase family
ENSGALG00000006211	6044.5	4293.24	0.49356	0.0016049	0.029035	BCL2L1	Bcl2-like||Apoptosis regulator, Bcl-X||Apoptosis regulator, Bcl-2 protein, BH4||Apoptosis regulator, Bcl-2/ BclX||Blc2 family
ENSGALG00000006221	36.4474	79.3706	-1.1228	0.0012148	0.023171	KIF1A	Kinesin-like||Kinesin protein 1B||Forkhead-associated (FHA) domain||Kinesin motor domain||Pleckstrin homology domain||SMAD/FHA domain||P-loop containing nucleoside triphosphate hydrolase
ENSGALG00000006267	472.743	1030.12	-1.1237	5.65e-11	1.41e-08	TPX2	TPX2 central domain||Aurora-A binding||TPX2, C-terminal domain
ENSGALG00000006271	128.883	269.89	-1.0663	9.84e-07	6.76e-05	RACGAP1	Rho GTPase activation protein||Rho GTPase-activating protein domain||Protein kinase C-like, phorbol ester/diacylglycerol-binding domain
ENSGALG00000006326	872.18	1349.37	-0.62959	0.00012331	0.0037696	MIF	Macrophage migration inhibitory factor||Tautomerase/MIF superfamily
ENSGALG00000006334	1100	1834.96	-0.73824	9.33e-06	0.00044623	LAP3	Peptidase M17, leucyl aminopeptidase, N-terminal||Leucine aminopeptidase/peptidase B||Peptidase M17, leucyl aminopeptidase, C-terminal
ENSGALG00000006351	57.9181	109.089	-0.91342	0.0018205	0.031931	FAS	TNFR/NGFR cysteine-rich region||Fas receptor||Death domain||Death-like domain
ENSGALG00000006355	1221.3	753.592	0.69656	2.85e-05	0.001126	SPTY2D1	Chromatin SPT2
ENSGALG00000006370	21.062	4.7213	2.1574	0.0020556	0.034999	Tulp	Tubby, C-terminal||Tubby C-terminal-like domain
ENSGALG00000006407	764.946	398.128	0.94212	1.12e-07	9.68e-06	-	TNFR/NGFR cysteine-rich region||Fas receptor
ENSGALG00000006445	447.479	679.751	-0.60319	0.00064084	0.014139	ARNT2	Nuclear translocator||PAC motif||PAS domain||PAS fold||Myc-type, basic helix-loop-helix (bHLH) domain||PAS fold-3
ENSGALG00000006448	38.8438	110.104	-1.5031	7.19e-06	0.00036597	IRF10	Interferon regulatory factor-3||Interferon regulatory factor DNA-binding domain||SMAD/FHA domain
ENSGALG00000006453	1.51764e+06	1.02448e+06	0.56693	0.00022061	0.00616	TF	Transferrin-like domain||Transferrin
ENSGALG00000006470	106.314	178.703	-0.74923	0.0016488	0.029656	KIF20B	Kinesin motor domain||P-loop containing nucleoside triphosphate hydrolase
ENSGALG00000006473	2007.62	1353.37	0.56893	0.00031846	0.0082338	PLXNA4	Immunoglobulin E-set||Sema domain||Rho GTPase activation protein||IPT domain||Plexin-like fold||Plexin, cytoplasmic RasGAP domain||Plexin
ENSGALG00000006477	1962.88	1243.61	0.65844	4.79e-05	0.0017133	DNAJB6	DnaJ domain
ENSGALG00000006501	1003.14	652.032	0.62151	0.00019941	0.0056587	GGT5	Gamma-glutamyltranspeptidase||Nucleophile aminohydrolases, N-terminal
ENSGALG00000006503	2113.62	897.525	1.2357	5.7e-14	2.49e-11	VDAC1	Eukaryotic porin/Tom40||Porin, eukaryotic type
ENSGALG00000006511	46.6069	94.0197	-1.0124	0.0023738	0.039009	BCL2A1	Blc2 family||Bcl2-like||Bcl-2-related protein A1
ENSGALG00000006513	7920.49	5145.08	0.6224	6.42e-05	0.0021876	F9	Peptidase S1A, coagulation factor VII/IX/X/C/Z||Gamma-carboxyglutamic acid-rich (GLA) domain||Trypsin-like cysteine/serine peptidase domain||Peptidase S1||Epidermal growth factor-like domain||EGF-like calcium-binding domain||Peptidase S1A, chymotrypsin-type
ENSGALG00000006525	69.7473	164.231	-1.2355	1.73e-06	0.00011075	NCAPG2	Armadillo-type fold||Condensin-2 complex subunit G2
ENSGALG00000006534	87.5374	156.55	-0.83865	0.00091444	0.018622	PEX11A	Peroxisomal biogenesis factor 11
ENSGALG00000006606	168.419	72.0704	1.2246	2.09e-06	0.00012782	KIAA1324L	Mannose-6-phosphate receptor binding domain||Insulin-like growth factor binding protein, N-terminal
ENSGALG00000006623	5548.24	3599.8	0.62411	0.0017414	0.030854	ATP11C	P-type ATPase, A domain||P-type ATPase, subfamily IV||HAD-like domain||P-type ATPase||P-type ATPase, cytoplasmic domain N
ENSGALG00000006629	10455.3	17773.3	-0.76548	4.06e-07	3.08e-05	RBP4	Calycin-like||Lipocalin/cytosolic fatty-acid binding domain||Lipocalin||Lipocalin, ApoD type||Invertebrate colouration protein||Triabin, pallidipin/procalin||Retinol binding protein/Purpurin
ENSGALG00000006631	231.868	369.055	-0.67053	0.00077979	0.016377	TICRR	-
ENSGALG00000006639	38.2805	91.4814	-1.2569	9.79e-05	0.0031292	CEP55	TSG101 and ALIX binding domain of CEP55
ENSGALG00000006672	774.146	534.76	0.53371	0.00234	0.038672	LARP4B	RNA-binding protein Lupus La
ENSGALG00000006756	1189.45	803.086	0.56667	0.00065731	0.014347	LBP	Lipid-binding serum glycoprotein, N-terminal||Lipid-binding serum glycoprotein, C-terminal||Bactericidal permeability-increasing protein, alpha/beta domain
ENSGALG00000006758	209.651	120.486	0.79912	0.00045552	0.01089	C1QTNF5	Complement C1q protein||Collagen triple helix repeat||Tumour necrosis factor-like domain
ENSGALG00000006764	3056.53	1682.46	0.86133	2.05e-06	0.00012611	MCAM	Immunoglobulin I-set||Immunoglobulin subtype 2||Immunoglobulin V-set domain||Immunoglobulin subtype||CD80-like, immunoglobulin C2-set||Immunoglobulin-like domain
ENSGALG00000006790	496.842	979.844	-0.97977	1.42e-08	1.75e-06	KIF11	P-loop containing nucleoside triphosphate hydrolase||Kinesin motor domain
ENSGALG00000006826	659.819	297.772	1.1479	4.63e-10	8.42e-08	KLHL25	Kelch-like protein, gigaxonin type||BTB/POZ-like||BTB/POZ fold||Kelch repeat type 1||BTB/POZ||Kelch repeat type 2||BTB/Kelch-associated
ENSGALG00000006859	89.1199	35.8919	1.3121	0.000807	0.016806	SV2B	Major facilitator superfamily||General substrate transporter||Synaptic vesicle protein SV2||Major facilitator superfamily domain
ENSGALG00000006873	199.335	117.213	0.76606	0.00099238	0.019884	RASSF7	HR1 rho-binding repeat||Ras-association||Ubiquitin-related domain
ENSGALG00000006880	4868	3373.67	0.52901	0.00075719	0.016037	SLC38A10	Amino acid transporter, transmembrane
ENSGALG00000006911	170.623	93.3183	0.87058	0.00043888	0.010623	TMC5	TMC
ENSGALG00000006919	573.164	214.003	1.4213	6.91e-05	0.002318	POF1B	-
ENSGALG00000006942	2011.86	885.044	1.1847	3.98e-13	1.51e-10	PIK3IP1	Kringle||Kringle-like fold
ENSGALG00000006947	145.283	297.71	-1.035	1.5e-05	0.00065773	BDH1	Glucose/ribitol dehydrogenase||Protein of unknown function DUF1776, fungi||Short-chain dehydrogenase/reductase SDR
ENSGALG00000006978	450.218	661.739	-0.55564	0.0017825	0.031454	APOOL	Apolipoprotein O
ENSGALG00000006982	750.232	508.487	0.56113	0.003212	0.048966	EEF2K	MHCK/EF2 kinase||Sel1-like||Elongation factor 2 kinase||Protein kinase-like domain
ENSGALG00000007011	637.478	187.17	1.768	0.00013015	0.0039432	ZBTB16	Zinc finger, C2H2||BTB/POZ||BTB/POZ fold||BTB/POZ-like||Zinc finger, C2H2-like
ENSGALG00000007012	603.161	353.097	0.77248	2.07e-05	0.00085749	ARRDC4	Arrestin C-terminal-like domain||Immunoglobulin E-set||Arrestin-like, N-terminal
ENSGALG00000007072	1058.05	1858.7	-0.81289	7.08e-06	0.00036151	ACADS	Acyl-CoA dehydrogenase, C-terminal domain||Acyl-CoA dehydrogenase/oxidase C-terminal||Acyl-CoA dehydrogenase/oxidase, N-terminal||Acyl-CoA dehydrogenase/oxidase, N-terminal and middle domain||Acyl-CoA oxidase/dehydrogenase, central domain
ENSGALG00000007078	511.849	245.209	1.0617	2.72e-08	3.02e-06	ENTPD1	Nucleoside phosphatase GDA1/CD39
ENSGALG00000007109	19859.8	7752.65	1.3571	7.92e-18	8.63e-15	apoAIV	Apolipoprotein A/E
ENSGALG00000007124	187.116	313.033	-0.74238	0.00035555	0.0090189	POP5	Ribonuclease P/MRP protein subunit||Ribonuclease P/MRP protein, subunit Pop5
ENSGALG00000007132	820.55	1363.92	-0.73309	1.03e-05	0.00048732	ACOX2	Acyl-CoA dehydrogenase/oxidase C-terminal||Acyl-CoA oxidase||Acyl-CoA oxidase, C-terminal||Acyl-CoA oxidase/dehydrogenase, central domain||Acyl-CoA dehydrogenase/oxidase, N-terminal and middle domain
ENSGALG00000007162	1586.64	1128.25	0.49189	0.0025714	0.041247	VIMP	Selenoprotein S
ENSGALG00000007185	298.99	601.257	-1.0079	6.04e-08	5.92e-06	COQ5	UbiE/COQ5 methyltransferase||Methyltransferase type 12||Methyltransferase type 11||S-adenosyl-L-methionine-dependent methyltransferase
ENSGALG00000007191	107.93	190.27	-0.81796	0.00052868	0.012237	TK1	Thymidine kinase||P-loop containing nucleoside triphosphate hydrolase
ENSGALG00000007253	3672.52	2243.47	0.71104	7.37e-06	0.00037096	IL1RAP	Interleukin-1 receptor type I/II||Immunoglobulin-like domain||Immunoglobulin subtype
ENSGALG00000007291	1073.44	748.546	0.52008	0.0018026	0.031744	C16orf72	-
ENSGALG00000007354	75.9302	164.739	-1.1174	1.68e-05	0.00072303	CIT	Serine/threonine/dual specificity protein kinase, catalytic domain||Protein kinase C-like, phorbol ester/diacylglycerol-binding domain||Citron-like||Protein kinase, C-terminal||Protein kinase-like domain||Serine-threonine/tyrosine-protein kinase catalytic domain||Tyrosine-protein kinase, catalytic domain||AGC-kinase, C-terminal||Pleckstrin homology domain||Protein kinase domain||HR1 rho-binding r…
ENSGALG00000007364	1138.31	769.18	0.5655	0.00067323	0.014613	TOB	Anti-proliferative protein
ENSGALG00000007381	8353.69	3685.06	1.1807	5.58e-14	2.49e-11	SERPING1	Serpin domain
ENSGALG00000007403	6254.07	3700.62	0.75703	1.02e-06	6.91e-05	PEBP1	Phosphatidylethanolamine-binding protein PEBP
ENSGALG00000007447	302.194	963.123	-1.6722	7.55e-21	1.32e-17	TUBB1	Tubulin/FtsZ, GTPase domain||Gamma tubulin||Tubulin/FtsZ, 2-layer sandwich domain||Beta tubulin||Misato Segment II tubulin-like domain||Alpha tubulin||Tubulin/FtsZ, C-terminal||Epsilon tubulin||Delta tubulin||Tubulin
ENSGALG00000007463	22671.4	61442.8	-1.4384	4.01e-05	0.0014817	HBAD	Globin-like||Haemoglobin, alpha||Haemoglobin, pi||Globin
ENSGALG00000007468	63927	159548	-1.3195	0.0018285	0.032039	HBAA	Globin||Haemoglobin, pi||Haemoglobin, alpha||Globin-like
ENSGALG00000007473	179.245	288.143	-0.68485	0.0011589	0.022349	melanoma	-
ENSGALG00000007485	3034.83	4544.3	-0.58244	0.0031855	0.04881	TFRC	Protease-associated domain, PA||Transferrin receptor-like, dimerisation domain||Globin-like||Peptidase M28
ENSGALG00000007503	1729.46	3071.56	-0.82865	0.00010713	0.0033446	KMO	Monooxygenase, FAD-binding||Aromatic-ring hydroxylase-like
ENSGALG00000007507	38.6156	88.1351	-1.1905	0.00019807	0.0056298	MASTL	Protein kinase domain||Protein kinase-like domain||Tyrosine-protein kinase, catalytic domain||Serine-threonine/tyrosine-protein kinase catalytic domain||Serine/threonine/dual specificity protein kinase, catalytic domain
ENSGALG00000007509	1863.42	1271.31	0.55163	0.00058087	0.013165	-	P-loop containing nucleoside triphosphate hydrolase||G-protein alpha subunit, group S||Guanine nucleotide binding protein (G-protein), alpha subunit||G protein alpha subunit, helical insertion||Small GTPase superfamily, ARF/SAR type
ENSGALG00000007519	4118.44	2937.69	0.48742	0.00165	0.029656	ACBD5	Acyl-CoA-binding protein, ACBP||Membrane-associated diazepam binding inhibitor
ENSGALG00000007537	383.117	829.147	-1.1138	3.99e-10	7.48e-08	INCENP	Inner centromere protein, ARK-binding domain||Chromosome passenger complex (CPC) protein INCENP N-terminal||Secretoglobin
ENSGALG00000007551	160.783	49.9704	1.686	7.69e-10	1.32e-07	P2RX2	P2X purinoreceptor||P2X2 purinoceptor
ENSGALG00000007596	2765.64	5906.64	-1.0947	4.08e-05	0.0015037	-	Monocarboxylate transporter||Major facilitator superfamily||Major facilitator superfamily domain
ENSGALG00000007609	125.199	286.176	-1.1927	5.6e-08	5.68e-06	ARHGAP19	Rho GTPase-activating protein domain||Rho GTPase activation protein
ENSGALG00000007614	2.87338	18.3621	-2.6759	0.00087108	0.017948	-//-
ENSGALG00000007620	1572.27	2301.17	-0.54952	0.00070401	0.015131	GFRA3	Glial cell line-derived neurotrophic factor receptor||GDNF/GAS1
ENSGALG00000007661	206.403	333.459	-0.69205	0.00064171	0.01414	MYCBPAP	-
ENSGALG00000007665	132.632	310.127	-1.2254	1.17e-08	1.46e-06	POLE	Predicted 3'-5' exonuclease, PolB-like||DNA-directed DNA polymerase, family B, multifunctional domain||DNA-directed DNA polymerase, family B, exonuclease domain||DNA polymerase epsilon, catalytic subunit A, C-terminal||Ribonuclease H-like domain||DNA-directed DNA polymerase, family B
ENSGALG00000007748	8485.4	5552.12	0.61194	7.55e-05	0.0025142	SLC16A2	Major facilitator superfamily||Major facilitator superfamily domain
ENSGALG00000007768	118.96	250.652	-1.0752	2.45e-06	0.00014507	AURKA	Tyrosine-protein kinase, catalytic domain||Serine-threonine/tyrosine-protein kinase catalytic domain||Protein kinase domain||Protein kinase-like domain||Serine/threonine/dual specificity protein kinase, catalytic domain
ENSGALG00000007807	528.819	222.587	1.2484	2.49e-10	4.99e-08	VASN	Fibronectin type III||Epidermal growth factor-like domain||Leucine-rich repeat||Leucine-rich repeat, typical subtype||Cysteine-rich flanking region, C-terminal
ENSGALG00000007848	356.566	548.59	-0.62156	0.00068078	0.014741	PTS	6-pyruvoyl tetrahydropterin synthase/QueD family protein
ENSGALG00000007879	124.3	263.845	-1.0859	3.3e-06	0.00018616	FANCL	Fanconi anemia complex, subunit FancL, WD-repeat containing domain||Zinc finger, RING-type
ENSGALG00000007943	617.591	1430.94	-1.2122	1.91e-06	0.00011942	lasp-2	Nebulin repeat||Zinc finger, LIM-type||SH3 domain||Variant SH3 domain
ENSGALG00000007972	33.4016	9.93067	1.75	0.0012325	0.02343	TRPC5	Transient receptor potential channel, canonical 5||Transient receptor ion channel domain||Transient receptor potential channel, canonical||Ion transport domain||Transient receptor potential channel||Ankyrin repeat||Ankyrin repeat-containing domain
ENSGALG00000007978	1558.16	1041.08	0.58176	0.00035453	0.0090062	UBE2H	Ubiquitin-conjugating enzyme E2||Ubiquitin-conjugating enzyme/RWD-like
ENSGALG00000008040	7131.26	4684.35	0.60631	0.00044788	0.010783	-	Acyl-CoA oxidase/dehydrogenase, central domain||Acyl-CoA dehydrogenase/oxidase, N-terminal and middle domain||Acyl-CoA dehydrogenase/oxidase C-terminal||Acyl-CoA dehydrogenase, C-terminal domain
ENSGALG00000008049	42.1641	84.5403	-1.0036	0.0021862	0.036756	ARL3	Signal recognition particle receptor, beta subunit||Mitochondrial Rho-like||Small GTPase superfamily, ARF type||Small GTP-binding protein domain||ATPase, AAA-type, core||Gtr1/RagA G protein||Small GTPase superfamily, ARF/SAR type||Elongation factor, GTP-binding domain||Small GTPase superfamily, SAR1-type||P-loop containing nucleoside triphosphate hydrolase||Small GTPase superfamily||Guanine nucle…
ENSGALG00000008094	7786.47	13718.1	-0.81704	9.35e-08	8.43e-06	HSPD1	Chaperonin Cpn60/TCP-1||Chaperone tailless complex polypeptide 1 (TCP-1)||Chaperonin Cpn60||GroEL-like apical domain
ENSGALG00000008095	277.423	524.973	-0.92016	3.41e-05	0.0012985	KIF23	Kinesin motor domain||P-loop containing nucleoside triphosphate hydrolase
ENSGALG00000008096	914.778	497.883	0.87761	3.85e-07	2.96e-05	SUFU	Suppressor of fused C-terminal||Suppressor of fused-like domain||Suppressor of fused, eukaryotic
ENSGALG00000008098	3851.32	2334.31	0.72236	4.5e-06	0.0002438	PBEF1	Nicotinamide phosphoribosyl transferase||Quinolinate phosphoribosyl transferase, C-terminal||Nicotinate phosphoribosyltransferase family
ENSGALG00000008111	63.2969	115.048	-0.86203	0.0022509	0.037555	MEST	Protein of unknown function DUF1057||Alpha/Beta hydrolase fold||Alpha/beta hydrolase fold-1||Epoxide hydrolase-like
ENSGALG00000008114	582.876	989.324	-0.76325	7.47e-06	0.00037339	SFXN2	Tricarboxylate/iron carrier
ENSGALG00000008151	2063.78	1413.43	0.54609	0.00063883	0.01413	WSB2	WD40 repeat||WD40-repeat-containing domain||SOCS protein, C-terminal||G-protein beta WD-40 repeat
ENSGALG00000008156	4479.52	6269.65	-0.48504	0.003195	0.048826	SPTBN1	Calmodulin-regulated spectrin-associated protein, CH domain||Pleckstrin homology domain, spectrin-type||Calponin homology domain||Spectrin repeat||Spectrin, beta subunit||Spectrin/alpha-actinin||Pleckstrin homology domain
ENSGALG00000008193	2927.17	4524.73	-0.62833	6.47e-05	0.0022003	RELN	Reeler domain||Epidermal growth factor-like domain||Sialidases||EGF-like domain, extracellular||BNR repeat
ENSGALG00000008204	648.908	334.062	0.9579	0.0026769	0.042509	FEM1C	Ankyrin repeat||Ankyrin repeat-containing domain
ENSGALG00000008226	78.2326	173.579	-1.1498	0.00033371	0.008527	NIF3L1	GTP cyclohydrolase 1 type 2/Nif3||GTP cyclohydrolase 1 type 2/Nif3, eukaryotic
ENSGALG00000008265	417.558	674.918	-0.69274	8.98e-05	0.0029182	PDCD11	Tetratricopeptide repeat-containing domain||Nucleic acid-binding, OB-fold||HAT (Half-A-TPR) repeat||Suppressor of forked||Ribosomal protein S1, RNA-binding domain||Ribosomal protein S1||RNA-binding domain, S1
ENSGALG00000008297	350.346	592.628	-0.75835	7.96e-05	0.0026291	SEMA4B	Sema domain||Immunoglobulin-like domain||Plexin||Plexin-like fold
ENSGALG00000008308	3944.42	1564.25	1.3343	2.81e-05	0.0011135	BHLHE40	Orange||Orange subgroup||Myc-type, basic helix-loop-helix (bHLH) domain
ENSGALG00000008320	1718.29	984.111	0.80408	7.65e-07	5.41e-05	EDEM1	Glycoside hydrolase, family 47
ENSGALG00000008325	1110.92	1638.87	-0.56094	0.00053449	0.012341	CKAP5	Armadillo-type fold||CLASP N-terminal domain
ENSGALG00000008332	87487	55436.4	0.65824	1.31e-05	0.00059474	F2	Trypsin-like cysteine/serine peptidase domain||Peptidase S1||Kringle||Prothrombin/thrombin||Peptidase S1A, chymotrypsin-type||Kringle-like fold||Peptidase S1A, nudel||Thrombin light chain||Gamma-carboxyglutamic acid-rich (GLA) domain
ENSGALG00000008341	3917.5	2451.4	0.67633	1.66e-05	0.00072117	FURIN	Proteinase inhibitor, propeptide||Insulin-like growth factor binding protein, N-terminal||Galactose-binding domain-like||Peptidase S8/S53 domain||Proprotein convertase, P||Furin-like repeat||Peptidase S8, subtilisin-related
ENSGALG00000008347	8890.33	4036.82	1.139	1.95e-11	5.07e-09	ATG13	Autophagy-related protein 13
ENSGALG00000008354	840.95	348.997	1.2688	1.42e-12	4.68e-10	HARBI1	Harbinger transposase-derived protein, plant
ENSGALG00000008370	262.118	155.656	0.75186	0.00057441	0.01307	TRAK2	HAP1, N-terminal||Trafficking kinesin-binding protein domain
ENSGALG00000008383	7.36671	28.3779	-1.9457	0.0010425	0.020582	SFR1	Double-strand recombination repair protein, Mei5-like
ENSGALG00000008401	133.593	73.7142	0.85783	0.0015541	0.028253	ASB13	Ankyrin repeat-containing domain||Ankyrin repeat||SOCS protein, C-terminal
ENSGALG00000008497	2178.85	1477.98	0.55994	0.00074782	0.015916	SLC38A2	Amino acid transporter, transmembrane
ENSGALG00000008538	83.4781	234.312	-1.489	3.78e-10	7.33e-08	GINS1	-
ENSGALG00000008571	1884.52	3212.31	-0.76942	0.0019195	0.033266	PEX6	P-loop containing nucleoside triphosphate hydrolase||ATPase, AAA-type, core||AAA+ ATPase domain
ENSGALG00000008584	96.9472	192.875	-0.99239	3.37e-05	0.0012901	NUSAP1	-
ENSGALG00000008591	26.118	75.8613	-1.5383	2.07e-05	0.00085749	CACNB2	P-loop containing nucleoside triphosphate hydrolase||Guanylate kinase/L-type calcium channel beta subunit||Voltage-dependent calcium channel, L-type, beta-2 subunit||Voltage-dependent calcium channel, L-type, beta subunit||SH3 domain
ENSGALG00000008601	198745	134863	0.55942	0.00018131	0.0052389	AHSG	Proteinase inhibitor I25, cystatin
ENSGALG00000008629	6022.13	4357.66	0.46672	0.0020502	0.034975	-	C-type lectin||Herpesvirus UL45-like||C-type lectin fold||Fibronectin, type II, collagen-binding||Ricin B lectin domain||Type-2 ice-structuring protein||Kringle-like fold
ENSGALG00000008661	311.667	148.671	1.0679	6.76e-07	4.83e-05	CYR61	Cystine knot, C-terminal||Thrombospondin, type 1 repeat||IGFBP-related, CNN||Glycoprotein hormone subunit beta, cystine knot||von Willebrand factor, type C
ENSGALG00000008680	377.499	153.849	1.295	7.62e-08	7.22e-06	SYDE2	Rho GTPase-activating protein domain||Rho GTPase activation protein||C2 domain
ENSGALG00000008691	468.13	687.176	-0.55377	0.0018708	0.032551	SNX5	Sorting nexin-5/6/32||Phox homologous domain||Vps5 C-terminal
ENSGALG00000008698	46.8857	131.791	-1.491	2.36e-07	1.9e-05	C3H20ORF72	Restriction endonuclease type II-like
ENSGALG00000008713	202.912	377.353	-0.89506	0.00015875	0.0046958	BIRC5	Baculoviral inhibition of apoptosis protein repeat||-
ENSGALG00000008738	117.253	258.358	-1.1397	3.54e-06	0.00019765	-	Class I glutamine amidotransferase-like||Peptidase S51
ENSGALG00000008791	706.755	461.791	0.61397	0.00048013	0.011354	NMT2	Myristoyl-CoA:protein N-myristoyltransferase||Myristoyl-CoA:protein N-myristoyltransferase, C-terminal||Acyl-CoA N-acyltransferase||Myristoyl-CoA:protein N-myristoyltransferase, N-terminal
ENSGALG00000008795	566.686	937.02	-0.72553	2.93e-05	0.0011475	GPAM	Phospholipid/glycerol acyltransferase
ENSGALG00000008844	397.553	577.459	-0.53857	0.0025837	0.041367	SLC31A1	Ctr copper transporter
ENSGALG00000008875	195.228	310.383	-0.66889	0.0011701	0.022514	PLCB1	Phospholipase C, phosphatidylinositol-specific, Y domain||PLC-like phosphodiesterase, TIM beta/alpha-barrel domain||Phosphoinositide phospholipase C family||Phosphatidylinositol-4, 5-bisphosphate phosphodiesterase beta||PLC-beta, C-terminal||C2 domain||Phospholipase C, phosphoinositol-specific, EF-hand-like||Phospholipase C, phosphatidylinositol-specific , X domain
ENSGALG00000008902	707.923	318.269	1.1533	7.97e-05	0.0026291	GIPC2	PDZ domain
ENSGALG00000008905	6225.95	1930.08	1.6896	7.24e-16	4.86e-13	HABP2	EGF-like calcium-binding domain||Peptidase S1A, chymotrypsin-type||Epidermal growth factor-like domain||Kringle-like fold||Peptidase S1||Trypsin-like cysteine/serine peptidase domain||Kringle
ENSGALG00000008906	3069.32	1563.32	0.97331	8.9e-10	1.48e-07	EHBP1	Calmodulin-regulated spectrin-associated protein, CH domain||Calponin homology domain||Domain of unknown function DUF3585
ENSGALG00000008931	196.081	322.793	-0.71916	0.0020522	0.034976	COMMD1	HCaRG
ENSGALG00000008972	3420.37	2073.9	0.7218	4.2e-06	0.00023003	MFN1	P-loop containing nucleoside triphosphate hydrolase||Fzo/mitofusin HR2 domain
ENSGALG00000008992	4264.99	10173	-1.2541	0.00016251	0.0047884	ETNPPL	Pyridoxal phosphate-dependent transferase||Aminotransferase class-III
ENSGALG00000008995	1523.48	2370.51	-0.63783	0.00013137	0.0039667	MAMDC4	Concanavalin A-like lectin/glucanase domain||MAM domain||Low-density lipoprotein (LDL) receptor class A repeat
ENSGALG00000008997	288.864	160.558	0.84729	8.29e-05	0.0027154	STEAP4	Pyrroline-5-carboxylate reductase, catalytic, N-terminal||Ferric reductase transmembrane component-like domain
ENSGALG00000008999	255.59	409.324	-0.67941	0.00065746	0.014347	AFAP1L2	Pleckstrin homology domain
ENSGALG00000009002	1691.27	983.113	0.78268	1.94e-06	0.00012062	CPED1	Plectin repeat
ENSGALG00000009029	5566.76	3442.59	0.69334	9.33e-05	0.0030089	TSPAN12	Tetraspanin, EC2 domain||Tetraspanin/Peripherin||Tetraspanin
ENSGALG00000009047	606.189	391.964	0.62904	0.00056636	0.01292	YPEL5	Yippee/Mis18
ENSGALG00000009070	2765.43	4311.71	-0.64076	3.72e-05	0.0013977	HSPE1	Chaperonin Cpn10||GroES (chaperonin 10)-like
ENSGALG00000009075	362.614	229.228	0.66165	0.00095138	0.019173	CD99L2	CD99 antigen-like protein 2
ENSGALG00000009092	217.252	114.284	0.92675	0.00030606	0.0079961	STON1	Clathrin adaptor, mu subunit, C-terminal||Mu homology domain
ENSGALG00000009103	18574.7	9351.98	0.98999	6.27e-09	8.23e-07	-	SRCR domain||SRCR-like domain
ENSGALG00000009105	1619.13	1128.12	0.5213	0.0016055	0.029035	DPP7	Alpha/Beta hydrolase fold||Alpha/beta hydrolase fold-1||Peptidase S28
ENSGALG00000009118	145106	19898.2	2.8664	0.0001046	0.0033129	PIT54	SRCR-like domain||SRCR domain
ENSGALG00000009131	97.0853	14.6268	2.7306	0.00032821	0.0084234	NLGN1	Neuroligin||Carboxylesterase, type B||Alpha/beta hydrolase fold-3||Alpha/Beta hydrolase fold
ENSGALG00000009157	83.3077	162.017	-0.95962	0.00013729	0.004124	ECT2	Dbl homology (DH) domain||BRCT domain
ENSGALG00000009179	3148.51	1454.88	1.1138	0.0031981	0.04883	TNFSF10	Tumour necrosis factor domain||Tumour necrosis factor ligand 10/11||Tumour necrosis factor-like domain
ENSGALG00000009201	90.3863	182.261	-1.0118	4.17e-05	0.0015326	CCNF	Cyclin, C-terminal domain||F-box domain||Cyclin, N-terminal||Cyclin-like
ENSGALG00000009212	116.872	199.076	-0.76839	0.0011798	0.022652	MND1	Meiotic nuclear division protein 1||BlaI transcriptional regulatory family
ENSGALG00000009249	1133.88	743.45	0.60896	0.00028021	0.0074546	UBR1	Zinc finger, N-recognin||Zinc finger, N-recognin, metazoa||Ribosomal protein L7/L12, C-terminal/adaptor protein ClpS-like||Adaptor protein ClpS, core
ENSGALG00000009258	81.104	151.894	-0.90522	0.00047007	0.011177	SHTN1	-
ENSGALG00000009262	233574	136041	0.77984	4.1e-07	3.08e-05	FGB	Fibrinogen, alpha/beta/gamma chain, coiled coil domain||Fibrinogen, alpha/beta/gamma chain, C-terminal globular domain
ENSGALG00000009266	277033	158499	0.80559	1.64e-07	1.36e-05	FGA	Fibrinogen alpha C domain||Fibrinogen, alpha/beta/gamma chain, coiled coil domain||Fibrinogen, alpha/beta/gamma chain, C-terminal globular domain
ENSGALG00000009268	165619	95033.5	0.80136	1.96e-07	1.62e-05	FGG	Fibrinogen, alpha/beta/gamma chain, coiled coil domain||Fibrinogen, alpha/beta/gamma chain, C-terminal globular domain
ENSGALG00000009291	472.107	708.169	-0.58498	0.00082454	0.01709	EPHX1	Epoxide hydrolase-like||Epoxide hydrolase||Epoxide hydrolase, N-terminal||Alpha/Beta hydrolase fold||Alpha/beta hydrolase fold-1
ENSGALG00000009298	706.928	1046.35	-0.56573	0.0010167	0.020208	TNIK	Citron-like||Serine/threonine/dual specificity protein kinase, catalytic domain||Tyrosine-protein kinase, catalytic domain||Serine-threonine/tyrosine-protein kinase catalytic domain||Protein kinase-like domain||Protein kinase domain
ENSGALG00000009315	505.786	282.026	0.8427	8.39e-06	0.00041122	PAPLN	Immunoglobulin V-set domain||ADAM-TS Spacer 1||PLAC||Immunoglobulin subtype 2||Immunoglobulin I-set||Immunoglobulin V-set, subgroup||Immunoglobulin||Thrombospondin, type 1 repeat||Immunoglobulin subtype||Immunoglobulin-like domain||Peptidase M12B, ADAM-TS||Proteinase inhibitor I2, Kunitz metazoa
ENSGALG00000009321	445.839	297.977	0.58132	0.0028135	0.044315	WIPF1	WH2 domain
ENSGALG00000009338	1033.55	626.792	0.72155	1.75e-05	0.00074969	ZFYVE1	Zinc finger, FYVE/PHD-type||Zinc finger, FYVE-related||FYVE zinc finger||P-loop containing nucleoside triphosphate hydrolase||Zinc finger, B-box
ENSGALG00000009369	3810.6	5557.72	-0.54447	0.00038219	0.0095423	PRDX3	Redoxin||Peroxiredoxin, C-terminal||Alkyl hydroperoxide reductase subunit C/ Thiol specific antioxidant||Thioredoxin-like fold
ENSGALG00000009403	951.07	508.874	0.90224	2.1e-07	1.72e-05	GRK5	GPCR kinase||AGC-kinase, C-terminal||RGS domain||Protein kinase domain||Serine/threonine/dual specificity protein kinase, catalytic domain||Protein kinase-like domain||Tyrosine-protein kinase, catalytic domain||Serine-threonine/tyrosine-protein kinase catalytic domain
ENSGALG00000009450	416.791	201.539	1.0483	1.46e-07	1.23e-05	DUSP10	Dual specificity phosphatase, subgroup, catalytic domain||Mitogen-activated protein (MAP) kinase phosphatase||Protein-tyrosine/Dual specificity phosphatase||Protein-tyrosine phosphatase-like||Rhodanese-like domain||Dual specificity phosphatase, catalytic domain
ENSGALG00000009464	2987.13	1834.42	0.70344	2e-05	0.00083833	GOLIM4	-
ENSGALG00000009476	265.124	405.173	-0.61187	0.0018454	0.03222	cdk6	Protein kinase-like domain||Protein kinase domain||Serine-threonine/tyrosine-protein kinase catalytic domain||Tyrosine-protein kinase, catalytic domain||Serine/threonine/dual specificity protein kinase, catalytic domain
ENSGALG00000009552	37.5877	110.11	-1.5506	5.5e-07	4e-05	-	Galectin, carbohydrate recognition domain||Concanavalin A-like lectin/glucanase domain
ENSGALG00000009553	446.551	762.938	-0.77274	9.67e-06	0.00045857	SMC4	P-loop containing nucleoside triphosphate hydrolase||RecF/RecN/SMC, N-terminal||Prefoldin||SMCs flexible hinge
ENSGALG00000009668	466.663	731.404	-0.64829	0.00045358	0.010868	C4orf27	Protein of unknown function DUF2228, C2H2, APLF-like
ENSGALG00000009680	298.386	108.339	1.4616	6.59e-07	4.73e-05	PAQR7	AdipoR/Haemolysin-III-related
ENSGALG00000009690	139.712	393.094	-1.4924	1.43e-05	0.00063824	CENPF	Kinetochore protein Cenp-F/LEK1, Rb protein-binding domain||Centromere protein Cenp-F, leucine-rich repeat-containing domain||Centromere protein Cenp-F, N-terminal||t-SNARE
ENSGALG00000009699	1573.82	776.485	1.0192	6.32e-10	1.11e-07	CCNL1	Cyclin, C-terminal domain||Cyclin L||Cyclin-like||Cyclin, N-terminal
ENSGALG00000009700	12206.2	4866.9	1.3265	0.00031217	0.0081434	PDK4	Histidine kinase-like ATPase, C-terminal domain||Branched-chain alpha-ketoacid dehydrogenase kinase/Pyruvate dehydrogenase kinase, N-terminal||Signal transduction histidine kinase, core
ENSGALG00000009731	483.36	697.302	-0.52869	0.0023521	0.038762	ARHGAP11A	Rho GTPase activation protein||Rho GTPase-activating protein domain
ENSGALG00000009732	280.356	453.138	-0.69269	0.0004016	0.0098994	PCDH18	Cadherin, N-terminal||Cadherin||Cadherin-like
ENSGALG00000009826	15.6967	58.3592	-1.8945	0.00027754	0.0074175	CLGN	Calreticulin/calnexin, P domain||Calreticulin/calnexin||Concanavalin A-like lectin/glucanase domain
ENSGALG00000009837	31.7987	104.213	-1.7125	1.12e-07	9.68e-06	DTL	G-protein beta WD-40 repeat||WD40 repeat||WD40-repeat-containing domain
ENSGALG00000009846	65.1335	117.744	-0.85418	0.0021662	0.036455	BBS5	DM16 repeat||Bardet-Biedl syndrome 5 protein
ENSGALG00000009848	1120.18	654.172	0.77599	4.16e-06	0.00022824	LPGAT1	Phospholipid/glycerol acyltransferase
ENSGALG00000009854	101.396	190.087	-0.90667	0.00017173	0.0050116	NEK2	Protein kinase domain||Protein kinase-like domain||Serine-threonine/tyrosine-protein kinase catalytic domain||Tyrosine-protein kinase, catalytic domain||Serine/threonine/dual specificity protein kinase, catalytic domain
ENSGALG00000009856	8628.71	5914.43	0.54491	0.00032529	0.0083731	GNS	N-acetylglucosamine-6-sulfatase||Type I phosphodiesterase/nucleotide pyrophosphatase/phosphate transferase||Sulfatase||Alkaline-phosphatase-like, core domain
ENSGALG00000009859	207.701	127.426	0.70484	0.0024193	0.03957	TBC1D30	Rab-GTPase-TBC domain
ENSGALG00000009870	321.761	182.355	0.81924	0.00010655	0.0033323	IL15	Interleukin-15||Interleukin-15, avian||Interleukin-15/Interleukin-21 family
ENSGALG00000009879	319.772	204.419	0.64552	0.0014659	0.02707	-	Bax inhibitor 1-related
ENSGALG00000009887	265.184	405.486	-0.61266	0.001491	0.02739	DIEXF	Digestive organ expansion factor, predicted||P-loop containing nucleoside triphosphate hydrolase
ENSGALG00000009915	1046.09	2160.74	-1.0465	1.27e-10	2.73e-08	EML4	HELP||Quinonprotein alcohol dehydrogenase-like superfamily||WD40 repeat||WD40-repeat-containing domain
ENSGALG00000009920	474.491	135.009	1.8133	1.58e-05	0.00069008	Protein	LCCL domain||von Willebrand factor, type A
ENSGALG00000009948	360.011	565.779	-0.6522	0.00040503	0.009932	HHIP	Soluble quinoprotein glucose/sorbosone dehydrogenase||Epidermal growth factor-like domain
ENSGALG00000009955	62.4843	168.338	-1.4298	9.92e-08	8.79e-06	ABCG5	ABC-2 type transporter||P-loop containing nucleoside triphosphate hydrolase||AAA+ ATPase domain||ABC transporter-like
ENSGALG00000009956	793.744	1189.62	-0.58375	0.00043424	0.01054	ESPL1	Peptidase C50, separase
ENSGALG00000009977	702.89	479.174	0.55275	0.0017876	0.031512	SMAD1	SMAD domain, Dwarfin-type||MAD homology, MH1||Interferon regulatory factor-3||SMAD/FHA domain||MAD homology 1, Dwarfin-type
ENSGALG00000010001	3207.73	1872.15	0.77686	7.77e-07	5.47e-05	EGLN3	Oxoglutarate/iron-dependent dioxygenase||Prolyl 4-hydroxylase, alpha subunit
ENSGALG00000010017	6524	4238.88	0.62208	5.42e-05	0.0018871	MCFD2	EF-hand domain
ENSGALG00000010040	400.65	227.383	0.81721	0.00074445	0.015863	DCLK2	Doublecortin domain||Protein kinase-like domain||Protein kinase domain||Tyrosine-protein kinase, catalytic domain||Serine-threonine/tyrosine-protein kinase catalytic domain||Serine/threonine/dual specificity protein kinase, catalytic domain
ENSGALG00000010084	1379.57	877.986	0.65195	0.0012685	0.023984	EIF4G3	Initiation factor eIF-4 gamma, MA3||W2 domain||MIF4G-like, type 3||Armadillo-type fold
ENSGALG00000010120	161.814	348.429	-1.1065	7.79e-08	7.31e-06	KIF2C	P-loop containing nucleoside triphosphate hydrolase||Kinesin motor domain
ENSGALG00000010121	916.801	426.843	1.1029	3.08e-10	6.11e-08	-//-
ENSGALG00000010148	27.853	163.773	-2.5558	8.82e-06	0.00042816	PTPRR	Protein-tyrosine phosphatase, KIM-containing||Protein-tyrosine/Dual specificity phosphatase||Protein-tyrosine phosphatase-like||Protein-tyrosine phosphatase, receptor type R/non-receptor type 5||Protein-tyrosine phosphatase, catalytic||Major facilitator superfamily domain||Protein-tyrosine phosphatase, receptor/non-receptor type
ENSGALG00000010170	23.0014	62.3289	-1.4382	0.00028387	0.0075188	INTU	PDZ domain
ENSGALG00000010175	1006.68	697.036	0.53029	0.0018347	0.032115	HSP90AB1	Heat shock protein Hsp90 family||Heat shock protein Hsp90, N-terminal||Ribosomal protein S5 domain 2-type fold||Histidine kinase-like ATPase, C-terminal domain
ENSGALG00000010195	138.801	249.296	-0.84485	0.00014029	0.0041995	PLK4	Tyrosine-protein kinase, catalytic domain||Serine-threonine/tyrosine-protein kinase catalytic domain||Protein kinase domain||Protein kinase-like domain||POLO box duplicated domain||Serine/threonine/dual specificity protein kinase, catalytic domain
ENSGALG00000010219	697.079	1069.36	-0.61735	0.00026819	0.0072261	UROD	Uroporphyrinogen decarboxylase (URO-D)
ENSGALG00000010226	90.5478	153.593	-0.76236	0.0028597	0.044833	MUTYH	DNA glycosylase||NUDIX hydrolase domain-like||Endonuclease III-like, iron-sulphur cluster loop motif||HhH-GPD domain
ENSGALG00000010232	423.618	91.703	2.2077	1e-12	3.42e-10	VRTN	-
ENSGALG00000010252	61.521	28.9461	1.0877	0.0030944	0.047581	KRT80	Keratin, type II||Keratin, type I||Intermediate filament protein
ENSGALG00000010255	554.455	849.744	-0.61596	0.0003956	0.0097789	NASP	Tetratricopeptide repeat||Tetratricopeptide repeat-containing domain||Tetratricopeptide, SHNi-TPR domain
ENSGALG00000010256	535.306	351.241	0.6079	0.00094107	0.019009	TIPARP	WWE domain||Zinc finger, CCCH-type||Poly(ADP-ribose) polymerase, catalytic domain||WWE domain, subgroup
ENSGALG00000010286	1568.78	2200.43	-0.48814	0.0021102	0.035685	DLST	Single hybrid motif||Dihydrolipoamide succinyltransferase||Biotin/lipoyl attachment||2-oxoacid dehydrogenase acyltransferase, catalytic domain
ENSGALG00000010311	48.3816	96.5562	-0.99691	0.0013034	0.024512	NAV3	Calponin homology domain||AAA+ ATPase domain||ATPase, AAA-type, core||P-loop containing nucleoside triphosphate hydrolase
ENSGALG00000010312	64.3221	192.378	-1.5806	3.46e-08	3.68e-06	PLCH1	C2 domain||Phosphoinositide phospholipase C family||PLC-like phosphodiesterase, TIM beta/alpha-barrel domain||Phospholipase C, phosphatidylinositol-specific, Y domain||Phospholipase C, phosphatidylinositol-specific , X domain||Phospholipase C, phosphoinositol-specific, EF-hand-like||EF-hand domain||Pleckstrin homology domain
ENSGALG00000010356	71.3244	145.749	-1.031	0.00010612	0.003331	RAD54L	Helicase, C-terminal||SNF2-related||DEAD/DEAH box helicase domain||Histone deacetylase complex, subunit 2/3||Rad54, N-terminal||P-loop containing nucleoside triphosphate hydrolase||Helicase superfamily 1/2, ATP-binding domain
ENSGALG00000010364	15291.2	10453.8	0.54868	0.00029351	0.0076911	-	Alpha/Beta hydrolase fold||Alpha/beta hydrolase fold-3||Carboxylesterase, type B||Arylacetamide deacetylase
ENSGALG00000010368	1516.12	2641.44	-0.80094	5.63e-07	4.08e-05	VASH1	-
ENSGALG00000010411	2609.93	1842.33	0.50248	0.0014824	0.027261	RNF13	Zinc finger, RING-type||Zinc finger, C3HC4 RING-type||Protease-associated domain, PA
ENSGALG00000010446	529.387	313.244	0.75704	5.58e-05	0.0019324	EFCAB14	EF-hand domain
ENSGALG00000010478	64.1259	128.607	-1.004	0.00025239	0.0068824	STIL	-
ENSGALG00000010522	2333.39	1123.1	1.0549	1.94e-05	0.00081595	ALDH18A1	Aspartate/glutamate/uridylate kinase||Glutamate/acetylglutamate kinase||Aldehyde/histidinol dehydrogenase||Gamma-glutamyl phosphate reductase GPR||Delta l-pyrroline-5-carboxylate synthetase||Glutamate 5-kinase/delta-1-pyrroline-5-carboxylate synthase||Aldehyde dehydrogenase domain
ENSGALG00000010542	142.426	234.898	-0.72182	0.0012621	0.02389	PAPSS1	Sulphate adenylyltransferase||P-loop containing nucleoside triphosphate hydrolase||Sulphate adenylyltransferase catalytic domain||Adenylylsulphate kinase||PUA-like domain
ENSGALG00000010547	1756.94	1048.35	0.74495	4.82e-06	0.0002586	YIPF4	Yip1 domain
ENSGALG00000010566	1097.56	779.24	0.49416	0.002945	0.045769	NPNT	Epidermal growth factor-like domain||EGF-like calcium-binding domain||Concanavalin A-like lectin/glucanase domain||MAM domain
ENSGALG00000010597	678.176	406.066	0.73995	3.74e-05	0.0014011	CRIM1	Hirudin/antistatin||von Willebrand factor, type C||Antistasin-like domain||VWC out||Insulin-like growth factor-binding protein, IGFBP
ENSGALG00000010643	701.213	467.023	0.58636	0.0011291	0.021968	ZYG11B	Armadillo-type fold
ENSGALG00000010669	65.75	130.418	-0.98808	0.00026672	0.0072166	TDP1	Tyrosyl-DNA phosphodiesterase I
ENSGALG00000010674	446.067	662.137	-0.56987	0.0016815	0.030037	DCTD	Deoxycytidylate deaminase||CMP/dCMP deaminase, zinc-binding||Cytidine deaminase-like
ENSGALG00000010681	2078.41	3020.01	-0.53907	0.0006309	0.01399	CPT2	Acyltransferase ChoActase/COT/CPT
ENSGALG00000010745	432.447	882.569	-1.0292	3.11e-07	2.46e-05	HMGB2	High mobility group box domain
ENSGALG00000010748	49.3796	105.654	-1.0974	0.00026572	0.0072008	EXO1	XPG N-terminal||PIN domain-like||5'-3' exonuclease, C-terminal domain||Helix-hairpin-helix motif, class 2||XPG-I domain
ENSGALG00000010792	144.272	35.1067	2.039	0.00098977	0.019877	AGMO	Fatty acid hydroxylase
ENSGALG00000010809	503.975	816.043	-0.69529	8.48e-05	0.0027655	BZW2	Armadillo-type fold||W2 domain
ENSGALG00000010818	3039.05	2023.24	0.58695	0.0010005	0.019977	PPAP2B	Phosphatidic acid phosphatase type 2/haloperoxidase
ENSGALG00000010827	706.425	1349.15	-0.93344	1.15e-05	0.00053312	ITPK1	Inositol-tetrakisphosphate 1-kinase
ENSGALG00000010829	285.416	633.135	-1.1494	4.25e-10	7.81e-08	CDCA7	Zinc-finger domain of monoamine-oxidase A repressor R1
ENSGALG00000010837	353.866	186.112	0.92703	6e-06	0.00031377	ASB5	Ankyrin repeat||SOCS protein, C-terminal||Ankyrin repeat-containing domain
ENSGALG00000010838	1971.44	1175.25	0.74628	3.74e-06	0.00020792	ERO1B	Endoplasmic reticulum oxidoreductin 1
ENSGALG00000010853	19792.6	9003.28	1.1364	1.2e-11	3.18e-09	C8B	Thrombospondin, type 1 repeat||Membrane attack complex component/perforin (MACPF) domain||Low-density lipoprotein (LDL) receptor class A repeat||Membrane attack complex component/perforin/complement C9
ENSGALG00000010854	213.373	371.955	-0.80175	0.0032964	0.049938	HDAC9	Histone deacetylase, glutamine rich N-terminal domain||Histone deacetylase domain||Histone deacetylase superfamily||Histone deacetylase class II, eukaryotic
ENSGALG00000010857	682.311	463.287	0.55852	0.0017241	0.030671	Dab1	PTB/PI domain
ENSGALG00000010870	8170.5	2173.79	1.9102	4.99e-07	3.67e-05	JUN	Transcription factor, Skn-1-like, DNA-binding domain||Basic-leucine zipper domain||Jun-like transcription factor||Transcription factor Jun
ENSGALG00000010874	56.2218	113.19	-1.0095	0.001346	0.02515	UNC79	Armadillo-type fold
ENSGALG00000010884	258.636	427.363	-0.72454	0.00017326	0.0050313	DDX24	Helicase, C-terminal||RNA helicase, DEAD-box type, Q motif||DEAD/DEAH box helicase domain||P-loop containing nucleoside triphosphate hydrolase||Helicase superfamily 1/2, ATP-binding domain
ENSGALG00000010889	265.746	124.697	1.0916	1.62e-05	0.00070468	HOOK1	Hook-related protein family
ENSGALG00000010900	163.201	411.92	-1.3357	4.35e-11	1.1e-08	SPC25	Chromosome segregation protein Spc25
ENSGALG00000010911	856.573	392.626	1.1254	6.29e-10	1.11e-07	-	Cytochrome P450, E-class, group I, CYP2J-like||Cytochrome P450, E-class, group IV||Cytochrome P450, E-class, group I||Cytochrome P450||Cytochrome P450, E-class, group I, CYP2D-like
ENSGALG00000010926	264.51	135.012	0.97023	7.84e-06	0.00038761	SPP1	Osteopontin
ENSGALG00000010935	7.98255	27.3634	-1.7773	0.0027728	0.043793	PTPRQ	Protein-tyrosine phosphatase, catalytic||Protein-tyrosine phosphatase, receptor/non-receptor type||Protein-tyrosine phosphatase-like||Fibronectin type III||Protein-tyrosine/Dual specificity phosphatase
ENSGALG00000010953	797.294	1345.06	-0.75449	5.87e-06	0.00030871	KANK4	Ankyrin repeat||Kank N-terminal motif||Ankyrin repeat-containing domain
ENSGALG00000010969	19918.3	28659.4	-0.52491	0.00064039	0.014139	SERPINA4	Serpin domain
ENSGALG00000010977	29.3408	68.3274	-1.2196	0.00093592	0.018962	FAM221A	-
ENSGALG00000010982	6204.32	3866.89	0.6821	0.0021411	0.036109	NID1	Nidogen, extracellular domain||Thyroglobulin type-1||Green fluorescent protein||G2 nidogen/fibulin G2F||EGF-like calcium-binding domain||Epidermal growth factor-like domain||LDLR class B repeat
ENSGALG00000010986	171.468	437.462	-1.3512	1.73e-06	0.00011075	GNG4	G-protein gamma-like domain||G-protein, gamma subunit
ENSGALG00000010995	58.3745	113.727	-0.96217	0.00082143	0.017046	ITGB3BP	Centromere protein R
ENSGALG00000010996	1332.24	759.396	0.81093	1.06e-06	7.2e-05	IRF2BP2	Interferon regulatory factor 2-binding protein 1 &amp; 2, zinc finger
ENSGALG00000011015	79.8614	141.743	-0.82771	0.0013616	0.025415	NTPCR	AAA+ ATPase domain||Nucleoside-triphosphatase, THEP1 type||ATPase, AAA-type, core||P-loop containing nucleoside triphosphate hydrolase
ENSGALG00000011016	6970.12	3438.61	1.0194	6.08e-08	5.92e-06	PGM1	Alpha-D-phosphohexomutase, alpha/beta/alpha I/II/III||Alpha-D-phosphohexomutase, alpha/beta/alpha domain I||Alpha-D-phosphohexomutase, alpha/beta/alpha domain III||Alpha-D-phosphohexomutase, C-terminal||Alpha-D-phosphohexomutase, alpha/beta/alpha domain II||Alpha-D-phosphohexomutase superfamily
ENSGALG00000011031	14236.9	7137.92	0.99606	9.91e-10	1.62e-07	JAK1	Tyrosine-protein kinase, non-receptor Jak/Tyk2||Band 4.1 domain||Protein kinase domain||Serine-threonine/tyrosine-protein kinase catalytic domain||Tyrosine-protein kinase, catalytic domain||FERM domain||Protein kinase-like domain||Tyrosine-protein kinase, non-receptor Jak1||FERM central domain||SH2 domain||Serine/threonine/dual specificity protein kinase, catalytic domain
ENSGALG00000011045	1554.31	804.193	0.95066	1.57e-07	1.32e-05	AFF1	Transcription factor AF4/FMR2
ENSGALG00000011056	1576.97	1121.33	0.49194	0.0024521	0.039845	EGLN1	Prolyl 4-hydroxylase, alpha subunit||Oxoglutarate/iron-dependent dioxygenase
ENSGALG00000011058	28.6099	85.6133	-1.5813	0.0010693	0.021063	LPR	Fibronectin type III||Immunoglobulin C2-set-like, ligand-binding
ENSGALG00000011065	391.884	259.117	0.59682	0.0022098	0.037046	SPRTN	Zinc finger, Rad18-type putative||Domain of unknown function SprT-like
ENSGALG00000011120	909.731	333.484	1.4478	0.0022298	0.037274	SLC4A10	Bicarbonate transporter, eukaryotic||Phosphotransferase/anion transporter||Bicarbonate transporter, C-terminal||Band 3 cytoplasmic domain||Sodium bicarbonate cotransporter
ENSGALG00000011252	3.15473	16.9422	-2.425	0.0032144	0.048966	-	Rho GTPase activation protein||Protein kinase C-like, phorbol ester/diacylglycerol-binding domain||Rho GTPase-activating protein domain
ENSGALG00000011278	2150.11	1053.51	1.0292	0.0005286	0.012237	KAT2B	PCAF, N-terminal||GNAT domain||Histone acetylase PCAF||Bromodomain||Acyl-CoA N-acyltransferase
ENSGALG00000011281	25.3121	83.5908	-1.7235	1.16e-06	7.75e-05	SGOL1	Shugoshin, C-terminal
ENSGALG00000011289	56.5883	119.266	-1.0756	0.00016271	0.0047884	NKIRAS1	Small GTPase superfamily||P-loop containing nucleoside triphosphate hydrolase||Small GTP-binding protein domain||Mitochondrial Rho-like||Small GTPase superfamily, Ras type||Small GTPase superfamily, ARF/SAR type||Small GTPase superfamily, Rab type
ENSGALG00000011294	270.239	164.515	0.71602	0.0010196	0.02024	cTR	Zinc finger, nuclear hormone receptor-type||Nuclear hormone receptor, ligand-binding||Retinoic acid receptor||Nuclear hormone receptor, ligand-binding, core||Thyroid hormone receptor||Steroid hormone receptor
ENSGALG00000011336	4.81284	29.6046	-2.6209	0.00066227	0.014429	TECRL	3-oxo-5-alpha-steroid 4-dehydrogenase, C-terminal
ENSGALG00000011339	2023.53	1207.81	0.74448	3.11e-06	0.0001775	IGFBP7	Immunoglobulin I-set||Immunoglobulin subtype||Kazal domain||Immunoglobulin-like domain||Insulin-like growth factor binding protein-related protein (IGFBP-rP), MAC25||Insulin-like growth factor-binding protein, IGFBP
ENSGALG00000011386	100.895	168.195	-0.73728	0.0024234	0.039601	BCS1L	P-loop containing nucleoside triphosphate hydrolase||ATPase, AAA-type, core||BCS1, N-terminal||AAA+ ATPase domain
ENSGALG00000011409	303.954	460.964	-0.6008	0.0012762	0.024078	SNRPF	Like-Sm (LSM) domain||Ribonucleoprotein LSM domain||Ribonucleoprotein LSM domain, eukaryotic/archaea-type
ENSGALG00000011414	1848.83	3080.46	-0.73653	3.54e-06	0.00019765	AMDHD1	Amidohydrolase 3||Metal-dependent hydrolase, composite domain||Imidazolonepropionase||Amidohydrolase 1
ENSGALG00000011455	27112.5	18460.1	0.55455	0.00022824	0.0063225	CL2	Ribonuclease A-domain||Pancreatic ribonuclease
ENSGALG00000011469	1194.2	409.994	1.5424	6.54e-19	9.52e-16	IGFBP2	Insulin-like growth factor binding protein 2||Thyroglobulin type-1||Insulin-like growth factor-binding protein family 1-6, chordata
ENSGALG00000011476	614.178	970.8	-0.66052	0.0001233	0.0037696	2017-09-11	Septin-type guanine nucleotide-binding (G) domain||Septin||P-loop containing nucleoside triphosphate hydrolase
ENSGALG00000011483	5479.98	15646.1	-1.5136	1.35e-21	3.35e-18	MPC1	Mitochondrial pyruvate carrier
ENSGALG00000011509	120292	62794.6	0.93783	9.8e-10	1.61e-07	C3d	Alpha-2-macroglobulin, N-terminal 2||Anaphylatoxin, complement system||Alpha-2-macroglobulin, thiol-ester bond-forming||Terpenoid cyclases/protein prenyltransferase alpha-alpha toroid||Anaphylatoxin/fibulin||Alpha-2-macroglobulin||Tissue inhibitor of metalloproteinases-like, OB-fold||Alpha-macroglobulin complement component||Netrin domain||Alpha-macroglobulin, receptor-binding||Anaphylatoxin, com…
ENSGALG00000011517	685.365	473.951	0.53213	0.0025239	0.04065	SNRK	Serine-threonine/tyrosine-protein kinase catalytic domain||Tyrosine-protein kinase, catalytic domain||Ubiquitin-associated/translation elongation factor EF1B, N-terminal, eukaryote||Protein kinase-like domain||Protein kinase domain||Serine/threonine/dual specificity protein kinase, catalytic domain
ENSGALG00000011534	1170.18	746.436	0.64864	0.00010598	0.003331	ZFYVE21	Zinc finger, FYVE-related||FYVE zinc finger||Zinc finger, FYVE/PHD-type
ENSGALG00000011543	225.334	339.965	-0.59332	0.0026268	0.041904	SDAD1	SDA1 domain||Uncharacterised domain NUC130/133, N-terminal||Armadillo-type fold
ENSGALG00000011560	412.311	130.899	1.6553	1.49e-05	0.00065608	PACRG	Parkin co-regulated protein
ENSGALG00000011562	267.661	157.609	0.76406	0.0018704	0.032551	PARK2	Ubiquitin-related domain||E3 ubiquitin-protein ligase parkin||Rad60/SUMO-like domain||Ubiquitin||Ubiquitin-like||Zinc finger, C6HC-type
ENSGALG00000011568	1167.03	1629.16	-0.48129	0.0028695	0.044833	GRSF1	RNA recognition motif domain
ENSGALG00000011571	128.88	68.1029	0.92024	0.00068706	0.014821	AGPAT4	Phospholipid/glycerol acyltransferase
ENSGALG00000011579	234.826	10.7642	4.4473	0.00028391	0.0075188	-	Major facilitator superfamily domain||Major facilitator superfamily||Organic cation transport protein||General substrate transporter
ENSGALG00000011618	952.387	636.089	0.58232	0.000596	0.013387	ADSSL1	Adenylosuccinate synthetase||P-loop containing nucleoside triphosphate hydrolase
ENSGALG00000011639	688.886	445.29	0.62952	0.00049591	0.011633	CEP170B	SMAD/FHA domain||Forkhead-associated (FHA) domain
ENSGALG00000011643	307.73	502.296	-0.70687	0.0001339	0.0040328	UTP20	Armadillo-type fold||Down-regulated-in-metastasis protein
ENSGALG00000011671	481.037	29.1288	4.0456	3.29e-05	0.0012644	SLC15A2	Oligopeptide transporter||Proton-dependent oligopeptide transporter family||Major facilitator superfamily domain
ENSGALG00000011679	267.653	160.726	0.73577	0.00061506	0.013709	DIRC2	Major facilitator superfamily domain
ENSGALG00000011683	105.009	224.732	-1.0977	2.19e-06	0.00013208	CENPC	Mif2/CENP-C cupin domain||Cupin 2, conserved barrel||RmlC-like cupin domain
ENSGALG00000011695	1607.2	939.202	0.77504	2.8e-06	0.00016279	HIPK3	Serine/threonine/dual specificity protein kinase, catalytic domain||Tyrosine-protein kinase, catalytic domain||Serine-threonine/tyrosine-protein kinase catalytic domain||Protein kinase-like domain||Lipopolysaccharide kinase||Protein kinase domain
ENSGALG00000011705	939.336	1458.86	-0.63513	0.00012107	0.003729	BRF1	Transcription factor TFIIB||Cyclin-like||Transcription factor TFIIB, cyclin-like domain||Zinc finger, TFIIB-type||Brf1, TBP-binding domain
ENSGALG00000011710	374.022	231.289	0.69343	0.00050341	0.011752	BTBD6	BTB/POZ-like||BTB/POZ||BTB/POZ fold||BTB/Kelch-associated||PHR
ENSGALG00000011715	1062.45	724.773	0.55179	0.0011418	0.022117	hsp70	Heat shock protein 70 family||Heat shock protein 70kD, C-terminal domain||Heat shock protein 70kD, peptide-binding domain||Cell shape determining protein MreB/Mrl
ENSGALG00000011744	2080.82	1023.38	1.0238	0.00055496	0.01271	KALRN	Variant SH3 domain||Protein kinase domain||Serine/threonine/dual specificity protein kinase, catalytic domain||Immunoglobulin-like domain||Protein kinase-like domain||Immunoglobulin subtype 2||Fibronectin type III||Serine-threonine/tyrosine-protein kinase catalytic domain||Immunoglobulin||Spectrin repeat||Spectrin/alpha-actinin||Pleckstrin homology domain||Immunoglobulin V-set domain||Immunoglobu…
ENSGALG00000011747	3274.85	1092.25	1.5841	0.00012334	0.0037696	-	Histone H5||Linker histone H1/H5, domain H15
ENSGALG00000011826	825.183	364.236	1.1798	1.36e-06	8.96e-05	PLBD1	Phospholipase B-like
ENSGALG00000011838	219.926	95.6973	1.2005	3.96e-07	3.03e-05	GUCY2C	Extracellular ligand-binding receptor||Protein kinase domain||Nucleotide cyclase||Periplasmic binding protein-like I||Serine/threonine/dual specificity protein kinase, catalytic domain||Adenylyl cyclase class-3/4/guanylyl cyclase||Tyrosine-protein kinase, catalytic domain||Serine-threonine/tyrosine-protein kinase catalytic domain||Protein kinase-like domain
ENSGALG00000011867	140.243	244.426	-0.80147	0.00026831	0.0072261	SERHL2	Alpha/beta hydrolase fold-1||Alpha/Beta hydrolase fold
ENSGALG00000011894	5040.58	6962.48	-0.46601	0.0029408	0.045769	CYP2D6	Cytochrome P450||Cytochrome P450, E-class, group I, CYP2D-like||Cytochrome P450, E-class, group I||Cytochrome P450, E-class, group IV
ENSGALG00000011897	149.178	234.886	-0.65492	0.0032251	0.04907	SMDT1	Uncharacterised protein family UPF0466
ENSGALG00000011901	187.387	514.289	-1.4566	1.12e-13	4.55e-11	KIF15	Bcr-Abl oncoprotein oligomerisation||t-SNARE||P-loop containing nucleoside triphosphate hydrolase||Kinesin motor domain
ENSGALG00000011926	1135.38	333.916	1.7656	1.56e-10	3.23e-08	-	Alpha-2-macroglobulin||Alpha-macroglobulin complement component||Alpha-2-macroglobulin, N-terminal 2||Alpha-2-macroglobulin, thiol-ester bond-forming||Alpha-2-macroglobulin, N-terminal||Terpenoid cyclases/protein prenyltransferase alpha-alpha toroid
ENSGALG00000011937	1618.74	1135.14	0.512	0.001726	0.030675	NFE2L1	Transcription factor, Skn-1-like, DNA-binding domain||Basic-leucine zipper domain
ENSGALG00000011942	3.94767	21.8282	-2.4671	0.00057102	0.01301	-//-
ENSGALG00000011948	45.6915	106.385	-1.2193	0.0007781	0.016377	skTmod	Tropomodulin
ENSGALG00000011950	5032.77	8010.89	-0.67061	1.38e-05	0.00061983	ACO2	Aconitase/3-isopropylmalate dehydratase large subunit, alpha/beta/alpha||Aconitase, mitochondrial-like||Aconitase/3-isopropylmalate dehydratase, swivel||Aconitase A/isopropylmalate dehydratase small subunit, swivel
ENSGALG00000011957	2395.81	925.01	1.373	2.84e-17	2.6e-14	TOB2	Ataxin-2, C-terminal||Anti-proliferative protein
ENSGALG00000011958	715.001	439.956	0.70058	0.00017967	0.0052085	TEF	Basic-leucine zipper domain
ENSGALG00000011967	141.955	307.258	-1.114	7.56e-07	5.38e-05	MAD2L1	DNA-binding HORMA
ENSGALG00000011986	3.13975	20.6281	-2.7159	0.000432	0.0105	FABP2	Lipocalin/cytosolic fatty-acid binding domain||Calycin-like||Cytosolic fatty-acid binding
ENSGALG00000012021	205.501	105.574	0.96089	4.81e-05	0.0017181	-	Two pore domain potassium channel domain||Two pore domain potassium channel||Two pore domain potassium channel, TASK family
ENSGALG00000012034	12007.4	7577.03	0.66422	1.28e-05	0.0005867	ADSL	Fumarate lyase, N-terminal||Fumarate lyase family||Adenylosuccinate lyase||L-Aspartase-like||Adenylosuccinate lyase C-terminal
ENSGALG00000012068	15.4582	46.1974	-1.5794	0.00034237	0.0087355	ZGRF1	P-loop containing nucleoside triphosphate hydrolase||Zinc finger, GRF-type
ENSGALG00000012093	489.899	238.721	1.0372	8.7e-08	8.04e-06	ELMO1	Engulfment/cell motility, ELMO||Domain of unknown function DUF3361||Armadillo-type fold
ENSGALG00000012104	103.865	221.672	-1.0937	2.57e-06	0.00015125	ANLN	Pleckstrin homology domain
ENSGALG00000012116	985.864	460.693	1.0976	4.98e-06	0.00026589	EEPD1	Competence protein ComEA, helix-hairpin-helix domain||Endonuclease/exonuclease/phosphatase||RuvA domain 2-like||Helix-hairpin-helix motif||Helix-hairpin-helix DNA-binding motif, class 1
ENSGALG00000012117	3385.75	2128.99	0.66931	2.03e-05	0.00084771	STEAP3	Pyrroline-5-carboxylate reductase, catalytic, N-terminal||Ferric reductase transmembrane component-like domain
ENSGALG00000012130	86.6008	154.11	-0.83151	0.0011337	0.022009	DNAJC24	DnaJ domain||Zinc finger, DPH-type
ENSGALG00000012131	401.192	158.713	1.3379	6.79e-11	1.62e-08	ELOVL6	ELO family
ENSGALG00000012160	74.0677	149.484	-1.0131	9.93e-05	0.0031637	KIF18A	P-loop containing nucleoside triphosphate hydrolase||Kinesin motor domain
ENSGALG00000012165	192.854	416.903	-1.1122	2.69e-08	3.01e-06	DLGAP5	Guanylate-kinase-associated protein
ENSGALG00000012171	74.9008	166.588	-1.1532	0.0016978	0.030265	GPR39	7TM GPCR, serpentine receptor class v (Srv)||G protein-coupled receptor, rhodopsin-like||GPCR, rhodopsin-like, 7TM
ENSGALG00000012197	100.492	423.701	-2.076	1.69e-14	8.44e-12	ACMSD	Amidohydrolase 2
ENSGALG00000012199	62.7853	154.327	-1.2975	8.26e-07	5.77e-05	WDHD1	WD40 repeat||WD40-repeat-containing domain||High mobility group box domain||Protein of unknown function DUF3639||Translation initiation factor, beta propellor-like domain
ENSGALG00000012222	875.253	521.253	0.74772	1.46e-05	0.0006452	RAP1GDS1	Armadillo||Armadillo-type fold
ENSGALG00000012223	33.8682	69.6489	-1.0402	0.0028654	0.044833	ZRANB3	HNH endonuclease||SNF2-related||Helicase, C-terminal||Helicase superfamily 1/2, ATP-binding domain||P-loop containing nucleoside triphosphate hydrolase||Helicase/UvrB domain||Zinc finger, RanBP2-type
ENSGALG00000012260	60.6749	202.61	-1.7395	9.07e-12	2.47e-09	LCT	Glycoside hydrolase superfamily||Glycoside hydrolase, family 1
ENSGALG00000012277	790.843	447.635	0.82107	3.44e-06	0.0001935	MAFF	Transcription factor, Skn-1-like, DNA-binding domain||Basic leucine zipper domain, Maf-type||Basic-leucine zipper domain
ENSGALG00000012298	285.021	185.725	0.6179	0.0030346	0.046744	SLC39A8	Zinc/iron permease
ENSGALG00000012348	510.66	1161.62	-1.1857	3.23e-12	9.57e-10	MCM6	P-loop containing nucleoside triphosphate hydrolase||DNA replication licensing factor Mcm6||Nucleic acid-binding, OB-fold||Mini-chromosome maintenance, DNA-dependent ATPase||Magnesium chelatase, ChlI subunit
ENSGALG00000012362	100.97	192.606	-0.93172	9.04e-05	0.0029316	THSD7B	Thrombospondin, type 1 repeat
ENSGALG00000012365	6071.04	4262.63	0.5102	0.00099809	0.019953	PYGL	Glycosyl transferase, family 35||Glycogen/starch/alpha-glucan phosphorylase
ENSGALG00000012370	1199.23	824.827	0.53994	0.0012744	0.024071	C3H6ORF72	-
ENSGALG00000012387	152.526	281.515	-0.88415	4.53e-05	0.0016415	NUP43	WD40-repeat-containing domain||WD40 repeat
ENSGALG00000012395	486.58	861.472	-0.82413	2.77e-05	0.0011	PLEKHG1	Dbl homology (DH) domain||Pleckstrin homology domain
ENSGALG00000012405	295.54	459.221	-0.63583	0.00079578	0.016652	EZH2	WD repeat binding protein EZH2||SANT/Myb domain||SET domain||Homeodomain-like
ENSGALG00000012418	612.634	1573.85	-1.3612	8.91e-06	0.00042975	KYNU	Kynureninase||Aminotransferase class V domain||Pyridoxal phosphate-dependent transferase
ENSGALG00000012436	389.364	214.387	0.8609	0.0029105	0.045392	CARD10	Death-like domain||CARD domain
ENSGALG00000012452	196.305	339.205	-0.78906	0.00054263	0.012459	MIS18BP1	Homeodomain-like||SANT/Myb domain||Myb-like domain||SANT associated
ENSGALG00000012473	3951.66	2693.99	0.55271	0.00040357	0.009932	MMADHC	Methylmalonic aciduria and homocystinuria type D protein
ENSGALG00000012486	534.575	295.852	0.85352	6.43e-06	0.00033411	KCTD17	BTB/POZ fold||Potassium channel tetramerisation-type BTB domain||BTB/POZ-like
ENSGALG00000012508	39.427	88.5842	-1.1679	0.00033144	0.0084938	TRIP13	AAA+ ATPase domain||P-loop containing nucleoside triphosphate hydrolase||ATPase, AAA-type, core||ClpA/B family
ENSGALG00000012546	581.199	1491.41	-1.3596	2.41e-08	2.73e-06	MCM5	DNA replication licensing factor Mcm||Mini-chromosome maintenance, DNA-dependent ATPase||Nucleic acid-binding, OB-fold||P-loop containing nucleoside triphosphate hydrolase
ENSGALG00000012586	380.273	648.178	-0.76936	1.91e-05	0.00080971	GKAP1	-
ENSGALG00000012610	21510	8397.49	1.357	2.3e-13	8.92e-11	CTSL2	Peptidase C1A, papain C-terminal||Proteinase inhibitor I29, cathepsin propeptide
ENSGALG00000012615	166.972	331.407	-0.98899	1.96e-06	0.00012164	C9orf3	Peptidase M1, leukotriene A4 hydrolase, aminopeptidase C-terminal||Armadillo-type fold||Peptidase M1, membrane alanine aminopeptidase, N-terminal
ENSGALG00000012618	34.6741	110.829	-1.6764	8.95e-08	8.18e-06	FANCC	Armadillo-type fold||Fanconi anaemia group C protein
ENSGALG00000012658	1233.72	857.769	0.52436	0.0016224	0.029281	TCP11L2	T-complex 11
ENSGALG00000012662	910.284	454.964	1.0006	1.05e-08	1.34e-06	NUAK1	Serine/threonine/dual specificity protein kinase, catalytic domain||Tyrosine-protein kinase, catalytic domain||Serine-threonine/tyrosine-protein kinase catalytic domain||Protein kinase-like domain||Protein kinase domain||Lipopolysaccharide kinase
ENSGALG00000012666	4419.42	3127.4	0.49889	0.0012319	0.02343	GPLD1	FG-GAP repeat||Phospholipase C/P1 nuclease domain||Integrin alpha beta-propellor||Glycoprotein phospholipase D
ENSGALG00000012704	1265.61	677.702	0.90111	7.14e-08	6.81e-06	MYLIP	FERM, N-terminal||Ezrin/radixin/moesin like||Ubiquitin-related domain||Zinc finger, RING-type||FERM central domain||Band 4.1 domain||FERM domain
ENSGALG00000012705	204.859	373.568	-0.86674	1.56e-05	0.00068072	GMPR	Guanosine monophosphate reductase 1||IMP dehydrogenase/GMP reductase
ENSGALG00000012748	6.24748	50.5879	-3.0174	6.46e-09	8.42e-07	ELOVL2	ELO family
ENSGALG00000012754	19328.2	13222.8	0.54768	0.0002935	0.0076911	PAH	Aromatic amino acid hydroxylase, C-terminal||ACT domain||Phenylalanine-4-hydroxylase, tetrameric form||Tyrosine 3-monooxygenase-like
ENSGALG00000012759	179.124	301.5	-0.7512	0.00031691	0.0082095	NUP37	WD40 repeat||WD40-repeat-containing domain
ENSGALG00000012760	1087.64	678.724	0.6803	0.0019878	0.034145	CCDC53	WASH complex, subunit CCDC53
ENSGALG00000012787	279.225	446.55	-0.67739	0.00037569	0.0094069	BMP6	Transforming growth factor-beta, C-terminal||Cystine-knot cytokine||Transforming growth factor-beta, N-terminal
ENSGALG00000012834	2418.31	638.254	1.9218	0.00092975	0.018867	AKR1D1	NADP-dependent oxidoreductase domain||Aldo/keto reductase subgroup
ENSGALG00000012836	128.539	261.354	-1.0238	0.00019018	0.005459	PRC1	Microtubule-associated protein, MAP65/Ase1/PRC1
ENSGALG00000012847	2676.12	1356.11	0.98067	0.00224	0.037409	-	Amino acid permease/ SLC12A domain||Amino acid/polyamine transporter I
ENSGALG00000012877	1657.2	1160.7	0.51375	0.0016007	0.029008	CREB3L2	Transcription factor, Skn-1-like, DNA-binding domain||Basic-leucine zipper domain
ENSGALG00000012915	448.713	879.916	-0.97157	9.14e-08	8.31e-06	MCM4	Nucleic acid-binding, OB-fold||ATPase, AAA-3||ATPase, dynein-related, AAA domain||Mini-chromosome maintenance complex protein 4||P-loop containing nucleoside triphosphate hydrolase||AAA+ ATPase domain||Mini-chromosome maintenance, DNA-dependent ATPase||Magnesium chelatase, ChlI subunit
ENSGALG00000012985	26.182	64.2092	-1.2942	0.00058847	0.013286	SLC6A13	Sodium:neurotransmitter symporter, GABA, GAT-2||Sodium:neurotransmitter symporter
ENSGALG00000013002	6104.24	3690.44	0.72602	2.99e-06	0.00017195	DAP	-
ENSGALG00000013069	5333.68	8567.09	-0.68368	1.04e-05	0.00048732	BPGM	Histidine phosphatase superfamily||Histidine phosphatase superfamily, clade-1||Phosphoglycerate mutase 1
ENSGALG00000013086	25.9708	63.7165	-1.2948	0.00080242	0.016751	IKZF1	Zinc finger, C2H2||Zinc finger, C2H2-like
ENSGALG00000013098	2173.38	3396.08	-0.64393	4.4e-05	0.0015968	MGST1	Membrane-associated, eicosanoid/glutathione metabolism (MAPEG) protein
ENSGALG00000013145	259.635	463.798	-0.83701	0.0024077	0.039418	EPB41L4B	Band 4.1 domain||FERM adjacent (FA)||Ubiquitin-related domain||FERM central domain||FERM domain||FERM, C-terminal PH-like domain||FERM, N-terminal||Ezrin/radixin/moesin like
ENSGALG00000013208	221.208	435.12	-0.97601	7.92e-07	5.55e-05	CENPE	P-loop containing nucleoside triphosphate hydrolase||Kinesin motor domain
ENSGALG00000013235	224.633	393.663	-0.80939	5.37e-05	0.0018756	PDK1	Branched-chain alpha-ketoacid dehydrogenase kinase/Pyruvate dehydrogenase kinase, N-terminal||Histidine kinase-like ATPase, C-terminal domain||Signal transduction histidine kinase, core
ENSGALG00000013239	164.005	362.063	-1.1425	5.77e-08	5.79e-06	NES	Intermediate filament protein
ENSGALG00000013257	15479.7	62601.1	-2.0158	5.93e-13	2.16e-10	LDHB	Lactate dehydrogenase/glycoside hydrolase, family 4, C-terminal||Lactate/malate dehydrogenase, C-terminal||L-lactate dehydrogenase||Lactate/malate dehydrogenase, N-terminal||L-lactate/malate dehydrogenase
ENSGALG00000013356	120.556	195.093	-0.69445	0.0028817	0.044984	IKBKE	Serine/threonine/dual specificity protein kinase, catalytic domain||Serine-threonine/tyrosine-protein kinase catalytic domain||Tyrosine-protein kinase, catalytic domain||Protein kinase domain||Protein kinase-like domain
ENSGALG00000013384	185.976	395.622	-1.089	6.49e-08	6.26e-06	LIG1	DNA ligase, ATP-dependent||DNA ligase, ATP-dependent, C-terminal||Nucleic acid-binding, OB-fold||DNA ligase, ATP-dependent, central||DNA ligase, ATP-dependent, N-terminal
ENSGALG00000013420	160.406	311.669	-0.95829	5.26e-06	0.00027708	FOXM1	Transcription factor, fork head
ENSGALG00000013535	5350.09	2824.52	0.92156	3.77e-06	0.0002088	CYP4V2	Cytochrome P450||Cytochrome P450, E-class, group IV||Cytochrome P450, E-class, group I||Cytochrome P450, E-class, group II
ENSGALG00000013598	6.8742	26.4428	-1.9436	0.0019261	0.033281	SCGN	EF-hand domain
ENSGALG00000013626	128.787	289.722	-1.1697	9.38e-08	8.43e-06	GMNN	Geminin/Multicilin
ENSGALG00000013632	244.516	461.66	-0.9169	2.18e-06	0.000132	ACOT13	Phenylacetic acid degradation-related domain||Thioesterase superfamily||HotDog domain
ENSGALG00000013683	1811.58	1228.07	0.56085	0.00045678	0.010905	ARID1B	Armadillo-type fold||ARID DNA-binding domain||SWI/SNF-like complex subunit BAF250/Osa
ENSGALG00000013697	14.3642	53.6946	-1.9023	0.00048358	0.011405	CNDP1	Peptidase M20, dimerisation domain||Peptidase M20||Glutathione degradosome, DUG1
ENSGALG00000013776	21.6887	70.769	-1.7062	7.4e-06	0.00037113	CEP135	Prefoldin
ENSGALG00000013784	243.785	754.589	-1.6301	2.1e-12	6.41e-10	CDT1	CDT1 Geminin-binding domain-like
ENSGALG00000013811	188.526	401.662	-1.0912	4.89e-08	5.02e-06	NCAPH2	Non-SMC condensin II complex, subunit H2-like
ENSGALG00000013814	1045.08	346.189	1.594	3.81e-08	3.98e-06	IMPA2	Inositol monophosphatase||Inositol monophosphatase, Lithium-sensitive
ENSGALG00000013838	18.41	50.7608	-1.4632	0.00062358	0.013863	-	Peptidase M12B, propeptide||Epidermal growth factor-like domain||ADAM, cysteine-rich||Blood coagulation inhibitor, Disintegrin||Peptidase M12B, ADAM/reprolysin
ENSGALG00000013865	850.493	554.802	0.61633	0.00065348	0.014327	IFNGR1	Interferon gamma receptor, poxvirus/mammal||Fibronectin type III||Interferon alpha/beta receptor, beta chain||Interferon gamma receptor alpha subunit
ENSGALG00000013875	116.756	197.757	-0.76023	0.0011837	0.022699	FAM83H	Protein of unknown function DUF1669
ENSGALG00000013886	267.719	169.377	0.66048	0.0022221	0.037217	C2H18ORF1	-
ENSGALG00000014013	513.908	798.489	-0.63576	0.00024673	0.0067704	ARHGAP18	Rho GTPase-activating protein domain||Rho GTPase activation protein
ENSGALG00000014096	412.905	251.966	0.71258	0.00027014	0.0072643	ARNTL2	PAS fold-3||PAS fold||PAS domain||Myc-type, basic helix-loop-helix (bHLH) domain||Nuclear translocator
ENSGALG00000014140	1733.26	1031.59	0.74861	1.31e-05	0.00059394	ARFGAP3	-
ENSGALG00000014168	113.762	231.617	-1.0257	3.05e-05	0.0011867	NOL6	Nrap protein
ENSGALG00000014226	912.212	609.464	0.58183	0.00071124	0.015268	KIAA0930	Protein of unknown function DUF2045
ENSGALG00000014252	66749.9	22050.6	1.5979	6.43e-25	1.87e-21	-	Prolactin-inducible protein||Alpha-2-macroglobulin, N-terminal 2||Alpha-2-macroglobulin, thiol-ester bond-forming||Terpenoid cyclases/protein prenyltransferase alpha-alpha toroid||Alpha-2-macroglobulin||Alpha-macroglobulin complement component||Alpha-macroglobulin, receptor-binding||Alpha-2-macroglobulin, N-terminal
ENSGALG00000014321	1115.27	690.681	0.6913	4.79e-05	0.0017133	SMIM14	Uncharacterised protein family, CD034/YQF4
ENSGALG00000014331	1053.42	1556.27	-0.56302	0.00060283	0.013488	FKBP4	Tetratricopeptide repeat-containing domain||Tetratricopeptide repeat||Peptidyl-prolyl cis-trans isomerase, FKBP-type, domain||Tetratricopeptide TPR1||Tetratricopeptide TPR2
ENSGALG00000014336	575.97	389.16	0.56563	0.0017358	0.030786	RELL1	TNF receptor family, RELT
ENSGALG00000014361	928.981	613.854	0.59775	0.00046486	0.011083	MAN1A2	Glycoside hydrolase, family 47
ENSGALG00000014378	255.49	387.655	-0.60151	0.0018156	0.031878	ANAPC4	Anaphase-promoting complex subunit 4, metazoa||WD40-repeat-containing domain
ENSGALG00000014398	929.94	594.113	0.6464	0.0032514	0.049386	PPARGC1A	RNA recognition motif domain
ENSGALG00000014425	93.2453	235.572	-1.3371	9.01e-09	1.16e-06	NCAPG	Armadillo-type fold
ENSGALG00000014439	520.062	834.432	-0.68211	8.72e-05	0.0028401	NCAPD2	Armadillo-type fold||Condensin subunit 1
ENSGALG00000014447	482.26	872.921	-0.85604	0.00067023	0.014585	AK3	Adenylate kinase/UMP-CMP kinase||Adenylate kinase subfamily||P-loop containing nucleoside triphosphate hydrolase||Adenylate kinase, active site lid domain
ENSGALG00000014486	4229.98	1943.26	1.1222	4.02e-12	1.15e-09	TAPT1	Membrane protein,Tapt1/CMV receptor
ENSGALG00000014513	187.585	402.863	-1.1027	5.64e-08	5.69e-06	CDCA3	-
ENSGALG00000014555	2869.9	1944.34	0.56172	0.0010052	0.020049	C12ORF57	-
ENSGALG00000014573	255.231	441.559	-0.7908	3.45e-05	0.001313	NAT10	Acyl-CoA N-acyltransferase||P-loop containing nucleoside triphosphate hydrolase||Domain of unknown function DUF1726||Helicase domain||GNAT domain
ENSGALG00000014692	75.6932	182.253	-1.2677	5.25e-05	0.0018419	LMNB1	Lamin Tail Domain||Prefoldin||Intermediate filament protein
ENSGALG00000014701	134.081	229.106	-0.77291	0.00064248	0.01414	RAP1GAP	Rap GTPase activating protein domain||GoLoco motif
ENSGALG00000014725	2345.37	565.433	2.0524	3.08e-06	0.00017642	PLK2	POLO box duplicated domain||Serine/threonine/dual specificity protein kinase, catalytic domain||Tyrosine-protein kinase, catalytic domain||Serine-threonine/tyrosine-protein kinase catalytic domain||Protein kinase-like domain||Protein kinase domain
ENSGALG00000014729	30.253	69.1187	-1.192	0.00089215	0.01821	DEPDC1B	Rho GTPase-activating protein domain||DEP domain||Rho GTPase activation protein
ENSGALG00000014751	70.1411	14.4714	2.2771	2.07e-08	2.4e-06	ADAMTS6	Peptidase M12B, propeptide||PLAC||Peptidase M12B, ADAM-TS||ADAM-TS Spacer 1||Peptidase M12B, ADAM/reprolysin||Thrombospondin, type 1 repeat
ENSGALG00000014753	98.7231	244.33	-1.3074	0.0006071	0.013566	CENPK	Centromere protein Cenp-K
ENSGALG00000014766	1062.85	725.672	0.55055	0.0010868	0.02131	HAO2	Alpha-hydroxy acid dehydrogenase, FMN-dependent||IMP dehydrogenase/GMP reductase||Glutamate synthase domain||FMN-dependent dehydrogenase
ENSGALG00000014783	1764.81	1118.03	0.65855	0.0017687	0.031274	PTPRK	Protein-tyrosine phosphatase-like||Protein-tyrosine/Dual specificity phosphatase||Protein-tyrosine phosphatase, catalytic||Concanavalin A-like lectin/glucanase domain||Protein-tyrosine phosphatase, receptor/non-receptor type||Immunoglobulin I-set||Fibronectin type III||MAM domain||Immunoglobulin subtype||Immunoglobulin-like domain
ENSGALG00000014788	81.8963	214.815	-1.3912	1.13e-08	1.42e-06	CENPH	Centromere protein H
ENSGALG00000014801	110.161	237.452	-1.108	9.57e-07	6.63e-05	NDC80	tRNA-binding arm||Kinetochore protein Ndc80
ENSGALG00000014815	153.201	299.304	-0.96619	1.44e-05	0.00064322	EMILIN2	YppE-like domain||EMI domain||Tumour necrosis factor-like domain||Complement C1q protein
ENSGALG00000014836	1809.04	1160.84	0.64006	0.00018301	0.0052705	LPIN2	HAD-like domain||LNS2, Lipin/Ned1/Smp2||Lipin, N-terminal
ENSGALG00000014840	1281.06	190.68	2.7481	9.42e-08	8.43e-06	C6	Low-density lipoprotein (LDL) receptor class A repeat||Membrane attack complex component/perforin/complement C9||Sushi/SCR/CCP domain||Membrane attack complex component/perforin (MACPF) domain||Factor I / membrane attack complex||Thrombospondin, type 1 repeat
ENSGALG00000014855	7521.28	4007.81	0.90816	9.05e-06	0.00043394	GHR	Fibronectin type III||Thioredoxin-like fold||Growth hormone/erythropoietin receptor, ligand binding
ENSGALG00000014868	4586.18	3203.33	0.51772	0.00085463	0.01763	SERINC1	Serine incorporator/TMS membrane protein
ENSGALG00000014873	216.756	94.8813	1.1919	0.0024628	0.039959	GJA1	Gap junction alpha-1 protein (Cx43)||Connexin||Gap junction protein, cysteine-rich domain||Connexin, N-terminal||Gap junction alpha-1 protein (Cx43), C-terminal
ENSGALG00000014897	167.887	334.822	-0.9959	1.5e-06	9.73e-05	TYMS	Thymidylate synthase/dCMP hydroxymethylase domain||Thymidylate synthase
ENSGALG00000014908	376.379	93.4469	2.01	2.02e-09	3e-07	FST	Follistatin/Osteonectin EGF domain||TB domain||Kazal domain||Follistatin-like, N-terminal
ENSGALG00000014914	405.513	226.207	0.8421	2.15e-05	0.00088374	SNX18	Variant SH3 domain||SH3 domain||Sorting nexin protein, WASP-binding domain||Phox homologous domain||Sorting nexin 9 subfamily
ENSGALG00000014924	63.6927	152.96	-1.264	0.00059298	0.013353	POLQ	P-loop containing nucleoside triphosphate hydrolase||Helicase superfamily 1/2, ATP-binding domain||Ribonuclease H-like domain||DNA repair Rad51/transcription factor NusA, alpha-helical||DNA-directed DNA polymerase, family A, palm domain||DNA polymerase A||Helicase, C-terminal||DEAD/DEAH box helicase domain
ENSGALG00000014936	434.478	276.464	0.65219	0.00060165	0.013488	ESCO1	-
ENSGALG00000014944	35.0086	12.3362	1.5048	0.0028509	0.044783	GCNT4	Glycosyl transferase, family 14
ENSGALG00000014960	40.6831	90.2929	-1.1502	0.00071984	0.015358	POC5	-
ENSGALG00000014965	42.2343	11.8705	1.831	0.00015111	0.0044849	COL10A1	Complement C1q protein||Tumour necrosis factor-like domain||Collagen triple helix repeat
ENSGALG00000014987	26.2795	64.8808	-1.3039	0.00063	0.013988	OTOP1	Otopetrin
ENSGALG00000014997	1100.89	1680.68	-0.61037	0.00014677	0.0043711	PLA1A	Alpha/Beta hydrolase fold||Triacylglycerol lipase family||Lipase, N-terminal||Lipase, LIPH-type
ENSGALG00000014999	89.5485	179.97	-1.007	6.14e-05	0.0021027	MAP1B	-
ENSGALG00000015004	6326.7	2148.81	1.5579	3.25e-15	1.83e-12	RIOK3	RIO-like kinase||Serine/threonine-protein kinase Rio3||Protein kinase-like domain||RIO kinase
ENSGALG00000015038	220.695	376.435	-0.77035	0.00010606	0.003331	CHD1L	Helicase superfamily 1/2, ATP-binding domain||Histone deacetylase complex, subunit 2/3||Helicase/UvrB domain||P-loop containing nucleoside triphosphate hydrolase||DEAD/DEAH box helicase domain||Helicase, C-terminal||SNF2-related
ENSGALG00000015053	320.375	498.295	-0.63724	0.0006449	0.014157	GLDC	Glycine cleavage system P-protein, N-terminal||Aminotransferase class V domain||Aromatic amino acid beta-eliminating lyase/threonine aldolase||Glycine cleavage system P protein, homodimeric||Pyridoxal phosphate-dependent transferase
ENSGALG00000015060	36.339	77.9478	-1.101	0.0011398	0.022103	METTL24	-
ENSGALG00000015120	169.978	263.921	-0.63476	0.0029904	0.046228	QTRTD1	tRNA-guanine(15) transglycosylase-like
ENSGALG00000015143	98431.5	61052.9	0.68906	4.9e-06	0.00026231	TTR	Transthyretin/hydroxyisourate hydrolase||Transthyretin/hydroxyisourate hydrolase, superfamily
ENSGALG00000015152	84.6886	147.245	-0.79798	0.0024347	0.039673	BOC	Immunoglobulin-like domain||Immunoglobulin subtype||Immunoglobulin||Fibronectin type III||Immunoglobulin I-set||Immunoglobulin subtype 2
ENSGALG00000015179	73.4853	164.257	-1.1604	7.38e-06	0.00037096	CEP78	Leucine-rich repeat, ribonuclease inhibitor subtype
ENSGALG00000015189	54.6556	126.068	-1.2058	1.92e-05	0.00081126	REEP6	TB2/DP1/HVA22-related protein
ENSGALG00000015207	34385.4	21298.9	0.69101	7.64e-06	0.00038089	F5	Multicopper oxidase, type 3||Coagulation factor 5/8 C-terminal type domain||Galactose-binding domain-like||Cupredoxin
ENSGALG00000015226	394.471	225.89	0.8043	0.0032514	0.049386	-	Nucleic acid-binding, OB-fold
ENSGALG00000015271	332.451	206.452	0.68734	0.00059472	0.013375	FILIP1L	Prefoldin||Cortactin-binding protein-2, N-terminal
ENSGALG00000015286	2393.55	1555.98	0.62133	0.00012024	0.0037206	SESN1	AhpD-like||Sestrin
ENSGALG00000015289	89.0463	45.1698	0.9792	0.0021063	0.035685	ARMC2	Armadillo||Armadillo-type fold
ENSGALG00000015338	199.7	316.072	-0.66242	0.0011471	0.022195	QRSL1	Amidase signature domain||Amidase
ENSGALG00000015343	248.249	457.027	-0.88049	5.97e-06	0.000313	RTN4IP1	Alcohol dehydrogenase, C-terminal||GroES (chaperonin 10)-like||Alcohol dehydrogenase GroES-like||Polyketide synthase, enoylreductase domain
ENSGALG00000015363	47.4592	129.443	-1.4476	4.72e-07	3.51e-05	HJURP	-
ENSGALG00000015374	58.4282	22.693	1.3644	0.00050116	0.011724	-	Calycin-like||Lipocalin/cytosolic fatty-acid binding domain||Lipocalin||Lipocalin, ApoD type||Retinol binding protein/Purpurin||Invertebrate colouration protein
ENSGALG00000015376	526.845	348.103	0.59786	0.0033029	0.04995	IDUA	Glycoside hydrolase superfamily||Glycoside hydrolase, family 39||Fibronectin type III
ENSGALG00000015409	8560.09	4843.65	0.82153	0.00013403	0.0040328	PROS1	Gamma-carboxyglutamic acid-rich (GLA) domain||Epidermal growth factor-like domain||EGF-like calcium-binding domain||Laminin G domain||Concanavalin A-like lectin/glucanase domain
ENSGALG00000015465	366.233	537.788	-0.55428	0.0025264	0.04065	ASCC3	Helicase superfamily 1/2, ATP-binding domain||P-loop containing nucleoside triphosphate hydrolase||Helicase/UvrB domain||AAA+ ATPase domain||DEAD/DEAH box helicase domain||Sec63 domain||Helicase, C-terminal
ENSGALG00000015504	4554.41	1262.61	1.8508	1.66e-17	1.71e-14	TTPA	Cellular retinaldehyde binding/alpha-tocopherol transport||CRAL/TRIO, N-terminal domain||CRAL-TRIO domain
ENSGALG00000015506	4222.09	2501.09	0.7554	1.81e-06	0.00011457	GBE1	Alpha-amylase, C-terminal all beta||Glycoside hydrolase superfamily||Immunoglobulin E-set||Glycosyl hydrolase, family 13, subfamily, catalytic domain||Glycoside hydrolase, family 13, N-terminal||Glycosyl hydrolase, family 13, catalytic domain
ENSGALG00000015513	38.3786	99.1595	-1.3695	1.36e-05	0.00061228	MMS22L	-
ENSGALG00000015524	914.02	555.783	0.7177	3.17e-05	0.0012287	VCPIP1	Ovarian tumour, otubain||Ubiquitin-related domain
ENSGALG00000015531	236.811	429.465	-0.85881	5.13e-05	0.0018066	PPP2R2C	Protein phosphatase 2A, regulatory subunit PR55||WD40-repeat-containing domain||WD40 repeat
ENSGALG00000015544	226952	166884	0.44354	0.0029874	0.046228	ALDOB	Fructose-bisphosphate aldolase, class-I
ENSGALG00000015565	29.0615	5.02915	2.5307	5.04e-05	0.0017863	C8orf34	Dimerization-anchoring domain of cAMP-dependent protein kinase, regulatory subunit
ENSGALG00000015632	9.01866	35.008	-1.9567	0.0002357	0.006519	TRPA1	Ion transport domain||Ankyrin repeat||Ankyrin repeat-containing domain
ENSGALG00000015633	53.5528	155.604	-1.5388	2.12e-08	2.44e-06	TERF1	Homeodomain-like||Myb-like domain||Telomeric repeat-binding factor 1/2||Telomere repeat-binding factor, dimerisation domain||SANT/Myb domain
ENSGALG00000015647	337.745	570.75	-0.75693	3.91e-05	0.0014581	TMEM70	Protein of unknown function DUF1301, TMEM70
ENSGALG00000015662	718.323	1527.03	-1.088	7.82e-10	1.32e-07	LIPI	Lipase, N-terminal||Lipase, LIPH-type||Triacylglycerol lipase family||Alpha/Beta hydrolase fold
ENSGALG00000015684	526.872	355.078	0.56932	0.0023269	0.038529	-	DnaJ domain
ENSGALG00000015691	464.966	1509.57	-1.6989	1.55e-12	4.93e-10	SMC2	SMCs flexible hinge||RecF/RecN/SMC, N-terminal||P-loop containing nucleoside triphosphate hydrolase
ENSGALG00000015692	30.0125	80.8821	-1.4303	3.54e-05	0.0013447	POLN	DNA polymerase A||DNA-directed DNA polymerase, family A, palm domain
ENSGALG00000015705	259.488	468.458	-0.85226	7.73e-06	0.00038454	WHSC1	Zinc finger, PHD-finger||PWWP domain||SET domain||AWS domain||High mobility group box domain||Zinc finger, RING-type||Post-SET domain||Zinc finger, PHD-type||Zinc finger, FYVE/PHD-type
ENSGALG00000015708	1166.98	1648.82	-0.49866	0.0027465	0.043457	FGFR3	Protein kinase domain||Immunoglobulin-like domain||Serine/threonine/dual specificity protein kinase, catalytic domain||Immunoglobulin subtype||Immunoglobulin||Serine-threonine/tyrosine-protein kinase catalytic domain||Tyrosine-protein kinase, catalytic domain||Protein kinase-like domain||Immunoglobulin subtype 2||Fibroblast growth factor receptor family||Immunoglobulin I-set
ENSGALG00000015709	526.746	842.972	-0.67838	7.37e-05	0.0024628	TACC3	Homeodomain-like||Transforming acidic coiled-coil
ENSGALG00000015712	70.9661	141.401	-0.9946	0.00019309	0.0055152	SLBP	-
ENSGALG00000015728	9.5984	49.2029	-2.3579	0.0028421	0.044685	MUSK	Tyrosine-protein kinase, catalytic domain||Serine-threonine/tyrosine-protein kinase catalytic domain||Immunoglobulin||Immunoglobulin I-set||Protein kinase-like domain||Immunoglobulin subtype 2||Immunoglobulin-like domain||Serine/threonine/dual specificity protein kinase, catalytic domain||Immunoglobulin subtype||Kringle-like fold||Immunoglobulin V-set domain||Frizzled domain||Kringle||Protein kin…
ENSGALG00000015764	296.917	193.018	0.62133	0.0028627	0.044833	FABP5	Cytosolic fatty-acid binding||Lipocalin/cytosolic fatty-acid binding domain||Calycin-like
ENSGALG00000015765	281.574	435.142	-0.62797	0.00093865	0.018982	POLR1A	RNA polymerase, N-terminal||RNA polymerase Rpb1, domain 3||RNA polymerase Rpb1, domain 1||RNA polymerase, alpha subunit||RNA polymerase Rpb1, domain 5||RNA polymerase Rpb1, domain 4
ENSGALG00000015775	327.527	201.766	0.69893	0.00065765	0.014347	UBE2J1	Ubiquitin-conjugating enzyme/RWD-like||Ubiquitin-conjugating enzyme E2
ENSGALG00000015809	1025.53	553.862	0.88877	2.32e-07	1.88e-05	RNF103	Zinc finger, RING-type||Zinc finger, C3HC4 RING-type||Thioredoxin-like fold
ENSGALG00000015834	4.06485	23.7684	-2.5478	0.00034871	0.0088842	TBX18	Transcription factor, T-box||p53-like transcription factor, DNA-binding
ENSGALG00000015865	1337.36	939.759	0.50903	0.0019461	0.033528	FAM46A	Domain of unknown function DUF1693
ENSGALG00000015874	108.715	277.67	-1.3528	1.73e-09	2.65e-07	TTK	Serine/threonine/dual specificity protein kinase, catalytic domain||Serine-threonine/tyrosine-protein kinase catalytic domain||Tyrosine-protein kinase, catalytic domain||Protein kinase-like domain||Protein kinase domain
ENSGALG00000015906	1833.87	2720.58	-0.56902	0.00032359	0.008354	COX7A2	Cytochrome c oxidase, subunit VIIa
ENSGALG00000015915	620.364	355.106	0.80487	8.17e-06	0.00040259	TMEM64	-
ENSGALG00000015916	956.473	504.668	0.92239	2.65e-06	0.00015588	SLC17A5	Major facilitator superfamily domain||General substrate transporter||Major facilitator superfamily
ENSGALG00000015972	1453.59	850.057	0.77399	2.88e-06	0.00016672	IFNGR2	Interferon alpha/beta receptor, beta chain||Fibronectin type III
ENSGALG00000015977	315.636	104.927	1.5889	9.33e-13	3.26e-10	SMOX	FAD dependent oxidoreductase||Amine oxidase||FAD binding domain
ENSGALG00000015982	40.5148	155.869	-1.9438	0.00021762	0.0060865	-	Phosphoribosylglycinamide synthetase, N-terminal||Phosphoribosylglycinamide synthetase, ATP-grasp (A) domain||Phosphoribosylformylglycinamidine cyclo-ligase||AIR synthase related protein, N-terminal domain||Formyl transferase, N-terminal||Rudiment single hybrid motif||ATP-grasp fold||Phosphoribosylglycinamide formyltransferase||PurM, N-terminal-like||Pre-ATP-grasp domain||Phosphoribosylglycinamid…
ENSGALG00000015983	10130.2	15645.4	-0.62708	3.62e-05	0.0013714	GART	Phosphoribosylglycinamide synthetase, ATP-grasp (A) domain||Phosphoribosylformylglycinamidine cyclo-ligase||Phosphoribosylglycinamide synthetase, N-terminal||AIR synthase related protein, N-terminal domain||ATP-grasp fold||ATP-grasp fold, ATP-dependent carboxylate-amine ligase-type||Formyl transferase, N-terminal||Rudiment single hybrid motif||Phosphoribosylglycinamide synthetase, C-domain||AIR s…
ENSGALG00000015987	1726.39	663.1	1.3805	3.95e-08	4.11e-06	TP53INP1	Thioredoxin-like fold
ENSGALG00000016024	57.2218	118.402	-1.0491	0.00024201	0.0066513	SETD4	Lysine methylase, YDR198C, predicted||SET domain||Rubisco LSMT, substrate-binding domain
ENSGALG00000016042	256.084	440.476	-0.78245	5.26e-05	0.0018419	CHAF1B	WD40 repeat||G-protein, beta subunit||WD40-repeat-containing domain
ENSGALG00000016063	1000.77	525.833	0.92843	6.01e-08	5.92e-06	KLF10	Zinc finger, C2H2||Zinc finger, C2H2-like
ENSGALG00000016071	10.9349	59.1957	-2.4365	0.00021116	0.0059343	CTHRC1	Collagen triple helix repeat
ENSGALG00000016076	14578.5	9134	0.67453	1.29e-05	0.00058701	DPYS	Amidohydrolase 1||Hydantoinase/dihydropyrimidinase||Metal-dependent hydrolase, composite domain
ENSGALG00000016077	1277.6	859.01	0.57269	0.00046599	0.011095	LRP12	Low-density lipoprotein (LDL) receptor class A repeat||CUB domain
ENSGALG00000016102	107.211	236.468	-1.1412	8.37e-07	5.82e-05	CYP26B1	Cytochrome P450||Cytochrome P450, E-class, group I||Cytochrome P450, E-class, group IV||Cytochrome P450, B-class
ENSGALG00000016115	75.2421	22.8545	1.7191	3.45e-06	0.0001935	SAMD12	Sterile alpha motif, type 2||Pointed domain||Sterile alpha motif/pointed domain
ENSGALG00000016130	422.86	670.197	-0.66441	0.00019684	0.0056041	PYCRL	Pyrroline-5-carboxylate reductase||Pyrroline-5-carboxylate reductase, catalytic, N-terminal||6-phosphogluconate dehydrogenase, C-terminal-like
ENSGALG00000016133	1117.41	765.151	0.54635	0.0010419	0.020582	NAPRT	Nicotinate phosphoribosyltransferase family||Nicotinate phosphoribosyltransferase pncB type||Quinolinate phosphoribosyl transferase, C-terminal
ENSGALG00000016205	3308.77	1941.76	0.76893	3.25e-05	0.0012531	PDXK	Ribokinase-like||Pyridoxal phosphate (active vitamin B6) biosynthesis, pyridoxal kinase||Pyridoxamine kinase/Phosphomethylpyrimidine kinase||Carbohydrate kinase PfkB
ENSGALG00000016210	106.559	221.391	-1.055	6.65e-06	0.00034446	ST3GAL1	Sialyltransferase||Glycosyl transferase, family 29
ENSGALG00000016251	829.708	529.195	0.6488	0.00017285	0.0050276	-	Tetraspanin, EC2 domain||Tetraspanin/Peripherin||Tetraspanin
ENSGALG00000016266	356.449	125.576	1.5051	1.52e-12	4.92e-10	PRRG1	Gamma-carboxyglutamic acid-rich (GLA) domain
ENSGALG00000016278	93.5499	197.648	-1.0791	7.31e-06	0.00036966	PRIM2	DNA primase large subunit, eukaryotic/archaeal||DNA primase, large subunit, eukaryotic
ENSGALG00000016281	3347.56	1989.19	0.75093	2.2e-06	0.00013257	DMD	EF-hand domain, type 2||Alpha/Beta hydrolase fold||Prefoldin||Zinc finger, ZZ-type||WW domain||Spectrin repeat||Spectrin/alpha-actinin||EF-hand domain, type 1||Dystrophin/utrophin||t-SNARE
ENSGALG00000016308	827.001	284.629	1.5388	9.81e-05	0.0031296	MYC	Transcription regulator Myc, N-terminal||Myc-type, basic helix-loop-helix (bHLH) domain||Adenylate cyclase-associated CAP, N-terminal||Leucine zipper, Myc||Transcription regulator Myc
ENSGALG00000016311	278.289	131.914	1.077	1.01e-06	6.9e-05	TRIB1	Serine-threonine/tyrosine-protein kinase catalytic domain||Protein kinase domain||Protein kinase-like domain||Serine/threonine/dual specificity protein kinase, catalytic domain
ENSGALG00000016312	401.656	886.524	-1.1422	7.02e-11	1.66e-08	POLA1	DNA-directed DNA polymerase, family B||DNA polymerase alpha catalytic subunit, N-terminal domain||Ribonuclease H-like domain||DNA-directed DNA polymerase, family B, exonuclease domain||DNA-directed DNA polymerase, family B, multifunctional domain||Zinc finger, DNA-directed DNA polymerase, family B, alpha
ENSGALG00000016323	1020.35	713.594	0.51588	0.0023428	0.038672	PDK3	Branched-chain alpha-ketoacid dehydrogenase kinase/Pyruvate dehydrogenase kinase, N-terminal||Histidine kinase-like ATPase, C-terminal domain||Signal transduction histidine kinase, core
ENSGALG00000016324	152.277	346.148	-1.1847	1.93e-08	2.27e-06	GSTA3	Glutathione S-transferase, alpha class||Glutathione S-transferase, C-terminal-like||Glutathione S-transferase, C-terminal||Thioredoxin-like fold||Glutathione S-transferase, N-terminal
ENSGALG00000016328	1367.83	3252.58	-1.2497	1.66e-13	6.59e-11	GSTA	Glutathione S-transferase, N-terminal||Thioredoxin-like fold||Glutathione S-transferase, C-terminal-like||Glutathione S-transferase, C-terminal||Glutathione S-transferase, alpha class
ENSGALG00000016332	41.7213	88.5503	-1.0857	0.00060983	0.01361	MCPH1	BRCT domain
ENSGALG00000016338	1578.84	995.996	0.66465	5.08e-05	0.0017893	RNF139	Zinc finger, RING-CH-type||Zinc finger, RING-type||Zinc finger, C3HC4 RING-type
ENSGALG00000016347	264.413	400.062	-0.59743	0.001891	0.032837	APOO	Apolipoprotein O
ENSGALG00000016348	2646.98	1827.12	0.53477	0.00065617	0.014347	SAT1	Acyl-CoA N-acyltransferase||GNAT domain
ENSGALG00000016349	45.4381	14.4051	1.6573	0.0002889	0.0076047	FER1L6	FerIin domain||C2 domain||ABC transporter type 1, transmembrane domain||Ferlin B-domain
ENSGALG00000016378	993.81	542.492	0.87337	3.74e-07	2.9e-05	ZHX1	Homeobox domain||Zinc finger, C2H2-like||Zinc finger, C2H2||Homeodomain-like
ENSGALG00000016415	437.502	236.277	0.88881	0.0033003	0.04995	MAP7D2	Microtubule-associated protein 7
ENSGALG00000016417	44.034	119.84	-1.4444	9.77e-07	6.74e-05	DSCC1	Sister chromatid cohesion protein Dcc1
ENSGALG00000016418	804.473	556.82	0.53083	0.0021087	0.035685	CXorf23	-
ENSGALG00000016430	3449.34	1706.23	1.0155	4.27e-09	5.82e-07	PDHA1	Dehydrogenase, E1 component||Pyruvate dehydrogenase (acetyl-transferring) E1 component, alpha subunit, subgroup y||Thiamin diphosphate-binding fold
ENSGALG00000016438	26.8639	86.8612	-1.693	1.12e-06	7.53e-05	MELK	KA1 domain/Ssp2 C-terminal domain||Lipopolysaccharide kinase||Protein kinase domain||Tyrosine-protein kinase, catalytic domain||Serine-threonine/tyrosine-protein kinase catalytic domain||Protein kinase-like domain||Kinase associated domain 1 (KA1)||Serine/threonine/dual specificity protein kinase, catalytic domain
ENSGALG00000016440	410.993	256.921	0.67779	0.00048974	0.011519	KLF11	Zinc finger, C2H2||Zinc finger, C2H2-like
ENSGALG00000016442	232.952	739.499	-1.6665	1.49e-10	3.13e-08	RRM2	Ferritin-like superfamily||Ribonucleotide reductase small subunit
ENSGALG00000016455	12.5249	48.3061	-1.9474	0.00015588	0.0046186	GREB1	-
ENSGALG00000016468	184.408	290.614	-0.65621	0.0015255	0.027966	GEN1	XPG N-terminal||PIN domain-like||5'-3' exonuclease, C-terminal domain||Helix-hairpin-helix motif, class 2||XPG-I domain
ENSGALG00000016485	3149.52	924.321	1.7687	6.29e-11	1.55e-08	cRhoB	Small GTPase superfamily, Ras type||Small GTPase superfamily, Rab type||Mitochondrial Rho-like||Small GTP-binding protein domain||Small GTPase superfamily, Rho type||Elongation factor, GTP-binding domain||Small GTPase superfamily, ARF/SAR type||Small GTPase superfamily||P-loop containing nucleoside triphosphate hydrolase
ENSGALG00000016486	301.715	602.586	-0.99798	3.94e-06	0.00021679	HS1BP3	Phox homologous domain
ENSGALG00000016487	1206.68	841.393	0.52019	0.0015953	0.028942	C3H2ORF43	Alpha/Beta hydrolase fold||Protein of unknown function DUF2305
ENSGALG00000016496	800.007	522.006	0.61595	0.00041141	0.010042	ATAD2B	AAA+ ATPase domain||IstB-like ATP-binding protein||Bromodomain||ATPase, AAA-type, core||P-loop containing nucleoside triphosphate hydrolase
ENSGALG00000016518	3412.36	1891.36	0.85135	2.06e-06	0.00012611	PHKA2	Six-hairpin glycosidase-like||Glycoside hydrolase family 15
ENSGALG00000016560	1673.7	540.272	1.6313	7.79e-16	5.03e-13	EPT1	Choline/ethanolamine phosphotransferase||CDP-alcohol phosphatidyltransferase
ENSGALG00000016564	269.037	165.995	0.69666	0.0015095	0.027701	PTK2B	FERM central domain||Protein kinase-like domain||FERM domain||Tyrosine-protein kinase, catalytic domain||Serine-threonine/tyrosine-protein kinase catalytic domain||Serine/threonine/dual specificity protein kinase, catalytic domain||Protein kinase domain||Band 4.1 domain||Ubiquitin-related domain||Focal adhesion kinase, targeting (FAT) domain
ENSGALG00000016582	177.249	322.96	-0.86558	0.002922	0.04553	PBK	Tyrosine-protein kinase, catalytic domain||Serine-threonine/tyrosine-protein kinase catalytic domain||Protein kinase domain||Protein kinase-like domain||Serine/threonine/dual specificity protein kinase, catalytic domain
ENSGALG00000016583	72.4586	140.203	-0.95229	0.00087919	0.018051	ESCO2	Acyl-CoA N-acyltransferase
ENSGALG00000016595	553.908	264.462	1.0666	0.00044682	0.010783	TRIM35	SPRY-associated||Zinc finger, RING-type||SPRY domain||Zinc finger, C3HC4 RING-type||Concanavalin A-like lectin/glucanase domain||Zinc finger, B-box||B30.2/SPRY domain
ENSGALG00000016635	68.7951	174.452	-1.3425	0.0023993	0.039317	MXRA5	Immunoglobulin subtype||Immunoglobulin-like domain||Immunoglobulin subtype 2||Immunoglobulin I-set||Immunoglobulin||Leucine-rich repeat, typical subtype||Cysteine-rich flanking region, C-terminal||Leucine-rich repeat-containing N-terminal||Immunoglobulin V-set domain
ENSGALG00000016673	1304.64	892.608	0.54755	0.0026526	0.042239	TRAM2	TRAM1-like protein||TRAM/LAG1/CLN8 homology domain||Translocation associated membrane protein
ENSGALG00000016676	497.035	1470.8	-1.5652	2.59e-20	4.1e-17	MCM3	DNA replication licensing factor Mcm3||P-loop containing nucleoside triphosphate hydrolase||AAA+ ATPase domain||Nucleic acid-binding, OB-fold||Mini-chromosome maintenance, DNA-dependent ATPase||Magnesium chelatase, ChlI subunit
ENSGALG00000016689	444.586	891.932	-1.0045	1.42e-05	0.00063377	ASMTL	Inosine triphosphate pyrophosphatase-like||O-methyltransferase, family 2||Maf-like protein||S-adenosyl-L-methionine-dependent methyltransferase
ENSGALG00000016692	177.377	328.079	-0.88722	1.92e-05	0.00080971	CENPQ	-
ENSGALG00000016697	439.726	904.976	-1.0413	0.0023444	0.038672	MUT	Methylmalonyl-CoA mutase, C-terminal||Cobalamin (vitamin B12)-binding domain||Methylmalonyl-CoA mutase, alpha/beta chain, catalytic||Methylmalonyl-CoA mutase, alpha chain, catalytic||Cobalamin (vitamin B12)-dependent enzyme, catalytic
ENSGALG00000016724	11760.7	4694.46	1.3249	0.0004052	0.009932	RGN	Senescence marker protein-30 (SMP-30)||SMP-30/Gluconolactonase/LRE-like region||Regucalcin
ENSGALG00000016728	1693.97	1184.49	0.51614	0.0013713	0.025541	RP2	Protein XRP2||Nucleoside diphosphate kinase||Tubulin binding cofactor C-like domain||CARP motif||Adenylate cyclase-associated CAP, C-terminal
ENSGALG00000016797	30.6577	69.8729	-1.1885	0.0010206	0.02024	FHL2	Zinc finger, LIM-type
ENSGALG00000016832	3598.41	2079.93	0.79082	2.56e-05	0.001026	PROZ	Gamma-carboxyglutamic acid-rich (GLA) domain||Trypsin-like cysteine/serine peptidase domain||Peptidase S1||Epidermal growth factor-like domain||Peptidase S1A, chymotrypsin-type||EGF-like calcium-binding domain||Peptidase S1A, coagulation factor VII/IX/X/C/Z
ENSGALG00000016844	637.842	411.205	0.63334	0.00044655	0.010783	RAB20	Small GTPase superfamily, Rho type||Small GTPase superfamily, ARF/SAR type||Small GTPase superfamily||P-loop containing nucleoside triphosphate hydrolase||Small GTPase superfamily, Ras type||Small GTPase superfamily, Rab type||Mitochondrial Rho-like||Small GTP-binding protein domain
ENSGALG00000016867	1183.63	227.117	2.3817	0.00032454	0.0083662	ITGBL1	EGF-like domain, extracellular||Epidermal growth factor-like domain
ENSGALG00000016872	1536.11	1080.85	0.50711	0.0018462	0.03222	PCCA	Carbamoyl-phosphate synthetase large subunit-like, ATP-binding domain||Biotin carboxylation domain||Biotin carboxylase, C-terminal||Rudiment single hybrid motif||ATP-grasp fold||ATP-grasp fold, ATP-dependent carboxylate-amine ligase-type||Carbamoyl-phosphate synthase, large subunit, N-terminal||Pre-ATP-grasp domain||Biotin/lipoyl attachment||D-alanine--D-alanine ligase, C-terminal||Single hybrid …
ENSGALG00000016875	395.277	192.763	1.036	2.72e-07	2.17e-05	CLYBL	HpcH/HpaI aldolase/citrate lyase domain||Pyruvate/Phosphoenolpyruvate kinase-like domain||Citrate lyase beta subunit-like
ENSGALG00000016912	4789.24	3369.55	0.50724	0.0011052	0.021567	EDNRB	Endothelin receptor family||Endothelin receptor B||7TM GPCR, olfactory receptor/chemoreceptor Srsx||7TM GPCR, serpentine receptor class x (Srx)||GPCR, rhodopsin-like, 7TM||G protein-coupled receptor, rhodopsin-like||Bombesin receptor
ENSGALG00000016917	220.087	365.729	-0.7327	0.00027333	0.0073275	CLN5	-
ENSGALG00000016931	30.8865	105.921	-1.7779	0.00027673	0.0074073	BORA	-
ENSGALG00000016937	57.9848	129.843	-1.163	3.15e-05	0.0012253	DIAPH3	Formin, GTPase-binding domain||Formin, FH2 domain||DRF autoregulatory||Armadillo-type fold||Formin, FH3 domain
ENSGALG00000016955	2887.42	1968.77	0.55249	0.0017518	0.031006	VWA8	ATPase, dynein-related, AAA domain||von Willebrand factor, type A||P-loop containing nucleoside triphosphate hydrolase||AAA+ ATPase domain
ENSGALG00000017019	1387.2	976.667	0.50624	0.0025966	0.041537	WDFY2	WD40-repeat-containing domain||WD40 repeat||G-protein beta WD-40 repeat||Zinc finger, FYVE-related||FYVE zinc finger||Zinc finger, FYVE/PHD-type
ENSGALG00000017025	286.103	658.527	-1.2027	1.79e-05	0.00076498	CKAP2	-
ENSGALG00000017031	85.1356	150.964	-0.82637	0.0015474	0.028189	-	Ion transport domain||Tensin phosphatase, lipid phosphatase domain||C2 domain||Dual specificity phosphatase, catalytic domain||Tensin phosphatase, C2 domain||Protein-tyrosine/Dual specificity phosphatase||Protein-tyrosine phosphatase-like||Protein-tyrosine phosphatase, receptor/non-receptor type||Protein-tyrosine phosphatase, catalytic
ENSGALG00000017033	628.18	905.047	-0.52682	0.0019358	0.033416	MRPS31	-
ENSGALG00000017039	101.301	16.3423	2.632	4.53e-06	0.00024461	STOML3	Band 7 protein||Stomatin family
ENSGALG00000017040	15989.3	1047.26	3.9324	2.04e-05	0.00084771	-	Alpha-macroglobulin, receptor-binding||Netrin module, non-TIMP type||Alpha-2-macroglobulin, N-terminal||Alpha-2-macroglobulin||Tissue inhibitor of metalloproteinases-like, OB-fold||Anaphylatoxin/fibulin||Netrin domain||Alpha-macroglobulin complement component||Alpha-2-macroglobulin, thiol-ester bond-forming||Terpenoid cyclases/protein prenyltransferase alpha-alpha toroid||Anaphylatoxin, complemen…
ENSGALG00000017046	980.427	2371.14	-1.2741	2.62e-05	0.0010452	OSF-2	EMI domain||TGF beta-induced protein bIGH3/osteoblast-specific factor 2||FAS1 domain
ENSGALG00000017064	118.696	255.63	-1.1068	6.58e-07	4.73e-05	RFC3	ATPase, AAA-type, core||P-loop containing nucleoside triphosphate hydrolase||DNA polymerase III, clamp loader complex, gamma/delta/delta subunit, C-terminal||DNA polymerase III, delta||AAA+ ATPase domain
ENSGALG00000017072	4270.86	2431.47	0.81269	1.62e-07	1.35e-05	N4BP2L1	P-loop containing nucleoside triphosphate hydrolase||Zeta toxin domain
ENSGALG00000017073	377.82	569.103	-0.59099	0.0014673	0.02707	BRCA2	Nucleic acid-binding, OB-fold||Breast cancer type 2 susceptibility protein||BRCA2, oligonucleotide/oligosaccharide-binding 1||Tower||BRCA2 repeat||BRCA2, oligonucleotide/oligosaccharide-binding 3||Breast cancer type 2 susceptibility protein, helical domain
ENSGALG00000017096	215.713	130.307	0.72719	0.001189	0.022714	LNX2	Zinc finger, RING-type||Zinc finger, C3HC4 RING-type||TRAF-like||PDZ domain
ENSGALG00000017117	198.301	98.5698	1.0085	2.45e-05	0.00098987	-	Collagen triple helix repeat||Tumour necrosis factor-like domain||Complement C1q protein
ENSGALG00000017128	51.9928	159.146	-1.614	3.69e-08	3.88e-06	SKA3	-
ENSGALG00000017148	15.8738	50.13	-1.659	0.00013793	0.0041359	CENPJ	T-complex protein 10, C-terminal domain||RGS domain||Prefoldin||FlgN-like domain
ENSGALG00000017153	4996.01	3604.58	0.47094	0.0022669	0.037786	RDX	Band 4.1 domain||Ubiquitin-related domain||Moesin tail domain||FERM central domain||Ezrin/radixin/moesin||FERM domain||Ezrin/radixin/moesin like||FERM, N-terminal||Ezrin/radixin/moesin, C-terminal||FERM, C-terminal PH-like domain
ENSGALG00000017180	149.192	330.87	-1.1491	6.04e-08	5.92e-06	DYNC2H1	tRNA-binding arm||Dynein heavy chain, domain-2||ATPase, dynein-related, AAA domain||P-loop containing nucleoside triphosphate hydrolase||AAA+ ATPase domain||Dynein heavy chain domain||Dynein heavy chain, domain-1
ENSGALG00000017244	1502.9	580.796	1.3716	0.00074888	0.015919	PRSS23	Trypsin-like cysteine/serine peptidase domain||Peptidase S1
ENSGALG00000017261	196.202	323.24	-0.72027	0.00050369	0.011752	TENM4	Carboxypeptidase-like, regulatory domain||Soluble quinoprotein glucose/sorbosone dehydrogenase||Rhs repeat-associated core||Teneurin intracellular, N-terminal||Epidermal growth factor-like domain||EGF-like domain, extracellular||YD repeat
ENSGALG00000017282	1336.29	2047.92	-0.61593	0.00038445	0.0095848	NDUFA9	NmrA-like domain||RmlD-like substrate binding domain||3-beta hydroxysteroid dehydrogenase/isomerase||NAD-dependent epimerase/dehydratase, N-terminal domain
ENSGALG00000017331	2040.28	1093.23	0.90018	2.85e-08	3.11e-06	GDPD5	PLC-like phosphodiesterase, TIM beta/alpha-barrel domain||Glycerophosphodiester phosphodiesterase domain
ENSGALG00000017350	536.502	953.836	-0.83016	7.83e-06	0.00038761	RRM1	Ribonucleotide reductase large subunit, N-terminal||ATP-cone||Ribonucleotide reductase R1 subunit, N-terminal||Ribonucleotide reductase, class I , alpha subunit||Ribonucleotide reductase large subunit, C-terminal
ENSGALG00000017351	526.43	325.521	0.69349	0.00023799	0.0065614	STIM1	Sterile alpha motif, type 2||Sterile alpha motif domain||Sterile alpha motif, type 1||Sterile alpha motif/pointed domain
ENSGALG00000017381	33.2312	8.64483	1.9426	0.0021577	0.036348	PCSK9	Proteinase inhibitor, propeptide||Peptidase S8, subtilisin-related||Peptidase S8/S53 domain
ENSGALG00000017493	48.9811	101.173	-1.0465	0.00045253	0.010868	-	Galactose-binding domain-like||DNA-repair protein Xrcc1, N-terminal||Zinc finger, FYVE/PHD-type
ENSGALG00000017553	238.153	128.404	0.8912	7.87e-05	0.0026109	-	Phox homologous domain
ENSGALG00000017674	6.59901	59.8898	-3.182	7.68e-11	1.74e-08	-	Immunoglobulin C1-set
ENSGALG00000018378	114277	71711.5	0.67226	8.86e-06	0.00042851	ND2	NADH:quinone oxidoreductase/Mrp antiporter, membrane subunit||NADH:ubiquinone oxidoreductase, chain 2||NADH dehydrogenase subunit 2, C-terminal
ENSGALG00000018386	2119.67	1035.89	1.033	3.19e-09	4.57e-07	-//-
ENSGALG00000018634	535.217	274.734	0.96209	3.76e-07	2.91e-05	-	Cytochrome P450, E-class, group I, CYP2J-like||Cytochrome P450, E-class, group I, CYP2A-like||Cytochrome P450, E-class, group IV||Cytochrome P450, E-class, group I||Cytochrome P450, E-class, group I, CYP2D-like||Cytochrome P450
ENSGALG00000018639	216.05	85.3395	1.3401	3.14e-08	3.37e-06	Smad7a	MAD homology, MH1||SMAD domain, Dwarfin-type||MAD homology 1, Dwarfin-type||SMAD/FHA domain
ENSGALG00000018800	65.0361	117.299	-0.85088	0.002291	0.038151	POP1	POPLD||Ribonuclease P/MRP, subunit POP1
ENSGALG00000018875	1518.98	329.969	2.2027	7.24e-11	1.66e-08	-	AMP-dependent synthetase/ligase
ENSGALG00000019042	224.56	342.055	-0.60713	0.002666	0.042414	ALG8	Glycosyl transferase, ALG6/ALG8
ENSGALG00000019211	107.283	41.9589	1.3544	9.65e-06	0.00045857	MAEL	High mobility group box domain
ENSGALG00000019229	74.3757	32.0815	1.2131	0.00087782	0.018044	DPT	-
ENSGALG00000019283	131.604	254.944	-0.95398	0.00055882	0.012782	-	Aldo/keto reductase subgroup||NADP-dependent oxidoreductase domain
ENSGALG00000019290	192.988	959.469	-2.3137	0.00075595	0.01603	SLC6A12	Sodium:neurotransmitter symporter
ENSGALG00000019436	499.165	313.443	0.67131	0.0032685	0.049558	MAL2	Myelin and lymphocyte (MAL) protein||Marvel domain||Tumour necrosis factor-like domain
ENSGALG00000019514	562.251	886.151	-0.65634	0.00020577	0.005811	CNDP2	Glutathione degradosome, DUG1||Peptidase M20||Peptidase M20, dimerisation domain
ENSGALG00000019622	37.8009	91.7011	-1.2785	0.00010527	0.0033283	TRIM71	NHL repeat, subgroup||Zinc finger, B-box||NHL repeat||Filamin/ABP280 repeat-like||Filamin/ABP280 repeat||Immunoglobulin E-set
ENSGALG00000019848	8581.96	1072.49	3.0003	6.32e-72	5.51e-68	GAL13	Beta defensin type
ENSGALG00000019867	56.5992	106.957	-0.91818	0.0016669	0.029867	C2orf44	Quinoprotein amine dehydrogenase, beta chain-like
ENSGALG00000019967	46.3033	113.458	-1.293	1.53e-05	0.0006709	MTFR2	Mitochondrial fission regulator 1
ENSGALG00000020320	371.798	238.461	0.64076	0.0011586	0.022349	-//-
ENSGALG00000020322	45.7623	87.6704	-0.93793	0.0025251	0.04065	ACRC	Domain of unknown function SprT-like
ENSGALG00000020388	2475.12	316.852	2.9656	9.56e-05	0.0030682	-	Serpin domain
ENSGALG00000020389	2562.96	80.4147	4.9942	4.37e-05	0.0015877	-	Serpin domain
ENSGALG00000020390	6487.73	3115.36	1.0583	0.00015972	0.0047164	-	Serpin domain
ENSGALG00000020558	74.9219	33.4489	1.1634	0.00087375	0.017982	-//-
ENSGALG00000020703	205.122	42.0872	2.285	1.8e-16	1.5e-13	GRB14	Ubiquitin-related domain||Pleckstrin homology domain||SH2 domain||BPS (Between PH and SH2) domain||Ras-association
ENSGALG00000020840	7729.63	1262.11	2.6146	1.03e-13	4.28e-11	MSMB	Beta-microseminoprotein
ENSGALG00000020943	568.203	1141.51	-1.0065	0.0023793	0.039062	AGXT	Aminotransferase class V domain||Pyridoxal phosphate-dependent transferase
ENSGALG00000020999	46.3741	96.0889	-1.0511	0.00068647	0.014821	DYNLL1	Dynein light chain, type 1/2
ENSGALG00000021128	308.167	478.138	-0.63371	0.00099186	0.019884	FSCN1	FRG1-like||Fascin domain||Actin cross-linking
ENSGALG00000021171	590.499	377.101	0.64698	0.001242	0.02356	-	G8 domain||Pectin lyase fold/virulence factor
ENSGALG00000021180	821.893	440.44	0.9	2.89e-05	0.0011371	-//-
ENSGALG00000021275	44.4877	117.264	-1.3983	2.7e-06	0.00015783	LTC4S	5-lipoxygenase-activating protein||Membrane-associated, eicosanoid/glutathione metabolism (MAPEG) protein
ENSGALG00000021399	5007.46	10212.7	-1.0282	3.94e-10	7.47e-08	-	AAA+ ATPase domain||ABC transporter-like||P-loop containing nucleoside triphosphate hydrolase||Major facilitator superfamily domain
ENSGALG00000021451	1245.79	2547	-1.0317	2.27e-06	0.00013623	-	Short-chain dehydrogenase/reductase SDR||Polyketide synthase, ketoreductase domain||Glucose/ribitol dehydrogenase
ENSGALG00000021569	531.717	341.108	0.64043	0.00077654	0.016377	C1QA	Complement C1q protein||Collagen triple helix repeat||Tumour necrosis factor-like domain
ENSGALG00000021653	62.6246	136.991	-1.1293	3.63e-05	0.0013714	IFT22	Small GTPase superfamily||P-loop containing nucleoside triphosphate hydrolase
ENSGALG00000022191	575.577	229.384	1.3272	3.96e-09	5.49e-07	PFKFB1	P-loop containing nucleoside triphosphate hydrolase||Fructose-2,6-bisphosphatase||Histidine phosphatase superfamily||Histidine phosphatase superfamily, clade-1||6-phosphofructo-2-kinase
ENSGALG00000022565	10435.4	15798.2	-0.59826	6.89e-05	0.0023175	IDH2	Isocitrate dehydrogenase NADP-dependent||Isopropylmalate dehydrogenase-like domain
ENSGALG00000022629	143.246	31.9677	2.1638	4.73e-09	6.4e-07	-//-
ENSGALG00000022703	4475.86	21853.5	-2.2876	1.68e-05	0.00072303	HBE1	Haemoglobin, beta||Globin||Globin-like||Myoglobin
ENSGALG00000022758	2343.78	370.881	2.6598	7.67e-53	4.46e-49	GGACT	AIG2-like||Butirosin biosynthesis, BtrG-like
ENSGALG00000022789	4603.6	3024.54	0.60605	0.00010395	0.0032984	CPQ	Syndecan/Neurexin domain||Neurexin/syndecan/glycophorin C||Peptidase M28||Peptidase M20
ENSGALG00000022802	382.539	595.761	-0.63913	0.0003982	0.0098293	-	Quinonprotein alcohol dehydrogenase-like superfamily||Small-subunit processome, Utp12||WD40-repeat-containing domain||WD40 repeat||G-protein beta WD-40 repeat
ENSGALG00000022926	254.891	396.951	-0.63908	0.0014413	0.026675	GPR162	G protein-coupled receptor 162||G protein-coupled receptor, rhodopsin-like||GPCR, rhodopsin-like, 7TM||G protein-coupled receptor 153/162
ENSGALG00000022964	141514	80354.3	0.8165	7.9e-08	7.37e-06	-	Terpenoid cyclases/protein prenyltransferase alpha-alpha toroid||Alpha-2-macroglobulin, thiol-ester bond-forming||Alpha-2-macroglobulin, N-terminal 2||Alpha-2-macroglobulin, N-terminal||Invasin/intimin cell-adhesion||Alpha-macroglobulin, receptor-binding||Alpha-macroglobulin complement component||Alpha-2-macroglobulin
ENSGALG00000023027	274.385	175.988	0.64072	0.0025336	0.040714	-//-
ENSGALG00000023073	466.859	951.368	-1.027	4.07e-07	3.08e-05	AKAP12	Protein kinase A anchoring, WSK motif
ENSGALG00000023135	1549.57	1064.58	0.54159	0.0010713	0.021078	SRP54	AAA+ ATPase domain||P-loop containing nucleoside triphosphate hydrolase||Signal recognition particle, SRP54 subunit, M-domain||Signal recognition particle, SRP54 subunit, eukaryotic||CobW/HypB/UreG domain||MobB-type P-loop domain||Signal recognition particle, SRP54 subunit, GTPase domain||Signal recognition particle, SRP54 subunit, helical bundle||CobQ/CobB/MinD/ParA nucleotide binding domain
ENSGALG00000023142	344.833	87.1362	1.9846	2.94e-05	0.0011488	EP3	Prostaglandin DP receptor||Prostanoid receptor||7TM GPCR, serpentine receptor class x (Srx)||Prostanoid EP3 receptor||GPCR, rhodopsin-like, 7TM||G protein-coupled receptor, rhodopsin-like||Thromboxane receptor
ENSGALG00000023245	306.166	191.976	0.67339	0.0012167	0.023182	-//-
ENSGALG00000023266	426.36	203.407	1.0677	5.59e-08	5.68e-06	INPP5J	Endonuclease/exonuclease/phosphatase||Coiled-coil transcriptional coactivator-like||Inositol polyphosphate-related phosphatase
ENSGALG00000023273	417.749	212.516	0.97507	7.64e-07	5.41e-05	VSIG10	Immunoglobulin-like domain||Immunoglobulin subtype||Immunoglobulin V-set domain||Immunoglobulin||Immunoglobulin I-set||Immunoglobulin subtype 2
ENSGALG00000023435	5678.45	13449.1	-1.2439	0.00027073	0.0072689	GATM	Amidinotransferase
ENSGALG00000023441	237.422	110.842	1.099	1.77e-06	0.00011279	RTN4RL2	Leucine-rich repeat, typical subtype||Leucine-rich repeat||Cysteine-rich flanking region, C-terminal
ENSGALG00000023454	43.9952	141.865	-1.6891	3.51e-09	4.91e-07	C9orf152	-
ENSGALG00000023480	34.9998	76.8032	-1.1338	0.00098264	0.019757	FBXO39	F-box domain
ENSGALG00000023562	91.1602	154.448	-0.76065	0.0026912	0.042697	TEX9	-
ENSGALG00000023608	7098.27	3054.72	1.2164	5.17e-15	2.82e-12	-//-
ENSGALG00000023609	11305.7	4847.61	1.2217	3.11e-15	1.81e-12	-	P-loop containing nucleoside triphosphate hydrolase||Sulfotransferase domain
ENSGALG00000023655	1977.17	1175.63	0.75	3.85e-06	0.00021264	-//-
ENSGALG00000023719	90.3482	38.5083	1.2303	0.00014455	0.0043124	-//-
ENSGALG00000023725	1018.53	444.353	1.1967	1.38e-07	1.17e-05	IER5	Immediate early response
ENSGALG00000024035	2528.34	1344.26	0.91138	1.56e-08	1.89e-06	-	Tensin phosphotyrosine-binding domain||Variant SH3 domain||SH3 domain||PTB/PI domain||Sterile alpha motif/pointed domain
ENSGALG00000024076	373.43	869.636	-1.2196	4.68e-12	1.32e-09	FEN1	5'-3' exonuclease, C-terminal domain||PIN domain-like||Helix-hairpin-helix motif, class 2||XPG-I domain||XPG N-terminal||5'-3' exonuclease, N-terminal
ENSGALG00000024083	2450.3	969.418	1.3378	3.01e-16	2.38e-13	C8orf4	-
ENSGALG00000024128	83.0176	197.098	-1.2474	3.57e-07	2.79e-05	NCAPH	Condensin complex subunit 2/barren
ENSGALG00000024159	570.864	833.507	-0.54605	0.0023136	0.038418	-	Helicase, C-terminal||DEAD/DEAH box helicase domain||P-loop containing nucleoside triphosphate hydrolase||Helicase/UvrB domain||Helicase superfamily 1/2, ATP-binding domain
ENSGALG00000024340	56.403	149.601	-1.4073	0.00037339	0.0093626	-	Immunoglobulin-like domain||MHC class II, beta chain, N-terminal||Immunoglobulin C1-set||MHC class I alpha chain||MHC class I alpha chain, alpha1 alpha2 domains||MHC classes I/II-like antigen recognition protein
ENSGALG00000024481	100.453	216.229	-1.106	3.69e-05	0.0013897	APITD1	Histone core||Histone-fold
ENSGALG00000024964	49.026	14.435	1.764	8.01e-05	0.002636	-//-
ENSGALG00000025527	161.177	38.565	2.0633	1.04e-07	9.13e-06	-//-
ENSGALG00000025786	531.438	205.618	1.3699	0.0023107	0.038405	HIST1H46	Histone-fold||Histone H4||Histone core||TATA box binding protein associated factor (TAF)
ENSGALG00000025810	144.611	268.487	-0.89267	5.47e-05	0.0019024	CCNB3	Cyclin A/B/D/E/F/O||Cyclin-like||Cyclin, N-terminal||Cyclin, C-terminal domain
ENSGALG00000025818	190.318	345.305	-0.85946	3.28e-05	0.0012628	KCNK5	Two pore domain potassium channel domain||Two pore domain potassium channel, TASK family||Two pore domain potassium channel
ENSGALG00000025844	3262.75	6256.89	-0.93936	1.1e-09	1.74e-07	AMT	Glycine cleavage system T protein||Glycine cleavage T-protein/YgfZ, C-terminal domain||Glycine cleavage T-protein-like, N-terminal||Glycine cleavage T-protein, C-terminal barrel domain
ENSGALG00000025864	186.274	104.84	0.82924	0.00298	0.046187	WTIP	Zinc finger, LIM-type
ENSGALG00000025876	163.667	92.4408	0.82416	0.0010311	0.020425	Tpo	Thrombopoeitin||Erythropoietin/thrombopoeitin||Four-helical cytokine-like, core
ENSGALG00000025887	1068.72	178.84	2.5791	0.00088331	0.018085	ATF3	AP-1 transcription factor||Transcription factor, Skn-1-like, DNA-binding domain||Basic-leucine zipper domain
ENSGALG00000025919	5402.17	3021.45	0.8383	5.92e-08	5.9e-06	BAMBI	BMP and activin membrane-bound inhibitor||TGF-beta receptor/activin receptor, type I/II
ENSGALG00000025956	433.549	288.661	0.58682	0.0022268	0.03726	STAT6	p53-like transcription factor, DNA-binding||SH2 domain||STAT transcription factor, DNA-binding
ENSGALG00000025972	1056.14	704.948	0.58321	0.00057874	0.013134	SELM	Sep15/SelM redox||Thioredoxin-like fold
ENSGALG00000025991	1.04022	18.9159	-4.1846	1.87e-05	0.00079345	GLOD5	Glyoxalase/fosfomycin resistance/dioxygenase domain||Glyoxalase/Bleomycin resistance protein/Dihydroxybiphenyl dioxygenase
ENSGALG00000025996	461.735	893.769	-0.95284	7.31e-06	0.00036966	MKI67	K167R||Forkhead-associated (FHA) domain||SMAD/FHA domain
ENSGALG00000026038	79.4998	144.557	-0.86262	0.00094284	0.019023	ERI2	Zinc finger, GRF-type||Exonuclease, RNase T/DNA polymerase III||Exonuclease||Ribonuclease H-like domain
ENSGALG00000026039	327.5	172.425	0.92553	1.08e-05	0.0005042	-	HotDog domain||Thioesterase superfamily
ENSGALG00000026041	779.174	438.713	0.82867	8.02e-05	0.002636	-//-
ENSGALG00000026089	4.22901	26.7316	-2.6602	7.52e-05	0.0025105	SLC26A6	Sulphate anion transporter||Sulphate transporter||STAS domain
ENSGALG00000026200	705.355	258.332	1.4491	0.00038623	0.0096156	FAM134B	Reticulon
ENSGALG00000026241	96.1883	164.191	-0.77144	0.0024267	0.039618	GRIN3B	Periplasmic binding protein-like I||Ionotropic glutamate receptor, L-glutamate and glycine-binding domain||Ionotropic glutamate receptor||Ionotropic glutamate receptor, metazoa
ENSGALG00000026285	305.073	520.311	-0.77022	0.00081448	0.016922	FITM2	Fat storage-inducing transmembrane protein
ENSGALG00000026313	1761.99	934.427	0.91505	0.00014305	0.0042749	RND3	Small GTPase superfamily||P-loop containing nucleoside triphosphate hydrolase||Small GTPase superfamily, Rho type||Small GTPase superfamily, ARF/SAR type||Mitochondrial Rho-like||Small GTP-binding protein domain||Small GTPase superfamily, Ras type||Small GTPase superfamily, Rab type
ENSGALG00000026314	400.714	254.038	0.65753	0.00067157	0.014596	KCNN3	Calmodulin-binding domain||Two pore domain potassium channel domain
ENSGALG00000026326	1787.12	1106.36	0.69182	2.29e-05	0.00093122	WBP1L	Uncharacterised protein family WW domain-binding protein 1
ENSGALG00000026363	68.7582	155.052	-1.1731	6.41e-06	0.00033402	FIGNL1	-
ENSGALG00000026380	115.693	245.431	-1.085	3.29e-06	0.00018616	UBE2C	Ubiquitin-conjugating enzyme E2||Ubiquitin-conjugating enzyme/RWD-like
ENSGALG00000026389	1180.36	640.392	0.8822	2.27e-07	1.85e-05	-	Protein kinase domain||Protein kinase-like domain||Serine-threonine/tyrosine-protein kinase catalytic domain||Tyrosine-protein kinase, catalytic domain||Serine/threonine/dual specificity protein kinase, catalytic domain
ENSGALG00000026426	697.478	347.971	1.0032	3.15e-08	3.37e-06	OTUD1	Ovarian tumour, otubain
ENSGALG00000026433	246.184	462.644	-0.91017	0.00079686	0.016655	-//-
ENSGALG00000026507	2881.78	2023.61	0.51003	0.0011868	0.02271	[2Fe-2S]	Adrenodoxin||2Fe-2S ferredoxin-type domain
ENSGALG00000026518	30.268	67.4774	-1.1566	0.0015343	0.028026	RUNDC3A	RUN
ENSGALG00000026525	1023.16	482.804	1.0835	3.52e-10	6.9e-08	EBP	Basic-leucine zipper domain
ENSGALG00000026590	130.759	36.3983	1.845	1.28e-09	1.99e-07	KLF13	Zinc finger, C2H2-like||Zinc finger, C2H2
ENSGALG00000026646	22734.4	14761.7	0.62302	5.37e-05	0.0018756	C4	Alpha-2-macroglobulin, thiol-ester bond-forming||Terpenoid cyclases/protein prenyltransferase alpha-alpha toroid||Anaphylatoxin, complement system||Alpha-2-macroglobulin, N-terminal 2||Alpha-macroglobulin, receptor-binding||Netrin module, non-TIMP type||Alpha-2-macroglobulin, N-terminal||Alpha-2-macroglobulin||Tissue inhibitor of metalloproteinases-like, OB-fold||Anaphylatoxin/fibulin||Netrin dom…
ENSGALG00000026664	761.128	524.346	0.53762	0.0021266	0.035927	-	Zinc finger, C2H2||Zinc finger, C2H2-like||Krueppel-associated box
ENSGALG00000026696	174.342	356.475	-1.0319	9.06e-05	0.0029341	-//-
ENSGALG00000026733	60.3486	244.511	-2.0185	4.76e-07	3.52e-05	FFAR4	G protein-coupled receptor, rhodopsin-like||GPCR, rhodopsin-like, 7TM
ENSGALG00000026741	113.844	235.681	-1.0498	1.85e-05	0.000788	CETN1	EF-hand domain
ENSGALG00000026761	71.3435	148.422	-1.0568	6.82e-05	0.002298	LIN28B	Cold shock protein||Cold-shock protein, DNA-binding||Nucleic acid-binding, OB-fold||Zinc finger, CCHC-type
ENSGALG00000026809	3416.85	2369.09	0.52833	0.00080661	0.016806	SARS	Serine-tRNA ligase, type1||tRNA-binding arm||Aminoacyl-tRNA synthetase, class II||Aminoacyl-tRNA synthetase, class II (G/ H/ P/ S), conserved domain
ENSGALG00000026811	402.539	234.097	0.78202	9.46e-05	0.0030395	-	SH2 domain
ENSGALG00000026825	38.2212	97.9691	-1.358	1.76e-05	0.0007535	CENPL	-
ENSGALG00000026858	2157.25	579.853	1.8954	1.18e-10	2.58e-08	BTG2	Anti-proliferative protein
ENSGALG00000026910	3634.94	2328.93	0.64226	4.26e-05	0.00156	SMPD1	Sphingomyelin phosphodiesterase||Metallo-dependent phosphatase-like||Calcineurin-like phosphoesterase domain, apaH type
ENSGALG00000026957	2374.15	1059.15	1.1645	6.45e-11	1.56e-08	SEMA4G	Plexin-like fold||Plexin||Immunoglobulin subtype||Sema domain
ENSGALG00000026965	2255.64	1358.98	0.73101	5.24e-06	0.00027698	TMEM115	-
ENSGALG00000027043	34.9493	83.1832	-1.251	0.00058288	0.013186	KCNH2	Cyclic nucleotide-binding-like||Ion transport domain||Two pore domain potassium channel domain||Potassium channel, voltage-dependent, EAG/ELK/ERG||Cyclic nucleotide-binding domain||Potassium channel, voltage-dependent, ERG
ENSGALG00000027056	78.6564	148.492	-0.91674	0.00044794	0.010783	METTL20	Nicotinamide N-methyltransferase-like||Ribosomal L11 methyltransferase, PrmA||S-adenosyl-L-methionine-dependent methyltransferase
ENSGALG00000027067	291.988	189.463	0.62399	0.0023424	0.038672	-	Complement C1q protein||Tumour necrosis factor-like domain||Collagen triple helix repeat
ENSGALG00000027069	755	438.478	0.78397	8.75e-06	0.00042651	TSC22D3	TSC-22 / Dip / Bun
ENSGALG00000027089	62.1988	116.284	-0.9027	0.0014066	0.026059	ANKLE1	Ankyrin repeat-containing domain||Ankyrin repeat
ENSGALG00000027159	657.485	448.132	0.55303	0.0016537	0.029691	CNKSR3	Sterile alpha motif, type 2||PDZ domain||Connector enhancer of kinase suppressor of ras 2||Sterile alpha motif domain||CRIC domain, Chordata||Sterile alpha motif, type 1||Sterile alpha motif/pointed domain
ENSGALG00000027185	36.3792	13.1801	1.4647	0.0031234	0.047942	-//-
ENSGALG00000027188	559.583	343.691	0.70324	0.00043192	0.0105	SREBP-1	Myc-type, basic helix-loop-helix (bHLH) domain||Tumour necrosis factor-like domain
ENSGALG00000027283	1183.49	821.709	0.52635	0.0015275	0.027973	SLC12A9	Amino acid permease/ SLC12A domain
ENSGALG00000027300	2002.48	1245.5	0.68506	2.01e-05	0.00084165	Id3	Myc-type, basic helix-loop-helix (bHLH) domain
ENSGALG00000027315	275.85	121.511	1.1828	1.15e-05	0.00053312	H2A-VIII	Histone H2A||Histone-fold||Transcription factor CBF/NF-Y/archaeal histone||Histone core
ENSGALG00000027342	55.7231	110.807	-0.9917	0.00069462	0.014966	METRN	-
ENSGALG00000027346	163.551	264.543	-0.69376	0.0015361	0.028026	PNPO	Pyridoxamine 5'-phosphate oxidase||FMN-binding split barrel||Pyridoxamine 5'-phosphate oxidase-like, FMN-binding domain||Pyridoxine 5'-phosphate oxidase, dimerisation, C-terminal
ENSGALG00000027352	1579.17	705.913	1.1616	1.37e-06	8.98e-05	-//-
ENSGALG00000027374	389.955	40.4568	3.2689	9.81e-15	5.08e-12	KLF9	Zinc finger, C2H2||Zinc finger, C2H2-like
ENSGALG00000027454	102.092	271.004	-1.4084	6.68e-10	1.17e-07	CENPW	Histone-fold
ENSGALG00000027492	78.1877	138.916	-0.82919	0.0018093	0.031822	C14orf80	-
ENSGALG00000027506	1553.81	1082.11	0.52196	0.0014792	0.027259	DNAJB2	DnaJ domain||Ubiquitin interacting motif
ENSGALG00000027592	270.959	162.87	0.73435	0.00071636	0.015302	ERN2	Quinonprotein alcohol dehydrogenase-like superfamily||Protein kinase-like domain||Serine-threonine/tyrosine-protein kinase catalytic domain||Tyrosine-protein kinase, catalytic domain||Serine/threonine/dual specificity protein kinase, catalytic domain||Protein kinase domain||PUG domain||Pyrrolo-quinoline quinone beta-propeller repeat||KEN domain
ENSGALG00000027594	330.174	131.493	1.3282	0.0027841	0.043932	HIST1H2B7	Histone H2B||Histone core||Transcription factor CBF/NF-Y/archaeal histone||Histone-fold
ENSGALG00000027621	797.882	375.163	1.0887	8.79e-10	1.48e-07	-//-
ENSGALG00000027639	360.203	214.731	0.74628	0.00020615	0.0058121	RGMA	Repulsive guidance molecule, C-terminal||Repulsive guidance molecule, N-terminal
ENSGALG00000027645	543.585	117.932	2.2045	0.0001057	0.003331	-	Kelch repeat type 2||Kelch repeat type 1
ENSGALG00000027721	3086.78	2173.43	0.50612	0.0024376	0.039684	MAP1LC3B	Autophagy protein Atg8 ubiquitin like||Ubiquitin-like protein Atg12||Ubiquitin-related domain
ENSGALG00000027743	1573.32	3753.14	-1.2543	1.26e-06	8.36e-05	SLC4A1	Bicarbonate transporter, eukaryotic||Bicarbonate transporter, C-terminal||Anion exchange protein
ENSGALG00000027798	84.1177	148.122	-0.8163	0.001403	0.02602	CDK2	Serine-threonine/tyrosine-protein kinase catalytic domain||Protein kinase domain||Protein kinase-like domain||Serine/threonine/dual specificity protein kinase, catalytic domain
ENSGALG00000027805	39.0931	77.8399	-0.9936	0.0024723	0.040062	C15orf39	-
ENSGALG00000027842	52.6644	102.806	-0.96502	0.0010867	0.02131	CenpA	Histone H3/CENP-A||Histone core||Histone-fold
ENSGALG00000027871	91.0988	177.965	-0.96609	0.0005833	0.013186	MAD2L1BP	Mad1/Cdc20-bound-Mad2 binding protein
ENSGALG00000027872	4666.15	3376.1	0.46688	0.0026215	0.041857	STBD1	Carbohydrate-binding-like fold||Carbohydrate binding module family 20
ENSGALG00000027887	3.86456	19.4645	-2.3325	0.0020443	0.034943	-	Complement C1q protein||Tumour necrosis factor-like domain||Collagen triple helix repeat
ENSGALG00000027901	514.087	24.2261	4.4074	6.49e-05	0.0022032	THRSP	Spot 14 family
ENSGALG00000027917	169.045	271.179	-0.68184	0.0011512	0.022249	MRPL53	Thioredoxin-like fold||Ribosomal protein L53, mitochondrial
ENSGALG00000027932	137.388	231.373	-0.75196	0.0019255	0.033281	SLF1	Ankyrin repeat-containing domain||Ankyrin repeat||BRCT domain
ENSGALG00000027938	338.393	173.391	0.96467	3.01e-06	0.00017296	-	CTF transcription factor/nuclear factor 1, DNA-binding domain||CTF transcription factor/nuclear factor 1, N-terminal||MAD homology 1, Dwarfin-type||MAD homology, MH1
ENSGALG00000028033	963.537	626.928	0.62004	0.00030573	0.0079961	PURA	PUR-alpha/beta/gamma, DNA/RNA-binding
ENSGALG00000028037	3533.1	912.016	1.9538	0.00028779	0.0075869	FOS	AP-1 transcription factor||Transcription factor, Skn-1-like, DNA-binding domain||Basic-leucine zipper domain
ENSGALG00000028046	1343.43	2259.41	-0.75003	2.7e-06	0.00015785	INSIG2	Insulin-induced protein family
ENSGALG00000028131	37.5836	128.624	-1.775	3.22e-09	4.57e-07	GINS2	GINS complex, subunit Psf2, subgroup||GINS complex
ENSGALG00000028143	2041.88	590.464	1.79	7.13e-11	1.66e-08	GADD45B	Ribosomal protein L7Ae/L30e/S12e/Gadd45
ENSGALG00000028145	1644.42	840.522	0.96822	3.45e-09	4.85e-07	BORCS6	Protein of unknown function DUF2365
ENSGALG00000028155	713.498	479.161	0.5744	0.0011685	0.022508	DUSP16	Dual specificity phosphatase, subgroup, catalytic domain||Mitogen-activated protein (MAP) kinase phosphatase||Protein-tyrosine phosphatase-like||Protein-tyrosine/Dual specificity phosphatase||Rhodanese-like domain||Protein-tyrosine phosphatase, receptor/non-receptor type||Dual specificity phosphatase, catalytic domain
ENSGALG00000028221	23979.5	16209.4	0.56497	0.00021195	0.0059468	-	Selenoprotein P, N-terminal
ENSGALG00000028226	1.13831	36.3987	-4.9989	1.59e-08	1.91e-06	-	P-loop containing nucleoside triphosphate hydrolase||DNA polymerase III, clamp loader complex, gamma/delta/delta subunit, C-terminal||Replication factor C, C-terminal domain
ENSGALG00000028247	559.869	253.446	1.1434	1.11e-07	9.67e-06	LOXL1	Lysyl oxidase
ENSGALG00000028275	99.1304	181.802	-0.87497	0.00025704	0.0069873	C16ORF61	Cytochrome c oxidase biogenesis protein Cmc1-like
ENSGALG00000028279	29.8885	6.95416	2.1036	0.00031565	0.0082095	-//-
ENSGALG00000028341	124.691	59.2316	1.0739	0.0006775	0.014688	MADCAM1	Immunoglobulin subtype 2||Immunoglobulin-like domain||Immunoglobulin subtype||Intercellular adhesion molecule, N-terminal
ENSGALG00000028372	223.793	49.9866	2.1626	0.00059235	0.013353	H2A-VIII	Histone core||Transcription factor CBF/NF-Y/archaeal histone||Histone-fold||Histone H2A
ENSGALG00000028416	8.19576	36.1911	-2.1427	6.57e-05	0.0022237	-	Heat shock protein Hsp33, C-terminal
ENSGALG00000028440	1338.22	906.658	0.56169	0.00075031	0.01593	GNA13	G-protein alpha subunit, group 12||P-loop containing nucleoside triphosphate hydrolase||Guanine nucleotide binding protein (G-protein), alpha subunit||G protein alpha subunit, helical insertion||Small GTPase superfamily, ARF/SAR type
ENSGALG00000028501	76.6121	158.568	-1.0495	4.62e-05	0.0016667	dCK	Deoxynucleoside kinase||P-loop containing nucleoside triphosphate hydrolase
ENSGALG00000028529	2792.43	5949.32	-1.0912	5.07e-09	6.81e-07	PTGDS	Prostaglandin D synthase||Alpha-1-microglobulin||Major urinary protein||Neutrophil gelatinase-associated lipocalin||Lipocalin||Lipocalin/cytosolic fatty-acid binding domain||Calycin-like
ENSGALG00000028649	663.412	1117.25	-0.75197	6.94e-06	0.00035515	-	Sperm-tail PG-rich repeat
ENSGALG00000028664	350.679	901.46	-1.3621	3.17e-14	1.5e-11	CKS1B	Cyclin-dependent kinase, regulatory subunit
ENSGALG00000028779	481.681	78.977	2.6086	3.18e-05	0.0012315	GAS2L1	Growth-arrest-specific protein 2 domain||Calponin homology domain
ENSGALG00000028797	350.953	96.4886	1.8628	2.79e-17	2.6e-14	PPP1R1B	Protein phosphatase inhibitor, 1DARPP-32
ENSGALG00000028871	6669.01	4688.55	0.50833	0.00097734	0.019673	SLC38A3	Amino acid transporter, transmembrane
ENSGALG00000028902	345.584	142.31	1.28	1.07e-09	1.71e-07	-	Alpha-macroglobulin complement component||Terpenoid cyclases/protein prenyltransferase alpha-alpha toroid
ENSGALG00000028903	242.785	107.929	1.1696	4.09e-07	3.08e-05	-	CTF transcription factor/nuclear factor 1
ENSGALG00000028911	3174.81	189.947	4.063	3.65e-07	2.84e-05	THRSPB	Spot 14 family
ENSGALG00000028928	18000.1	12903.4	0.48025	0.001868	0.032551	LCAT	Alpha/Beta hydrolase fold||Lecithin:cholesterol/phospholipid:diacylglycerol acyltransferase
ENSGALG00000028929	38.0318	169.288	-2.1542	3.3e-14	1.52e-11	-	2Fe-2S ferredoxin-type domain||Succinate dehydrogenase/fumarate reductase iron-sulphur protein||Alpha-helical ferredoxin
ENSGALG00000028939	554.863	1425.33	-1.3611	3.7e-12	1.08e-09	AOC1	Copper amine oxidase||Copper amine oxidase, N2-terminal||Copper amine oxidase, C-terminal||Copper amine oxidase, N3-terminal||Copper amine oxidase, N-terminal
ENSGALG00000028949	32.7129	7.74614	2.0783	0.00022786	0.0063221	CORO6	Domain of unknown function DUF1900||Domain of unknown function DUF1899||WD40 repeat||WD40-repeat-containing domain
ENSGALG00000028970	1165.45	824.771	0.49882	0.0026017	0.04158	IL17RC	-
ENSGALG00000029020	27.3694	72.6302	-1.408	0.00012321	0.0037696	PLPP4	Phosphatidic acid phosphatase type 2/haloperoxidase
ENSGALG00000029102	211.416	436.056	-1.0444	8.78e-08	8.07e-06	PXYLP1	Histidine phosphatase superfamily||Histidine phosphatase superfamily, clade-2
ENSGALG00000029109	362.342	180.022	1.0092	1.35e-05	0.00060965	-	Zinc finger, FYVE/PHD-type||FYVE zinc finger||Zinc finger, FYVE-related
ENSGALG00000029150	432.34	808.667	-0.90338	3.22e-07	2.53e-05	AK1	Adenylate kinase, isozyme 1/5||P-loop containing nucleoside triphosphate hydrolase||Adenylate kinase/UMP-CMP kinase
ENSGALG00000029169	3709.64	2100.73	0.82039	6.78e-06	0.00034891	HHEX	Homeodomain, metazoa||Homeobox domain||Homeodomain-like
Novel00011	262.412	539.01	-1.0385	4.21e-08	4.35e-06	--	hypothetical protein Anapl_07437 [Anas platyrhynchos]
Novel00034	951.183	486.331	0.96778	5.24e-06	0.00027698	--	hypothetical protein N339_09640, partial [Pterocles gutturalis]
Novel00042	1082.24	2075.11	-0.93917	2.14e-05	0.00087972	--	hypothetical protein AS28_12077, partial [Pygoscelis adeliae]
Novel00053	11.9793	79.3922	-2.7285	3.92e-10	7.47e-08	--	Putative 115 kDa protein in type-1 retrotransposable element R1DM, partial [Struthio camelus australis]
Novel00056	6.34147	29.8458	-2.2346	0.00036065	0.0091351	-//-
Novel00098	194.686	845.436	-2.1185	0.00069873	0.015036	-//-
Novel00099	148.583	73.4229	1.017	0.00079002	0.016552	-//-
Novel00133	587.584	407.029	0.52966	0.0032597	0.049468	-//-
Novel00140	34326.9	7308.02	2.2318	2.1e-27	9.14e-24	--	PREDICTED: coagulation factor X-like [Gallus gallus]
Novel00150	697.711	344.439	1.0184	1.54e-08	1.87e-06	--	PREDICTED: serine-rich and transmembrane domain-containing protein 1 [Acanthisitta chloris]>gi|697032647|ref|XP_009578483.1| PREDICTED: serine-rich and transmembrane domain-containing protein 1 [Fulmarus glacialis]>gi|697818720|ref|XP_009643032.1| PREDICTED: serine-rich and transmembrane domain-containing protein 1 [Egretta garzetta]>gi|705685878|ref|XP_010120423.1| PREDICTED: serine-rich and tra…
Novel00171	352.452	518.588	-0.55716	0.0031183	0.047905	--	PREDICTED: RNA-binding protein MEX3B [Geospiza fortis]
Novel00181	103.713	198.316	-0.9352	0.00099558	0.019925	-//-
Novel00195	27.1132	4.359	2.6369	0.0027009	0.042813	-//-
Novel00238	117.705	60.7471	0.95428	0.0008276	0.017133	-//-
Novel00247	7567.69	10551.6	-0.47954	0.0019899	0.034148	--	hypothetical protein N311_12544, partial [Apaloderma vittatum]
Novel00271	1580.89	629.933	1.3275	1.96e-15	1.18e-12	--	PREDICTED: uncharacterized protein LOC416655 [Gallus gallus]
Novel00316	14.7334	1.26099	3.5465	0.00047862	0.011341	--	Group 3 secretory phospholipase A2, partial [Calypte anna]
Novel00332	22.5116	59.4562	-1.4012	0.00036488	0.0092033	--	RNA-directed DNA polymerase from mobile element jockey, partial [Balearica regulorum gibbericeps]
Novel00359	282.356	620.687	-1.1363	1.88e-09	2.83e-07	--	PREDICTED: collagen alpha-1(XXVI) chain isoform X7 [Gallus gallus]
Novel00377	54.5719	105.826	-0.95546	0.00138	0.025648	--	PREDICTED: THAP domain-containing protein 5-like isoform X7 [Struthio camelus australis]
Novel00380	20.9339	49.7299	-1.2483	0.0029942	0.046242	--	PREDICTED: GTPase IMAP family member 5 isoform 3 [Gallus gallus]>gi|363729748|ref|XP_003640698.1| PREDICTED: GTPase IMAP family member 5 isoform 1 [Gallus gallus]
Novel00390	1870.13	1140.02	0.71408	0.00019173	0.0054853	--	PREDICTED: LOW QUALITY PROTEIN: transmembrane protein 106B [Meleagris gallopavo]
Novel00392	326.243	639.211	-0.97035	0.00053459	0.012341	--	PREDICTED: histone acetyltransferase KAT2B isoform X2 [Gallus gallus]
Novel00410	16.025	44.115	-1.4609	0.0011849	0.022699	--	hypothetical protein N338_01655, partial [Podiceps cristatus]
Novel00415	274.664	166.708	0.72034	0.00078502	0.016467	-//-
Novel00434	53.0242	5.7689	3.2003	2.38e-10	4.82e-08	-//-
Novel00435	162.983	8.37596	4.2823	9.67e-14	4.12e-11	--	PREDICTED: LOW QUALITY PROTEIN: zinc finger protein 717 [Anas platyrhynchos]
Novel00484	139.67	530.427	-1.9251	3.62e-21	7.89e-18	-//-
Novel00493	185.13	382.954	-1.0486	0.00012115	0.003729	-//-
Novel00498	1280.53	635.738	1.0102	2.03e-09	3e-07	--	PREDICTED: tumor protein p53-inducible nuclear protein 2 isoform X3 [Gallus gallus]
Novel00519	55.0787	9.75046	2.498	2.7e-05	0.001075	-//-
Novel00560	25.0478	6.58573	1.9273	0.0018831	0.032732	-//-
Novel00582	567.803	196.816	1.5285	2.07e-07	1.7e-05	--	PREDICTED: DNA damage-regulated autophagy modulator protein 2 isoformX2 [Gallus gallus]>gi|363743007|ref|XP_003642762.1| PREDICTED: DNA damage-regulated autophagy modulator protein 2 isoformX1 [Gallus gallus]>gi|513224333|ref|XP_004934916.1| PREDICTED: DNA damage-regulated autophagy modulator protein 2 isoform X3 [Gallus gallus]
Novel00600	101.582	172.781	-0.7663	0.0025179	0.040649	--	PREDICTED: protein DBF4 homolog B isoform X2 [Gallus gallus]
Novel00610	207.475	362.924	-0.80673	0.00010655	0.0033323	--	PREDICTED: pyridoxine-5'-phosphate oxidase [Meleagris gallopavo]
Novel00626	51.6304	21.4411	1.2678	0.0016311	0.029407	-//-
Novel00627	197.423	115.068	0.77881	0.00080952	0.016839	--	hypothetical protein Tcan_15540 [Toxocara canis]
Novel00639	67.5124	28.1296	1.2631	0.0004539	0.010868	--	PREDICTED: bcl-2-like protein 11 [Cuculus canorus]
Novel00641	4.15001	21.9713	-2.4044	0.00088279	0.018085	-//-
Novel00651	1773.69	1098.99	0.69057	2.06e-05	0.00085567	--	PREDICTED: uncharacterized protein LOC104021497 [Nipponia nippon]
Novel00712	28.0445	75.0729	-1.4206	7.71e-05	0.0025632	--	PREDICTED: uncharacterized protein LOC104912013 [Meleagris gallopavo]
Novel00714	20.3289	4.16075	2.2886	0.0016428	0.029588	-//-
Novel00717	19.8834	3.72886	2.4148	0.0023734	0.039009	--	hypothetical protein N334_10218, partial [Pelecanus crispus]
Novel00731	26.8258	6.28078	2.0946	0.00071544	0.015301	-//-
Novel00733	0.758874	40.9107	-5.7525	5.34e-13	1.98e-10	-//-
Novel00758	270.081	69.1192	1.9662	1.03e-10	2.28e-08	--	hypothetical protein N321_01494, partial [Caprimulgus carolinensis]
Novel00761	7.31767	27.5913	-1.9148	0.0015315	0.028017	--	PREDICTED: uncharacterized protein LOC428770 [Gallus gallus]
Novel00782	3401.77	2428.1	0.48646	0.0020926	0.035497	--	PREDICTED: phosphatidylinositol-binding clathrin assembly protein isoform X2 [Meleagris gallopavo]
Novel00825	60.7512	19.1663	1.6643	3.93e-05	0.0014603	--	hypothetical protein N308_04312, partial [Struthio camelus australis]
Novel00836	1141.88	521.731	1.13	2.38e-06	0.00014176	--	PREDICTED: serine/threonine/tyrosine-interacting protein isoform X1 [Struthio camelus australis]
Novel00843	626.54	240.697	1.3802	0.0012341	0.023436	--	PREDICTED: uncharacterized protein LOC101748689 [Gallus gallus]
Novel00865	536.662	2223.18	-2.0505	1.92e-25	6.72e-22	--	hypothetical protein N340_12371, partial [Tauraco erythrolophus]
Novel00879	942.954	596.15	0.66151	0.00012689	0.0038587	--	PREDICTED: uncharacterized protein LOC769479 [Gallus gallus]
Novel00908	177.366	393.095	-1.1481	2.02e-08	2.35e-06	--	PREDICTED: ADP-ribosylation factor-like 3 isoform X4 [Gallus gallus]
Novel00923	1757.92	1138.76	0.62641	0.0004937	0.011596	--	frizzled-8 precursor [Gallus gallus]
Novel00933	11.6039	41.421	-1.8358	0.00047649	0.011314	--	PREDICTED: histamine N-methyltransferase-like isoform X2 [Gallus gallus]
Novel00934	160.939	73.8473	1.1239	1.03e-05	0.00048531	--	retinoblastoma tumor suppressor, partial [Gallus gallus]
Novel00982	518.181	160.111	1.6944	0.00049756	0.011655	--	PREDICTED: uncharacterized protein LOC101749837 [Gallus gallus]
Novel01007	28.4586	4.39253	2.6957	0.0019699	0.033871	-//-
Novel01010	173.195	53.7065	1.6892	1.97e-10	4.05e-08	--	PREDICTED: uro-adherence factor A isoform X10 [Gallus gallus]
Novel01011	134.089	37.6847	1.8311	3.59e-08	3.8e-06	--	PREDICTED: uro-adherence factor A isoform X10 [Gallus gallus]
Novel01031	68.9872	31.1335	1.1479	0.0010997	0.021491	-//-
Novel01035	0	12.0839	#NAME?	0.00037261	0.0093566	--	PREDICTED: uncharacterized protein LOC101751013 [Gallus gallus]
Novel01059	599.914	219.783	1.4487	0.001014	0.020189	--	PREDICTED: uncharacterized protein LOC101750167 isoform X1 [Gallus gallus]>gi|513217690|ref|XP_004947062.1| PREDICTED: uncharacterized protein LOC101750167 isoform X2 [Gallus gallus]>gi|513217693|ref|XP_004947063.1| PREDICTED: uncharacterized protein LOC101750167 isoform X3 [Gallus gallus]>gi|513217696|ref|XP_004947064.1| PREDICTED: uncharacterized protein LOC101750167 isoform X4 [Gallus gallus]
Novel01165	238.439	105.741	1.1731	5.19e-07	3.81e-05	-//-
Novel01197	26.6745	5.03528	2.4053	0.00020411	0.0057732	--	PREDICTED: peptide methionine sulfoxide reductase MsrA 1-like [Gallus gallus]
Novel01236	402.91	917.17	-1.1867	1.02e-06	6.91e-05	--	PREDICTED: band 3 anion transport protein-like, partial [Gallus gallus]
Novel01248	440.814	262.367	0.74858	0.00013077	0.0039554	--	PREDICTED: cGMP-dependent protein kinase, isozyme 2 forms cD4/T1/T3A/T3B-like [Gallus gallus]
Novel01284	12.6101	47.8471	-1.9239	3.64e-05	0.0013737	-//-
Novel01304	30.4451	72.0591	-1.243	0.00040416	0.009932	--	PREDICTED: DNA replication licensing factor MCM7, partial [Picoides pubescens]
Novel01319	35.9745	72.1471	-1.004	0.0029477	0.045769	--	PREDICTED: membrane-associated tyrosine- and threonine-specific cdc2-inhibitory kinase-like [Gallus gallus]
Novel01339	141.906	65.6465	1.1121	3.99e-05	0.0014775	--	PREDICTED: 36.4 kDa proline-rich protein-like [Gallus gallus]
Novel01379	62.835	152.305	-1.2773	3.8e-05	0.0014199	--	PREDICTED: phosphoribosylformylglycinamidine synthase-like [Gallus gallus]
Novel01397	1171.38	542.448	1.1107	9.65e-08	8.59e-06	--	Zmiz2 protein [Rattus norvegicus]
Novel01413	640.771	326.12	0.9744	0.00052105	0.012108	--	PREDICTED: beta-arrestin-1-like, partial [Gallus gallus]
Novel01420	13330.7	7048.57	0.91935	2.94e-09	4.25e-07	--	complement C3 precursor [Gallus gallus]>gi|755815|gb|AAA64694.1| complement C3 precursor [Gallus gallus]
Novel01429	784.413	378.042	1.0531	0.0010952	0.021428	-//-
Novel01442	299.9	715.745	-1.255	1.45e-05	0.00064515	--	band 3 anion transport protein [Gallus gallus]>gi|114786|sp|P15575.1|B3AT_CHICK RecName: Full=Band 3 anion transport protein; AltName: Full=Solute carrier family 4 member 1 [Gallus gallus]>gi|531173|gb|AAA48753.1| erythrocyte anion transport protein [Gallus gallus]
Novel01449	449.64	268.958	0.74139	0.0013167	0.024708	--	PREDICTED: beta-arrestin-1, partial [Chaetura pelagica]
Novel01476	3774.34	2488.71	0.60083	0.0029472	0.045769	--	vacuolar protein sorting-associated protein 16 homolog [Gallus gallus]
Novel01484	720.446	315.726	1.1902	7.88e-11	1.76e-08	--	PREDICTED: zinc finger MIZ domain-containing protein 2 [Nipponia nippon]
Novel01526	69.3203	154.879	-1.1598	0.00029245	0.0076864	--	Ras GTPase-activating-like IQGAP3, partial [Nipponia nippon]
Novel01547	34.4923	83.5385	-1.2762	0.00016669	0.0048811	--	PREDICTED: ras GTPase-activating-like protein IQGAP3-like [Gallus gallus]
Novel01572	53.8409	107.369	-0.9958	0.00085078	0.017571	--	receptor tyrosine-protein kinase erbB-3 precursor [Gallus gallus]>gi|86277774|gb|ABC88378.1| receptor tyrosine-protein kinase precursor [Gallus gallus]
Novel01594	200.061	622.511	-1.6377	8.06e-16	5.03e-13	--	PREDICTED: uncharacterized protein LOC425117 isoform X2 [Gallus gallus]
Novel01607	257.02	137.382	0.90368	4.3e-05	0.0015693	--	Annexin A4, partial [Charadrius vociferus]
Novel01625	23.4558	78.3731	-1.7404	1.44e-06	9.38e-05	--	PREDICTED: ras GTPase-activating-like protein IQGAP3-like [Gallus gallus]
Novel01660	8.24482	33.2733	-2.0128	0.00076529	0.016189	-//-
Novel01687	79.1809	154.496	-0.96435	0.00020833	0.0058642	--	hypothetical protein N311_12544, partial [Apaloderma vittatum]
Novel01688	96.0295	209.187	-1.1232	0.0027266	0.043181	-//-
Novel01713	419.594	829.166	-0.98267	0.00036833	0.0092756	--	hypothetical protein N322_11631, partial [Cariama cristata]
Novel01719	0.330392	10.0183	-4.9223	0.0013016	0.024505	--	PREDICTED: probable DNA double-strand break repair Rad50 ATPase-like [Gallus gallus]
Novel01725	62.7888	136.98	-1.1254	4.74e-05	0.0017073	--	PREDICTED: LOW QUALITY PROTEIN: endogenous retrovirus group K member 9 Pol protein-like, partial [Tyto alba]
