# Supplementary material for: Transcriptional profiling of liver tissues in chicken embryo at day 16 and 20 using RNA sequencing reveals differential antioxidant enzyme activity
Source: PLoS One. 2018 Feb 6;13(2):e0192253. doi: 10.1371/journal.pone.0192253 (PMC5800670; doi:10.1371/journal.pone.0192253)
Supplement: S3 File — (XLSX) [file pone.0192253.s003.xlsx]

## Sheet: biological process
Supplementary Table S3. GO enrichment list of differentially expressed genes between high and low antioxidant enzyme activity in biological process (SODH vs SODL)
GO_accession	Description	Term_type	Over_represented_pValue	DEG_item	DEG_list	Bg_item	Bg_list	Up	Up_Gene_names	Down	Down_Gene_names
GO:0007049	cell cycle	biological_process	3.5007e-20	141	1039	860	14356	30	ENSGALG00000016485,ENSGALG00000015987,ENSGALG00000004399,ENSGALG00000011715,ENSGALG00000014936,ENSGALG00000027592,ENSGALG00000010870,ENSGALG00000028143,ENSGALG00000017331,ENSGALG00000024083,ENSGALG00000029169,ENSGALG00000009403,ENSGALG00000014783,ENSGALG00000026811,ENSGALG00000000551,ENSGALG00000019211,ENSGALG00000000845,ENSGALG00000016595,ENSGALG00000004902,ENSGALG00000003282,ENSGALG00000011278,…	111	ENSGALG00000015709,ENSGALG00000008875,ENSGALG00000008999,ENSGALG00000016417,ENSGALG00000010900,ENSGALG00000009956,ENSGALG00000024128,ENSGALG00000006326,ENSGALG00000006631,ENSGALG00000006110,ENSGALG00000006470,ENSGALG00000012405,ENSGALG00000006267,ENSGALG00000002781,ENSGALG00000015708,ENSGALG00000012160,ENSGALG00000024481,ENSGALG00000011476,ENSGALG00000010478,ENSGALG00000001491,ENSGALG00000004161,…
GO:0022402	cell cycle process	biological_process	4.2634e-19	119	1039	683	14356	15	ENSGALG00000019211,ENSGALG00000000845,ENSGALG00000028779,ENSGALG00000014725,ENSGALG00000006211,ENSGALG00000024083,ENSGALG00000016440,ENSGALG00000014914,ENSGALG00000017153,ENSGALG00000027592,ENSGALG00000014936,ENSGALG00000016485,ENSGALG00000015987,ENSGALG00000011715,ENSGALG00000004902	104	ENSGALG00000003655,ENSGALG00000009201,ENSGALG00000003438,ENSGALG00000006271,ENSGALG00000008156,ENSGALG00000026433,ENSGALG00000004522,ENSGALG00000013776,ENSGALG00000008584,ENSGALG00000012508,ENSGALG00000008049,ENSGALG00000025996,ENSGALG00000027798,ENSGALG00000027932,ENSGALG00000027454,ENSGALG00000009837,ENSGALG00000004838,ENSGALG00000014378,ENSGALG00000026380,ENSGALG00000011967,ENSGALG00000027842,…
GO:1903047	mitotic cell cycle process	biological_process	2.1696e-16	78	1039	386	14356	7	ENSGALG00000016440,ENSGALG00000006211,ENSGALG00000014725,ENSGALG00000004902,ENSGALG00000011715,ENSGALG00000017153,ENSGALG00000014914	71	ENSGALG00000005973,ENSGALG00000009690,ENSGALG00000013208,ENSGALG00000000748,ENSGALG00000016468,ENSGALG00000009854,ENSGALG00000003231,ENSGALG00000013239,ENSGALG00000006051,ENSGALG00000012104,ENSGALG00000007507,ENSGALG00000014801,ENSGALG00000027871,ENSGALG00000000878,ENSGALG00000004706,ENSGALG00000014425,ENSGALG00000010120,ENSGALG00000001798,ENSGALG00000015874,ENSGALG00000019622,ENSGALG00000011967,…
GO:0044710	single-organism metabolic process	biological_process	9.5045e-16	345	1039	3264	14356	161	ENSGALG00000002987,ENSGALG00000008997,ENSGALG00000009700,ENSGALG00000010566,ENSGALG00000023266,ENSGALG00000004792,ENSGALG00000002896,Novel00934,ENSGALG00000009870,ENSGALG00000006501,ENSGALG00000027721,ENSGALG00000000142,ENSGALG00000003750,ENSGALG00000011056,ENSGALG00000001220,ENSGALG00000004215,ENSGALG00000000685,ENSGALG00000003303,ENSGALG00000010853,ENSGALG00000027592,ENSGALG00000012754,ENSGALG0…	184	ENSGALG00000013098,ENSGALG00000006110,ENSGALG00000010312,ENSGALG00000029102,ENSGALG00000004491,ENSGALG00000005446,ENSGALG00000008875,ENSGALG00000012348,ENSGALG00000012748,ENSGALG00000009369,ENSGALG00000012618,ENSGALG00000029020,ENSGALG00000019042,ENSGALG00000028501,ENSGALG00000016442,ENSGALG00000002665,ENSGALG00000015705,ENSGALG00000006629,ENSGALG00000024481,ENSGALG00000011336,ENSGALG00000001798,…
GO:0000278	mitotic cell cycle	biological_process	1.463e-15	84	1039	447	14356	10	ENSGALG00000016595,ENSGALG00000014725,ENSGALG00000006211,ENSGALG00000026811,ENSGALG00000016440,ENSGALG00000014914,ENSGALG00000017153,ENSGALG00000011715,ENSGALG00000003282,ENSGALG00000004902	74	ENSGALG00000006271,ENSGALG00000003438,ENSGALG00000008156,ENSGALG00000008584,ENSGALG00000027932,ENSGALG00000027454,ENSGALG00000027798,ENSGALG00000004838,ENSGALG00000014378,ENSGALG00000027842,ENSGALG00000008095,ENSGALG00000026380,ENSGALG00000011967,ENSGALG00000015691,ENSGALG00000004023,ENSGALG00000001798,ENSGALG00000010120,ENSGALG00000004706,ENSGALG00000014425,ENSGALG00000019622,ENSGALG00000015874,…
GO:0007059	chromosome segregation	biological_process	1.8613e-15	49	1039	184	14356	3	ENSGALG00000014936,ENSGALG00000019211,ENSGALG00000000845	46	ENSGALG00000011281,ENSGALG00000009157,ENSGALG00000009854,ENSGALG00000016417,ENSGALG00000009956,ENSGALG00000016468,ENSGALG00000013208,ENSGALG00000005973,ENSGALG00000014439,ENSGALG00000009690,ENSGALG00000003720,ENSGALG00000010900,Novel01713,ENSGALG00000015874,ENSGALG00000010120,ENSGALG00000024128,ENSGALG00000004706,ENSGALG00000014425,ENSGALG00000000878,ENSGALG00000015633,ENSGALG00000014801,ENSGALG0…
GO:0048285	organelle fission	biological_process	3.935e-14	61	1039	289	14356	5	ENSGALG00000002159,ENSGALG00000014914,ENSGALG00000019211,ENSGALG00000004902,ENSGALG00000011715	56	ENSGALG00000015691,ENSGALG00000006267,ENSGALG00000008095,ENSGALG00000011967,ENSGALG00000001506,ENSGALG00000026380,ENSGALG00000015708,ENSGALG00000024481,ENSGALG00000012160,ENSGALG00000014378,ENSGALG00000004838,ENSGALG00000006470,ENSGALG00000025996,ENSGALG00000027932,ENSGALG00000002338,ENSGALG00000027454,ENSGALG00000019967,ENSGALG00000012508,ENSGALG00000004161,ENSGALG00000017128,ENSGALG00000006790,…
GO:0006260	DNA replication	biological_process	8.2019e-14	47	1039	188	14356	4	ENSGALG00000028903,ENSGALG00000027938,ENSGALG00000028033,ENSGALG00000014936	43	ENSGALG00000017064,ENSGALG00000017350,ENSGALG00000016676,ENSGALG00000015633,ENSGALG00000012223,Novel01304,ENSGALG00000004516,ENSGALG00000016278,ENSGALG00000012546,ENSGALG00000006631,ENSGALG00000002663,ENSGALG00000028131,ENSGALG00000001298,ENSGALG00000006051,ENSGALG00000001616,ENSGALG00000008698,ENSGALG00000017073,ENSGALG00000004037,ENSGALG00000012915,ENSGALG00000000169,ENSGALG00000012348,ENSGALG0…
GO:0051726	regulation of cell cycle	biological_process	1.3578e-13	90	1039	541	14356	26	ENSGALG00000016595,ENSGALG00000000845,ENSGALG00000028779,ENSGALG00000000551,ENSGALG00000006211,ENSGALG00000026811,ENSGALG00000014783,ENSGALG00000009403,ENSGALG00000014725,ENSGALG00000029169,ENSGALG00000024083,ENSGALG00000026525,ENSGALG00000017331,ENSGALG00000028143,ENSGALG00000001551,ENSGALG00000017153,ENSGALG00000010870,ENSGALG00000027592,ENSGALG00000009699,ENSGALG00000011278,ENSGALG00000011715,…	64	ENSGALG00000026433,ENSGALG00000013626,ENSGALG00000008584,ENSGALG00000026363,ENSGALG00000003655,ENSGALG00000006271,ENSGALG00000009201,ENSGALG00000008095,ENSGALG00000001332,ENSGALG00000026380,ENSGALG00000011967,ENSGALG00000004023,ENSGALG00000009837,ENSGALG00000027932,ENSGALG00000014378,ENSGALG00000004838,ENSGALG00000007507,ENSGALG00000013420,ENSGALG00000027871,ENSGALG00000001798,ENSGALG00000004706,…
GO:0071103	DNA conformation change	biological_process	2.7323e-13	35	1039	116	14356	7	ENSGALG00000025786,ENSGALG00000002286,ENSGALG00000011747,Novel00034,ENSGALG00000006355,ENSGALG00000028033,ENSGALG00000029169	28	ENSGALG00000004687,ENSGALG00000014439,ENSGALG00000005028,ENSGALG00000016042,ENSGALG00000012348,ENSGALG00000012915,ENSGALG00000004037,ENSGALG00000001126,ENSGALG00000001616,ENSGALG00000005451,ENSGALG00000003522,ENSGALG00000012546,ENSGALG00000004516,ENSGALG00000012223,ENSGALG00000014425,ENSGALG00000024128,ENSGALG00000016676,ENSGALG00000016332,ENSGALG00000010255,ENSGALG00000006037,ENSGALG00000015691,…
GO:0000280	nuclear division	biological_process	5.1813e-13	56	1039	267	14356	4	ENSGALG00000004902,ENSGALG00000011715,ENSGALG00000019211,ENSGALG00000014914	52	ENSGALG00000013208,ENSGALG00000008713,ENSGALG00000016468,ENSGALG00000009956,ENSGALG00000005973,ENSGALG00000003720,ENSGALG00000014439,ENSGALG00000009854,ENSGALG00000016417,ENSGALG00000008875,ENSGALG00000011281,ENSGALG00000017073,ENSGALG00000007768,ENSGALG00000006110,ENSGALG00000007507,ENSGALG00000027871,ENSGALG00000000878,ENSGALG00000015633,ENSGALG00000014801,ENSGALG00000004516,ENSGALG00000000970,…
GO:0007067	mitotic nuclear division	biological_process	1.8394e-12	45	1039	192	14356	2	ENSGALG00000014914,ENSGALG00000004902	43	ENSGALG00000003438,ENSGALG00000006271,ENSGALG00000007354,ENSGALG00000001632,ENSGALG00000009553,ENSGALG00000001491,ENSGALG00000008584,ENSGALG00000004161,ENSGALG00000006790,ENSGALG00000017128,ENSGALG00000027932,ENSGALG00000027454,ENSGALG00000006470,ENSGALG00000004838,ENSGALG00000014378,ENSGALG00000015708,ENSGALG00000024481,ENSGALG00000012160,ENSGALG00000026380,ENSGALG00000011967,ENSGALG00000008095,…
GO:0006261	DNA-dependent DNA replication	biological_process	3.8945e-12	27	1039	76	14356	1	ENSGALG00000028033	26	ENSGALG00000015692,ENSGALG00000004516,ENSGALG00000012223,ENSGALG00000006631,ENSGALG00000012546,ENSGALG00000016278,ENSGALG00000017064,ENSGALG00000016312,ENSGALG00000024076,ENSGALG00000016676,ENSGALG00000014924,ENSGALG00000015712,ENSGALG00000015513,ENSGALG00000012915,ENSGALG00000006037,ENSGALG00000012348,ENSGALG00000000169,ENSGALG00000004023,ENSGALG00000013784,ENSGALG00000001616,ENSGALG00000008698,…
GO:0051276	chromosome organization	biological_process	2.3807e-11	90	1039	580	14356	17	ENSGALG00000014936,ENSGALG00000028033,ENSGALG00000000843,ENSGALG00000025786,ENSGALG00000011278,ENSGALG00000011715,ENSGALG00000006355,ENSGALG00000029169,ENSGALG00000001229,ENSGALG00000019211,ENSGALG00000005796,ENSGALG00000027188,ENSGALG00000002286,ENSGALG00000013683,ENSGALG00000002232,ENSGALG00000011747,Novel00034	73	ENSGALG00000015705,ENSGALG00000012160,ENSGALG00000002781,ENSGALG00000010255,ENSGALG00000003085,ENSGALG00000001506,ENSGALG00000012405,ENSGALG00000010745,ENSGALG00000007354,ENSGALG00000004794,ENSGALG00000001632,ENSGALG00000009553,ENSGALG00000001491,ENSGALG00000015465,ENSGALG00000009956,Novel01713,ENSGALG00000004687,ENSGALG00000014439,ENSGALG00000012348,ENSGALG00000012915,ENSGALG00000005028,ENSGALG0…
GO:0098813	nuclear chromosome segregation	biological_process	2.6469e-11	34	1039	126	14356	1	ENSGALG00000019211	33	ENSGALG00000004522,ENSGALG00000009553,ENSGALG00000001491,ENSGALG00000008584,ENSGALG00000007354,ENSGALG00000026433,ENSGALG00000006271,ENSGALG00000015691,ENSGALG00000001506,ENSGALG00000011967,ENSGALG00000012160,ENSGALG00000014378,ENSGALG00000004838,ENSGALG00000012508,ENSGALG00000027932,ENSGALG00000014801,ENSGALG00000000878,ENSGALG00000015633,ENSGALG00000006110,ENSGALG00000024128,ENSGALG00000004706,…
GO:0065004	protein-DNA complex assembly	biological_process	1.3027e-10	23	1039	68	14356	4	ENSGALG00000006355,ENSGALG00000025786,ENSGALG00000011747,ENSGALG00000002286	19	ENSGALG00000005038,ENSGALG00000027454,ENSGALG00000001616,ENSGALG00000001126,ENSGALG00000010255,ENSGALG00000004687,Novel01713,ENSGALG00000027842,ENSGALG00000014788,ENSGALG00000016042,ENSGALG00000013086,ENSGALG00000006037,ENSGALG00000011683,Novel00098,ENSGALG00000010995,ENSGALG00000005451,ENSGALG00000003522,ENSGALG00000004794,ENSGALG00000001632
GO:0006950	response to stress	biological_process	1.8707e-10	210	1039	1919	14356	118	ENSGALG00000014840,ENSGALG00000008661,ENSGALG00000009450,ENSGALG00000028037,ENSGALG00000005675,ENSGALG00000005077,ENSGALG00000007807,ENSGALG00000006764,ENSGALG00000010926,ENSGALG00000028871,ENSGALG00000025864,ENSGALG00000004096,ENSGALG00000014873,ENSGALG00000003282,ENSGALG00000012662,ENSGALG00000015865,ENSGALG00000005648,ENSGALG00000009262,ENSGALG00000011562,ENSGALG00000007519,ENSGALG00000014398,…	92	ENSGALG00000013384,ENSGALG00000015632,ENSGALG00000000990,ENSGALG00000008795,ENSGALG00000006445,ENSGALG00000003085,ENSGALG00000015513,ENSGALG00000003660,ENSGALG00000003045,ENSGALG00000028046,ENSGALG00000014924,ENSGALG00000024076,ENSGALG00000015465,ENSGALG00000000734,ENSGALG00000012418,ENSGALG00000016312,ENSGALG00000016583,ENSGALG00000002873,ENSGALG00000004118,ENSGALG00000008193,ENSGALG00000004037,…
GO:0006259	DNA metabolic process	biological_process	3.5795e-10	84	1039	567	14356	13	ENSGALG00000028033,ENSGALG00000014936,ENSGALG00000012116,ENSGALG00000000862,ENSGALG00000014398,ENSGALG00000019211,ENSGALG00000000845,ENSGALG00000025956,ENSGALG00000027938,ENSGALG00000011065,ENSGALG00000004509,Novel00034,ENSGALG00000028903	71	ENSGALG00000024076,ENSGALG00000014924,ENSGALG00000016312,ENSGALG00000012618,ENSGALG00000000734,ENSGALG00000015465,ENSGALG00000016583,ENSGALG00000008383,ENSGALG00000004118,ENSGALG00000013384,ENSGALG00000008094,ENSGALG00000012405,ENSGALG00000002781,ENSGALG00000024481,ENSGALG00000013784,ENSGALG00000015705,ENSGALG00000015513,ENSGALG00000017064,ENSGALG00000016332,ENSGALG00000006631,ENSGALG00000005451,…
GO:0072376	protein activation cascade	biological_process	9.4542e-10	15	1039	31	14356	14	ENSGALG00000017040,ENSGALG00000009262,ENSGALG00000009268,ENSGALG00000004591,ENSGALG00000007381,ENSGALG00000010853,ENSGALG00000011509,ENSGALG00000002431,ENSGALG00000004771,ENSGALG00000014840,ENSGALG00000001565,ENSGALG00000021569,ENSGALG00000003957,ENSGALG00000003016	1	ENSGALG00000001654
GO:0051301	cell division	biological_process	1.132e-09	53	1039	302	14356	6	ENSGALG00000000845,ENSGALG00000007011,ENSGALG00000014914,ENSGALG00000006211,ENSGALG00000016485,ENSGALG00000004902	47	ENSGALG00000006271,ENSGALG00000010170,ENSGALG00000003438,ENSGALG00000003922,ENSGALG00000008156,ENSGALG00000007354,ENSGALG00000026433,ENSGALG00000008584,ENSGALG00000004161,ENSGALG00000006790,ENSGALG00000027932,ENSGALG00000002338,ENSGALG00000027454,ENSGALG00000006470,ENSGALG00000008049,ENSGALG00000006639,ENSGALG00000004838,ENSGALG00000014378,ENSGALG00000008095,ENSGALG00000015708,ENSGALG00000024481,…
GO:0044699	single-organism process	biological_process	1.1956e-09	740	1039	8915	14356	353	Novel00140,ENSGALG00000009321,ENSGALG00000026811,ENSGALG00000013865,ENSGALG00000004413,ENSGALG00000018634,ENSGALG00000001246,ENSGALG00000009268,ENSGALG00000003532,ENSGALG00000016323,ENSGALG00000016076,ENSGALG00000028155,ENSGALG00000007381,ENSGALG00000017331,ENSGALG00000002843,ENSGALG00000011469,ENSGALG00000015544,ENSGALG00000012131,ENSGALG00000011618,ENSGALG00000026858,ENSGALG00000009029,ENSGALG0…	387	ENSGALG00000020943,ENSGALG00000021128,ENSGALG00000014013,ENSGALG00000019967,ENSGALG00000008156,ENSGALG00000026433,ENSGALG00000008571,ENSGALG00000013626,ENSGALG00000010542,ENSGALG00000008591,ENSGALG00000000356,ENSGALG00000003727,ENSGALG00000007596,ENSGALG00000012197,ENSGALG00000004273,ENSGALG00000007620,ENSGALG00000007503,ENSGALG00000011336,ENSGALG00000026089,ENSGALG00000006267,ENSGALG00000024481,…
GO:0044281	small molecule metabolic process	biological_process	1.3767e-09	129	1039	1070	14356	61	ENSGALG00000016564,ENSGALG00000002899,ENSGALG00000011056,ENSGALG00000001965,ENSGALG00000003303,ENSGALG00000010911,ENSGALG00000000142,ENSGALG00000012473,ENSGALG00000016430,ENSGALG00000002159,ENSGALG00000002896,ENSGALG00000006501,ENSGALG00000016133,ENSGALG00000001234,ENSGALG00000004230,ENSGALG00000012034,ENSGALG00000014766,ENSGALG00000009700,ENSGALG00000011838,ENSGALG00000028928,ENSGALG00000015764,…	68	ENSGALG00000002781,ENSGALG00000006629,ENSGALG00000012787,ENSGALG00000002665,ENSGALG00000016102,ENSGALG00000028501,ENSGALG00000004170,ENSGALG00000004050,ENSGALG00000016442,ENSGALG00000005446,ENSGALG00000012748,ENSGALG00000006073,ENSGALG00000029102,ENSGALG00000004491,ENSGALG00000013069,ENSGALG00000006326,ENSGALG00000007132,ENSGALG00000011950,ENSGALG00000020943,ENSGALG00000010542,ENSGALG00000000629,…
GO:0000070	mitotic sister chromatid segregation	biological_process	2.7284e-09	25	1039	86	14356	0		25	ENSGALG00000004838,ENSGALG00000014378,ENSGALG00000027932,ENSGALG00000016417,ENSGALG00000009854,ENSGALG00000015691,ENSGALG00000012160,ENSGALG00000011967,ENSGALG00000005973,ENSGALG00000014439,ENSGALG00000013208,ENSGALG00000016468,ENSGALG00000009956,ENSGALG00000014425,ENSGALG00000004706,ENSGALG00000024128,ENSGALG00000010120,ENSGALG00000001491,ENSGALG00000009553,ENSGALG00000014801,ENSGALG00000008584,…
GO:0034508	centromere complex assembly	biological_process	4.592e-09	11	1039	18	14356	0		11	ENSGALG00000011683,ENSGALG00000001632,ENSGALG00000014788,ENSGALG00000027842,Novel01713,ENSGALG00000004687,ENSGALG00000005451,ENSGALG00000010995,ENSGALG00000027454,ENSGALG00000005038,Novel00098
GO:0071822	protein complex subunit organization	biological_process	6.9426e-09	115	1039	922	14356	37	ENSGALG00000015544,ENSGALG00000017096,ENSGALG00000002286,ENSGALG00000016281,ENSGALG00000011747,ENSGALG00000006126,ENSGALG00000002909,ENSGALG00000013886,ENSGALG00000027067,ENSGALG00000001229,ENSGALG00000001246,ENSGALG00000004553,ENSGALG00000009268,ENSGALG00000005757,ENSGALG00000007551,ENSGALG00000000845,ENSGALG00000003548,ENSGALG00000009321,ENSGALG00000012486,ENSGALG00000009131,ENSGALG00000014725,…	78	ENSGALG00000004516,ENSGALG00000014801,ENSGALG00000002515,ENSGALG00000027887,ENSGALG00000002802,ENSGALG00000004003,ENSGALG00000000878,ENSGALG00000017350,ENSGALG00000011386,ENSGALG00000004706,ENSGALG00000010120,ENSGALG00000001798,ENSGALG00000009157,ENSGALG00000009854,ENSGALG00000005973,ENSGALG00000017148,ENSGALG00000003727,ENSGALG00000014788,ENSGALG00000009826,ENSGALG00000004424,ENSGALG00000013626,…
GO:0006323	DNA packaging	biological_process	7.512e-09	22	1039	74	14356	4	ENSGALG00000025786,ENSGALG00000006355,ENSGALG00000002286,ENSGALG00000011747	18	ENSGALG00000015691,ENSGALG00000006037,ENSGALG00000016042,ENSGALG00000010255,ENSGALG00000014439,ENSGALG00000004687,ENSGALG00000001126,ENSGALG00000008584,ENSGALG00000009553,ENSGALG00000001491,ENSGALG00000003922,ENSGALG00000003522,ENSGALG00000005451,ENSGALG00000004794,ENSGALG00000016332,ENSGALG00000010995,ENSGALG00000024128,ENSGALG00000014425
GO:0000819	sister chromatid segregation	biological_process	1.0202e-08	25	1039	91	14356	0		25	ENSGALG00000007354,ENSGALG00000006110,ENSGALG00000014801,ENSGALG00000009553,ENSGALG00000001491,ENSGALG00000000878,ENSGALG00000015633,ENSGALG00000008584,ENSGALG00000024128,ENSGALG00000014425,ENSGALG00000004706,ENSGALG00000010120,ENSGALG00000011967,ENSGALG00000005973,ENSGALG00000014439,ENSGALG00000012160,ENSGALG00000016468,ENSGALG00000009956,ENSGALG00000013208,ENSGALG00000016417,ENSGALG00000015691,…
GO:0043436	oxoacid metabolic process	biological_process	1.1405e-08	75	1039	527	14356	35	ENSGALG00000012754,ENSGALG00000010522,ENSGALG00000010001,ENSGALG00000015544,ENSGALG00000012131,ENSGALG00000027188,ENSGALG00000016724,ENSGALG00000003267,ENSGALG00000010838,ENSGALG00000014868,ENSGALG00000018634,ENSGALG00000004553,ENSGALG00000003689,ENSGALG00000012834,ENSGALG00000015376,ENSGALG00000007109,ENSGALG00000010792,ENSGALG00000004230,ENSGALG00000026809,ENSGALG00000009700,ENSGALG00000002030,…	40	ENSGALG00000025844,ENSGALG00000015053,ENSGALG00000016210,ENSGALG00000016697,ENSGALG00000014897,ENSGALG00000007503,ENSGALG00000011414,ENSGALG00000011894,ENSGALG00000012197,ENSGALG00000022565,ENSGALG00000013235,ENSGALG00000004158,ENSGALG00000010542,ENSGALG00000012615,ENSGALG00000005046,ENSGALG00000011950,ENSGALG00000015338,ENSGALG00000020943,ENSGALG00000006073,ENSGALG00000004491,ENSGALG00000029102,…
GO:0044763	single-organism cellular process	biological_process	1.3276e-08	656	1039	7786	14356	308	ENSGALG00000012473,ENSGALG00000011695,ENSGALG00000002159,ENSGALG00000016430,ENSGALG00000001473,ENSGALG00000023142,ENSGALG00000025972,Novel00923,ENSGALG00000002899,ENSGALG00000008680,ENSGALG00000001965,ENSGALG00000011744,ENSGALG00000012116,ENSGALG00000014766,ENSGALG00000004230,ENSGALG00000001234,ENSGALG00000015987,ENSGALG00000010837,ENSGALG00000004928,ENSGALG00000009249,ENSGALG00000012034,ENSGALG0…	348	ENSGALG00000027743,ENSGALG00000007485,ENSGALG00000003553,ENSGALG00000004161,ENSGALG00000006221,ENSGALG00000010478,ENSGALG00000004050,ENSGALG00000016102,ENSGALG00000016797,ENSGALG00000012160,ENSGALG00000008094,ENSGALG00000016917,ENSGALG00000013069,ENSGALG00000002563,ENSGALG00000005451,ENSGALG00000006073,ENSGALG00000006631,ENSGALG00000007132,ENSGALG00000011483,ENSGALG00000005164,ENSGALG00000012915,…
GO:0006082	organic acid metabolic process	biological_process	1.3412e-08	76	1039	539	14356	35	ENSGALG00000016430,ENSGALG00000006175,ENSGALG00000002159,ENSGALG00000000893,ENSGALG00000003303,ENSGALG00000010911,ENSGALG00000011056,ENSGALG00000002899,ENSGALG00000001965,ENSGALG00000009700,ENSGALG00000002030,ENSGALG00000026809,ENSGALG00000014766,ENSGALG00000010792,ENSGALG00000004230,ENSGALG00000006501,ENSGALG00000013535,ENSGALG00000014398,ENSGALG00000002896,ENSGALG00000010838,ENSGALG00000014868,…	41	ENSGALG00000028929,ENSGALG00000001949,ENSGALG00000016102,ENSGALG00000006134,ENSGALG00000021275,ENSGALG00000004050,ENSGALG00000028046,ENSGALG00000012418,ENSGALG00000013257,ENSGALG00000002781,ENSGALG00000016130,ENSGALG00000002665,ENSGALG00000008795,ENSGALG00000006073,ENSGALG00000004491,ENSGALG00000029102,ENSGALG00000013069,ENSGALG00000010286,ENSGALG00000006326,ENSGALG00000007132,ENSGALG00000012748,…
GO:0033554	cellular response to stress	biological_process	1.4687e-08	134	1039	1141	14356	60	ENSGALG00000011065,ENSGALG00000012877,ENSGALG00000005906,ENSGALG00000015775,ENSGALG00000007109,ENSGALG00000015809,ENSGALG00000006211,ENSGALG00000004509,ENSGALG00000028779,ENSGALG00000026200,ENSGALG00000027188,ENSGALG00000008320,ENSGALG00000002909,ENSGALG00000027872,ENSGALG00000009450,ENSGALG00000005675,ENSGALG00000028037,ENSGALG00000007807,ENSGALG00000010926,ENSGALG00000028871,ENSGALG00000012662,…	74	ENSGALG00000001954,ENSGALG00000009837,ENSGALG00000028939,ENSGALG00000027932,ENSGALG00000012508,ENSGALG00000006351,ENSGALG00000009298,ENSGALG00000026363,ENSGALG00000007879,ENSGALG00000003922,ENSGALG00000006051,ENSGALG00000011409,ENSGALG00000009157,ENSGALG00000016468,ENSGALG00000010368,ENSGALG00000013235,ENSGALG00000003720,ENSGALG00000004003,ENSGALG00000007507,ENSGALG00000013420,ENSGALG00000002663,…
GO:0010564	regulation of cell cycle process	biological_process	1.5831e-08	53	1039	319	14356	5	ENSGALG00000014725,ENSGALG00000000845,ENSGALG00000017153,ENSGALG00000004902,ENSGALG00000024083	48	ENSGALG00000004838,ENSGALG00000014378,ENSGALG00000012405,ENSGALG00000027932,ENSGALG00000006470,ENSGALG00000004023,ENSGALG00000006267,ENSGALG00000003045,ENSGALG00000008095,ENSGALG00000013784,ENSGALG00000015708,ENSGALG00000003085,ENSGALG00000011967,ENSGALG00000002781,ENSGALG00000026380,ENSGALG00000006271,ENSGALG00000009201,ENSGALG00000008584,ENSGALG00000006790,ENSGALG00000004118,ENSGALG00000007354,…
GO:0019752	carboxylic acid metabolic process	biological_process	1.6197e-08	71	1039	493	14356	33	ENSGALG00000000893,ENSGALG00000010911,ENSGALG00000003303,ENSGALG00000002899,ENSGALG00000011056,ENSGALG00000001965,ENSGALG00000002159,ENSGALG00000006175,ENSGALG00000016430,ENSGALG00000013535,ENSGALG00000006501,ENSGALG00000014398,ENSGALG00000026809,ENSGALG00000009700,ENSGALG00000002030,ENSGALG00000014766,ENSGALG00000004230,ENSGALG00000010792,ENSGALG00000015376,ENSGALG00000007109,ENSGALG00000012834,…	38	ENSGALG00000002781,ENSGALG00000002665,ENSGALG00000016130,ENSGALG00000008795,ENSGALG00000001949,ENSGALG00000028929,ENSGALG00000028046,ENSGALG00000006134,ENSGALG00000021275,ENSGALG00000016102,ENSGALG00000012418,ENSGALG00000013257,ENSGALG00000012748,ENSGALG00000002358,ENSGALG00000005446,ENSGALG00000013069,ENSGALG00000004491,ENSGALG00000006073,ENSGALG00000006326,ENSGALG00000007132,ENSGALG00000010286,…
GO:0006996	organelle organization	biological_process	2.7125e-08	218	1039	2094	14356	63	ENSGALG00000014936,ENSGALG00000000843,ENSGALG00000016564,ENSGALG00000012093,ENSGALG00000004215,ENSGALG00000002159,ENSGALG00000004727,ENSGALG00000027721,ENSGALG00000025786,ENSGALG00000001717,ENSGALG00000002987,ENSGALG00000015987,ENSGALG00000011715,ENSGALG00000004928,ENSGALG00000016308,ENSGALG00000008347,ENSGALG00000003548,ENSGALG00000006503,ENSGALG00000009321,ENSGALG00000029169,ENSGALG00000009131,…	155	ENSGALG00000006267,ENSGALG00000015705,ENSGALG00000002781,ENSGALG00000010255,ENSGALG00000015708,ENSGALG00000012160,ENSGALG00000024481,ENSGALG00000016917,ENSGALG00000009258,ENSGALG00000006470,ENSGALG00000012405,ENSGALG00000010745,ENSGALG00000017128,ENSGALG00000004161,ENSGALG00000006790,ENSGALG00000001491,ENSGALG00000004794,ENSGALG00000011948,ENSGALG00000016937,ENSGALG00000012618,ENSGALG00000010478,…
GO:0071824	protein-DNA complex subunit organization	biological_process	4.3463e-08	23	1039	87	14356	4	ENSGALG00000006355,ENSGALG00000025786,ENSGALG00000011747,ENSGALG00000002286	19	ENSGALG00000027454,ENSGALG00000005038,ENSGALG00000001126,ENSGALG00000001616,Novel01713,ENSGALG00000004687,ENSGALG00000010255,ENSGALG00000014788,ENSGALG00000027842,ENSGALG00000013086,ENSGALG00000016042,ENSGALG00000011683,ENSGALG00000006037,Novel00098,ENSGALG00000010995,ENSGALG00000004794,ENSGALG00000003522,ENSGALG00000005451,ENSGALG00000001632
GO:0006270	DNA replication initiation	biological_process	4.4329e-08	11	1039	20	14356	0		11	ENSGALG00000006631,ENSGALG00000012546,ENSGALG00000013784,ENSGALG00000012348,ENSGALG00000012915,ENSGALG00000006037,ENSGALG00000016676,ENSGALG00000027798,ENSGALG00000001616,ENSGALG00000016312,ENSGALG00000006051
GO:0051297	centrosome organization	biological_process	5.1169e-08	21	1039	72	14356	3	ENSGALG00000001717,ENSGALG00000000845,ENSGALG00000014725	18	ENSGALG00000009201,ENSGALG00000016332,ENSGALG00000001798,ENSGALG00000010478,ENSGALG00000000970,ENSGALG00000013776,ENSGALG00000006790,ENSGALG00000006110,ENSGALG00000007768,ENSGALG00000017073,ENSGALG00000011281,ENSGALG00000010195,ENSGALG00000008325,ENSGALG00000009854,ENSGALG00000002781,ENSGALG00000017148,ENSGALG00000003727,ENSGALG00000016468
GO:0055114	oxidation-reduction process	biological_process	6.1666e-08	87	1039	693	14356	40	ENSGALG00000008997,ENSGALG00000010792,Novel01339,ENSGALG00000014766,ENSGALG00000009700,ENSGALG00000002030,ENSGALG00000004521,ENSGALG00000002896,Novel00934,ENSGALG00000014398,ENSGALG00000013535,ENSGALG00000005795,ENSGALG00000012365,ENSGALG00000002159,ENSGALG00000016430,ENSGALG00000018378,ENSGALG00000011056,ENSGALG00000008040,ENSGALG00000010911,ENSGALG00000003303,ENSGALG00000005077,Novel01197,ENSGA…	47	ENSGALG00000000527,ENSGALG00000003158,ENSGALG00000013098,ENSGALG00000010286,ENSGALG00000007132,ENSGALG00000003071,ENSGALG00000007072,ENSGALG00000005723,ENSGALG00000004491,ENSGALG00000002358,ENSGALG00000017282,ENSGALG00000009369,Novel00610,ENSGALG00000013257,ENSGALG00000004050,ENSGALG00000016102,ENSGALG00000021275,ENSGALG00000016442,ENSGALG00000012705,ENSGALG00000028929,ENSGALG00000001949,Novel002…
GO:0008152	metabolic process	biological_process	6.2871e-08	641	1039	7712	14356	322	ENSGALG00000005696,ENSGALG00000025887,ENSGALG00000014766,ENSGALG00000011744,ENSGALG00000012116,ENSGALG00000012034,ENSGALG00000001717,ENSGALG00000004230,ENSGALG00000001234,ENSGALG00000015987,ENSGALG00000009249,ENSGALG00000004928,ENSGALG00000010837,Novel01197,ENSGALG00000001965,ENSGALG00000021569,ENSGALG00000002899,ENSGALG00000010364,ENSGALG00000002159,ENSGALG00000016430,ENSGALG00000012473,ENSGALG0…	319	ENSGALG00000012915,ENSGALG00000005164,ENSGALG00000016417,ENSGALG00000005028,ENSGALG00000007848,ENSGALG00000007132,ENSGALG00000013069,ENSGALG00000006073,ENSGALG00000006631,ENSGALG00000005451,ENSGALG00000003158,ENSGALG00000016328,ENSGALG00000008094,ENSGALG00000016689,ENSGALG00000004161,ENSGALG00000013838,ENSGALG00000006221,ENSGALG00000016797,ENSGALG00000004050,ENSGALG00000010478,ENSGALG00000016102,…
GO:0008150	biological_process	biological_process	1.061e-07	898	1039	11501	14356	443	ENSGALG00000009029,ENSGALG00000010411,ENSGALG00000012754,ENSGALG00000014252,ENSGALG00000015544,ENSGALG00000011469,ENSGALG00000012131,ENSGALG00000026858,ENSGALG00000011618,Novel00758,ENSGALG00000002843,ENSGALG00000016076,ENSGALG00000028155,ENSGALG00000007381,ENSGALG00000017331,ENSGALG00000003532,ENSGALG00000016323,ENSGALG00000018634,ENSGALG00000001252,ENSGALG00000001246,ENSGALG00000009268,ENSGALG0…	455	ENSGALG00000011336,ENSGALG00000007620,ENSGALG00000007503,ENSGALG00000012197,ENSGALG00000004273,ENSGALG00000000356,ENSGALG00000003727,ENSGALG00000007596,ENSGALG00000010542,ENSGALG00000008591,ENSGALG00000008156,ENSGALG00000026433,ENSGALG00000013626,ENSGALG00000008571,ENSGALG00000014013,ENSGALG00000019967,ENSGALG00000020943,ENSGALG00000021128,ENSGALG00000001459,ENSGALG00000013098,ENSGALG00000001617,…
GO:0009157	deoxyribonucleoside monophosphate biosynthetic process	biological_process	1.2559e-07	6	1039	6	14356	0		6	ENSGALG00000007191,ENSGALG00000005961,ENSGALG00000028501,ENSGALG00000014897,ENSGALG00000004954,ENSGALG00000005046
GO:0000281	mitotic cytokinesis	biological_process	1.4728e-07	12	1039	26	14356	1	ENSGALG00000014914	11	ENSGALG00000006639,ENSGALG00000006470,ENSGALG00000001798,ENSGALG00000003231,ENSGALG00000012104,ENSGALG00000006271,ENSGALG00000008156,ENSGALG00000006110,ENSGALG00000008095,ENSGALG00000017025,ENSGALG00000008584
GO:0044711	single-organism biosynthetic process	biological_process	1.639e-07	102	1039	860	14356	46	ENSGALG00000016724,ENSGALG00000001246,ENSGALG00000008332,ENSGALG00000011016,ENSGALG00000026507,ENSGALG00000012834,ENSGALG00000011838,ENSGALG00000003689,ENSGALG00000028928,ENSGALG00000007109,ENSGALG00000004509,ENSGALG00000015764,ENSGALG00000026525,ENSGALG00000016205,ENSGALG00000016728,ENSGALG00000010522,ENSGALG00000012131,ENSGALG00000015544,ENSGALG00000026910,ENSGALG00000011618,ENSGALG00000015506,…	56	ENSGALG00000023073,ENSGALG00000010542,ENSGALG00000007191,ENSGALG00000005961,Novel00098,ENSGALG00000012615,ENSGALG00000015692,ENSGALG00000009837,ENSGALG00000005046,ENSGALG00000015712,ENSGALG00000004023,ENSGALG00000020943,ENSGALG00000015338,ENSGALG00000006037,ENSGALG00000017350,ENSGALG00000003510,ENSGALG00000016676,ENSGALG00000015983,ENSGALG00000027346,ENSGALG00000007503,ENSGALG00000014897,ENSGALG0…
GO:0031023	microtubule organizing center organization	biological_process	2.6319e-07	21	1039	78	14356	3	ENSGALG00000014725,ENSGALG00000001717,ENSGALG00000000845	18	ENSGALG00000009854,ENSGALG00000008325,ENSGALG00000003727,ENSGALG00000016468,ENSGALG00000017148,ENSGALG00000002781,ENSGALG00000011281,ENSGALG00000010195,ENSGALG00000017073,ENSGALG00000007768,ENSGALG00000013776,ENSGALG00000006790,ENSGALG00000000970,ENSGALG00000006110,ENSGALG00000016332,ENSGALG00000009201,ENSGALG00000010478,ENSGALG00000001798
GO:0006956	complement activation	biological_process	2.8455e-07	11	1039	24	14356	10	ENSGALG00000003016,ENSGALG00000021569,ENSGALG00000001565,ENSGALG00000014840,ENSGALG00000004771,ENSGALG00000011509,ENSGALG00000002431,ENSGALG00000010853,ENSGALG00000007381,ENSGALG00000017040	1	ENSGALG00000001654
GO:0000226	microtubule cytoskeleton organization	biological_process	3.1574e-07	50	1039	315	14356	4	ENSGALG00000001717,ENSGALG00000000845,ENSGALG00000014725,ENSGALG00000016415	46	ENSGALG00000016332,ENSGALG00000007447,ENSGALG00000001798,ENSGALG00000010120,ENSGALG00000004706,ENSGALG00000017025,ENSGALG00000000878,ENSGALG00000015633,ENSGALG00000014801,ENSGALG00000000970,ENSGALG00000006110,ENSGALG00000011281,ENSGALG00000010195,ENSGALG00000015709,ENSGALG00000007768,ENSGALG00000017073,ENSGALG00000003231,ENSGALG00000009157,ENSGALG00000009854,ENSGALG00000012836,ENSGALG00000016468,…
GO:0006461	protein complex assembly	biological_process	3.3941e-07	87	1039	700	14356	27	ENSGALG00000001229,ENSGALG00000005757,ENSGALG00000009268,ENSGALG00000007551,ENSGALG00000000845,ENSGALG00000003548,ENSGALG00000012486,ENSGALG00000009131,ENSGALG00000006355,ENSGALG00000005974,ENSGALG00000015544,ENSGALG00000017096,ENSGALG00000002286,ENSGALG00000011747,ENSGALG00000016281,ENSGALG00000006126,ENSGALG00000013886,ENSGALG00000027067,ENSGALG00000009977,ENSGALG00000015143,ENSGALG00000010870,…	60	ENSGALG00000004424,ENSGALG00000009826,ENSGALG00000015647,ENSGALG00000013626,ENSGALG00000010995,ENSGALG00000007191,ENSGALG00000006271,ENSGALG00000013086,ENSGALG00000006037,ENSGALG00000011683,ENSGALG00000006351,ENSGALG00000026380,ENSGALG00000008095,ENSGALG00000027842,ENSGALG00000021128,ENSGALG00000014013,ENSGALG00000027932,ENSGALG00000027454,ENSGALG00000005046,ENSGALG00000027887,ENSGALG00000002515,…
GO:0070271	protein complex biogenesis	biological_process	3.3941e-07	87	1039	700	14356	27	ENSGALG00000015544,ENSGALG00000017096,ENSGALG00000002286,ENSGALG00000016281,ENSGALG00000011747,ENSGALG00000006126,ENSGALG00000013886,ENSGALG00000027067,ENSGALG00000001229,ENSGALG00000009268,ENSGALG00000005757,ENSGALG00000007551,ENSGALG00000000845,ENSGALG00000003548,ENSGALG00000012486,ENSGALG00000009131,ENSGALG00000006355,ENSGALG00000005974,ENSGALG00000012034,ENSGALG00000009262,ENSGALG00000011562,…	60	ENSGALG00000004516,ENSGALG00000002515,ENSGALG00000027887,ENSGALG00000004003,ENSGALG00000017350,ENSGALG00000011386,ENSGALG00000001798,ENSGALG00000009157,ENSGALG00000009854,ENSGALG00000005973,ENSGALG00000017148,ENSGALG00000003727,ENSGALG00000014788,ENSGALG00000009826,ENSGALG00000004424,ENSGALG00000013626,ENSGALG00000015647,ENSGALG00000010995,ENSGALG00000007191,ENSGALG00000006271,ENSGALG00000013086,…
GO:0044712	single-organism catabolic process	biological_process	3.73e-07	78	1039	606	14356	42	ENSGALG00000007162,ENSGALG00000004230,ENSGALG00000015987,ENSGALG00000001565,ENSGALG00000008347,ENSGALG00000001903,ENSGALG00000004792,ENSGALG00000002896,ENSGALG00000016338,ENSGALG00000005696,ENSGALG00000011562,ENSGALG00000007519,ENSGALG00000027721,ENSGALG00000004727,ENSGALG00000002159,ENSGALG00000016430,ENSGALG00000003750,ENSGALG00000001220,ENSGALG00000004215,ENSGALG00000000893,ENSGALG00000013814,…	36	ENSGALG00000015662,ENSGALG00000015633,ENSGALG00000007132,ENSGALG00000006110,ENSGALG00000013069,ENSGALG00000010312,ENSGALG00000004491,ENSGALG00000005446,ENSGALG00000004954,ENSGALG00000008875,ENSGALG00000009369,ENSGALG00000016042,ENSGALG00000012418,ENSGALG00000012618,ENSGALG00000004170,ENSGALG00000016102,ENSGALG00000006134,ENSGALG00000007354,ENSGALG00000002665,ENSGALG00000003660,ENSGALG00000015053,…
GO:0006302	double-strand break repair	biological_process	4.4951e-07	26	1039	115	14356	1	ENSGALG00000000845	25	ENSGALG00000010669,ENSGALG00000006051,ENSGALG00000001298,ENSGALG00000001616,ENSGALG00000017073,ENSGALG00000001954,ENSGALG00000013384,ENSGALG00000027932,ENSGALG00000004037,ENSGALG00000012508,ENSGALG00000010356,ENSGALG00000015513,ENSGALG00000015705,ENSGALG00000002781,ENSGALG00000016332,ENSGALG00000016312,ENSGALG00000014924,ENSGALG00000008383,ENSGALG00000004516,ENSGALG00000000970,ENSGALG00000015692,…
GO:2000257	regulation of protein activation cascade	biological_process	5.1402e-07	9	1039	16	14356	8	ENSGALG00000001565,ENSGALG00000014840,ENSGALG00000002431,ENSGALG00000011509,ENSGALG00000017040,ENSGALG00000004591,ENSGALG00000010853,ENSGALG00000007381	1	ENSGALG00000001654
GO:0009162	deoxyribonucleoside monophosphate metabolic process	biological_process	6.9051e-07	6	1039	7	14356	0		6	ENSGALG00000005961,ENSGALG00000007191,ENSGALG00000028501,ENSGALG00000005046,ENSGALG00000004954,ENSGALG00000014897
GO:0007346	regulation of mitotic cell cycle	biological_process	1.0912e-06	42	1039	255	14356	7	ENSGALG00000003282,ENSGALG00000004902,ENSGALG00000014725,ENSGALG00000006211,ENSGALG00000026811,ENSGALG00000016595,ENSGALG00000017153	35	ENSGALG00000006051,ENSGALG00000017073,ENSGALG00000001616,ENSGALG00000008999,ENSGALG00000025810,ENSGALG00000008875,ENSGALG00000000748,ENSGALG00000008713,ENSGALG00000013208,ENSGALG00000004515,ENSGALG00000016468,ENSGALG00000005973,ENSGALG00000009690,ENSGALG00000015874,ENSGALG00000027871,ENSGALG00000015633,ENSGALG00000002346,ENSGALG00000000970,ENSGALG00000006110,ENSGALG00000006631,ENSGALG00000004838,…
GO:0000910	cytokinesis	biological_process	1.1118e-06	22	1039	94	14356	4	ENSGALG00000006211,ENSGALG00000000845,ENSGALG00000016485,ENSGALG00000014914	18	ENSGALG00000006470,ENSGALG00000008049,ENSGALG00000006639,ENSGALG00000003231,ENSGALG00000012104,ENSGALG00000017073,ENSGALG00000007768,ENSGALG00000008095,ENSGALG00000004023,ENSGALG00000009157,ENSGALG00000012836,ENSGALG00000001798,ENSGALG00000006271,ENSGALG00000006110,ENSGALG00000007354,ENSGALG00000008156,ENSGALG00000008584,ENSGALG00000017025
GO:0030261	chromosome condensation	biological_process	1.1248e-06	9	1039	17	14356	0		9	ENSGALG00000014425,ENSGALG00000024128,ENSGALG00000016332,ENSGALG00000014439,ENSGALG00000003922,ENSGALG00000001491,ENSGALG00000009553,ENSGALG00000008584,ENSGALG00000015691
GO:0009056	catabolic process	biological_process	1.3444e-06	128	1039	1164	14356	74	ENSGALG00000018634,ENSGALG00000027506,ENSGALG00000007078,ENSGALG00000000845,ENSGALG00000010175,ENSGALG00000006503,ENSGALG00000015977,ENSGALG00000017381,ENSGALG00000015544,ENSGALG00000026858,Novel00034,ENSGALG00000013814,ENSGALG00000012754,ENSGALG00000016076,ENSGALG00000000771,ENSGALG00000005796,ENSGALG00000004909,ENSGALG00000002843,ENSGALG00000016430,ENSGALG00000003750,ENSGALG00000002159,ENSGALG0…	54	ENSGALG00000009201,ENSGALG00000020943,ENSGALG00000026380,ENSGALG00000014378,ENSGALG00000015152,ENSGALG00000007503,ENSGALG00000003557,ENSGALG00000027346,ENSGALG00000011414,ENSGALG00000002024,ENSGALG00000012618,ENSGALG00000016102,ENSGALG00000004050,ENSGALG00000004170,ENSGALG00000002665,ENSGALG00000016582,ENSGALG00000018800,ENSGALG00000007132,ENSGALG00000004491,ENSGALG00000010312,ENSGALG00000013069,…
GO:0065003	macromolecular complex assembly	biological_process	1.523e-06	97	1039	827	14356	29	ENSGALG00000009268,ENSGALG00000005757,ENSGALG00000001229,ENSGALG00000000845,ENSGALG00000007551,ENSGALG00000012486,ENSGALG00000003548,ENSGALG00000007109,ENSGALG00000006355,ENSGALG00000028928,ENSGALG00000005974,ENSGALG00000009131,ENSGALG00000017096,ENSGALG00000002286,ENSGALG00000015544,ENSGALG00000016281,ENSGALG00000011747,ENSGALG00000006126,ENSGALG00000013886,ENSGALG00000027067,ENSGALG00000010870,…	68	ENSGALG00000013626,ENSGALG00000015647,ENSGALG00000009826,ENSGALG00000004424,Novel00098,ENSGALG00000010995,ENSGALG00000007191,ENSGALG00000006271,ENSGALG00000026380,ENSGALG00000006351,ENSGALG00000021128,ENSGALG00000027842,ENSGALG00000008095,ENSGALG00000013086,ENSGALG00000011683,ENSGALG00000006037,ENSGALG00000005046,ENSGALG00000005038,ENSGALG00000027932,ENSGALG00000027454,ENSGALG00000014013,ENSGALG0…
GO:0007076	mitotic chromosome condensation	biological_process	1.6213e-06	7	1039	10	14356	0		7	ENSGALG00000024128,ENSGALG00000014439,ENSGALG00000014425,ENSGALG00000001491,ENSGALG00000009553,ENSGALG00000015691,ENSGALG00000008584
GO:0070507	regulation of microtubule cytoskeleton organization	biological_process	1.8851e-06	21	1039	90	14356	1	ENSGALG00000014725	20	ENSGALG00000001475,ENSGALG00000016468,ENSGALG00000012160,ENSGALG00000017148,ENSGALG00000009854,ENSGALG00000009157,ENSGALG00000006267,ENSGALG00000010195,ENSGALG00000007768,ENSGALG00000006110,ENSGALG00000026433,ENSGALG00000015633,ENSGALG00000006790,ENSGALG00000017025,ENSGALG00000017128,ENSGALG00000000970,ENSGALG00000004706,ENSGALG00000006271,ENSGALG00000016332,ENSGALG00000009201
GO:0007051	spindle organization	biological_process	1.8879e-06	21	1039	88	14356	2	ENSGALG00000014725,ENSGALG00000000845	19	ENSGALG00000007768,ENSGALG00000015709,ENSGALG00000002338,ENSGALG00000006267,ENSGALG00000008325,ENSGALG00000009854,ENSGALG00000010900,ENSGALG00000009956,ENSGALG00000003727,ENSGALG00000008095,ENSGALG00000001475,ENSGALG00000008713,ENSGALG00000007447,ENSGALG00000006271,ENSGALG00000004706,ENSGALG00000010478,ENSGALG00000014801,ENSGALG00000006790,ENSGALG00000006110
GO:0043933	macromolecular complex subunit organization	biological_process	2.2249e-06	145	1039	1349	14356	47	ENSGALG00000009131,ENSGALG00000028928,ENSGALG00000005974,ENSGALG00000006355,ENSGALG00000003548,ENSGALG00000009321,ENSGALG00000000845,ENSGALG00000001229,ENSGALG00000001246,ENSGALG00000009268,ENSGALG00000005796,ENSGALG00000015544,ENSGALG00000017096,ENSGALG00000000843,ENSGALG00000016564,ENSGALG00000009266,ENSGALG00000009977,ENSGALG00000015143,ENSGALG00000010870,ENSGALG00000025786,ENSGALG00000019229,…	98	ENSGALG00000014013,ENSGALG00000008325,ENSGALG00000011683,ENSGALG00000027842,ENSGALG00000021128,ENSGALG00000008095,ENSGALG00000026380,ENSGALG00000015038,ENSGALG00000010995,Novel00098,ENSGALG00000007943,ENSGALG00000009826,ENSGALG00000013626,ENSGALG00000004201,ENSGALG00000017073,ENSGALG00000012199,ENSGALG00000009854,ENSGALG00000003727,ENSGALG00000011386,ENSGALG00000017350,ENSGALG00000001798,ENSGALG0…
GO:0006281	DNA repair	biological_process	2.3952e-06	45	1039	292	14356	4	ENSGALG00000012116,ENSGALG00000011065,ENSGALG00000004509,ENSGALG00000000845	41	ENSGALG00000004037,ENSGALG00000001616,ENSGALG00000017073,ENSGALG00000010748,ENSGALG00000008698,ENSGALG00000006051,ENSGALG00000001298,ENSGALG00000003720,ENSGALG00000016468,ENSGALG00000010356,ENSGALG00000000169,ENSGALG00000016332,ENSGALG00000013420,ENSGALG00000002663,ENSGALG00000004516,ENSGALG00000000970,ENSGALG00000012223,ENSGALG00000012508,ENSGALG00000013384,ENSGALG00000001954,ENSGALG00000027932,…
GO:0051383	kinetochore organization	biological_process	2.8888e-06	7	1039	11	14356	0		7	ENSGALG00000014788,ENSGALG00000027842,ENSGALG00000027454,ENSGALG00000015691,ENSGALG00000011683,ENSGALG00000009553,ENSGALG00000001632
GO:0030449	regulation of complement activation	biological_process	3.8313e-06	8	1039	15	14356	7	ENSGALG00000001565,ENSGALG00000014840,ENSGALG00000017040,ENSGALG00000010853,ENSGALG00000007381,ENSGALG00000002431,ENSGALG00000011509	1	ENSGALG00000001654
GO:0032886	regulation of microtubule-based process	biological_process	3.9869e-06	23	1039	109	14356	1	ENSGALG00000014725	22	ENSGALG00000006110,ENSGALG00000026433,ENSGALG00000000970,ENSGALG00000015633,ENSGALG00000006790,ENSGALG00000017025,ENSGALG00000017128,ENSGALG00000004706,ENSGALG00000001798,ENSGALG00000009201,ENSGALG00000006271,ENSGALG00000016332,ENSGALG00000012160,ENSGALG00000017148,ENSGALG00000001475,ENSGALG00000016468,ENSGALG00000006267,ENSGALG00000009854,ENSGALG00000009157,ENSGALG00000007768,ENSGALG00000010195,…
GO:0009987	cellular process	biological_process	4.0338e-06	782	1039	9832	14356	384	ENSGALG00000005796,ENSGALG00000016518,ENSGALG00000024083,ENSGALG00000003422,ENSGALG00000003957,Novel00034,ENSGALG00000026389,ENSGALG00000017096,ENSGALG00000010597,ENSGALG00000010001,ENSGALG00000011838,ENSGALG00000005974,ENSGALG00000028928,ENSGALG00000000371,ENSGALG00000009131,ENSGALG00000029169,ENSGALG00000003537,ENSGALG00000025956,ENSGALG00000007078,ENSGALG00000007748,ENSGALG00000027506,ENSGALG0…	398	ENSGALG00000003231,ENSGALG00000012199,ENSGALG00000010748,ENSGALG00000001298,ENSGALG00000010356,ENSGALG00000010219,ENSGALG00000010148,ENSGALG00000011386,ENSGALG00000010986,ENSGALG00000000272,ENSGALG00000014897,ENSGALG00000014801,ENSGALG00000012223,ENSGALG00000000878,ENSGALG00000015152,ENSGALG00000026380,ENSGALG00000008095,ENSGALG00000011950,ENSGALG00000009948,ENSGALG00000008325,ENSGALG00000028529,…
GO:0061640	cytoskeleton-dependent cytokinesis	biological_process	4.3628e-06	12	1039	34	14356	1	ENSGALG00000014914	11	ENSGALG00000012104,ENSGALG00000006271,ENSGALG00000006639,ENSGALG00000006470,ENSGALG00000001798,ENSGALG00000003231,ENSGALG00000008584,ENSGALG00000017025,ENSGALG00000006110,ENSGALG00000008095,ENSGALG00000008156
GO:0002526	acute inflammatory response	biological_process	5.1575e-06	13	1039	41	14356	12	ENSGALG00000007162,ENSGALG00000023142,ENSGALG00000001565,ENSGALG00000014840,ENSGALG00000006756,ENSGALG00000002431,ENSGALG00000011509,ENSGALG00000017040,ENSGALG00000008332,ENSGALG00000008601,ENSGALG00000010853,ENSGALG00000007381	1	ENSGALG00000001654
GO:0008608	attachment of spindle microtubules to kinetochore	biological_process	5.1884e-06	9	1039	20	14356	0		9	ENSGALG00000009854,ENSGALG00000009157,ENSGALG00000004522,ENSGALG00000014801,ENSGALG00000013208,ENSGALG00000026433,ENSGALG00000006271,ENSGALG00000011281,ENSGALG00000004706
GO:0071704	organic substance metabolic process	biological_process	5.265e-06	550	1039	6600	14356	283	ENSGALG00000016832,ENSGALG00000007253,ENSGALG00000004596,ENSGALG00000002232,ENSGALG00000009105,ENSGALG00000016728,ENSGALG00000008320,ENSGALG00000012486,ENSGALG00000015809,ENSGALG00000014725,ENSGALG00000011016,ENSGALG00000012834,ENSGALG00000007012,ENSGALG00000014361,ENSGALG00000022758,ENSGALG00000004553,ENSGALG00000003267,ENSGALG00000007011,ENSGALG00000010040,ENSGALG00000011509,ENSGALG00000014908,…	267	ENSGALG00000003484,ENSGALG00000013208,ENSGALG00000015053,ENSGALG00000016676,ENSGALG00000004023,ENSGALG00000015338,ENSGALG00000006351,ENSGALG00000001332,ENSGALG00000027798,ENSGALG00000009837,ENSGALG00000007879,ENSGALG00000026363,ENSGALG00000007191,ENSGALG00000005961,ENSGALG00000004158,ENSGALG00000017282,ENSGALG00000010286,ENSGALG00000000970,ENSGALG00000002346,ENSGALG00000003071,ENSGALG00000015662,…
GO:0051983	regulation of chromosome segregation	biological_process	6.0514e-06	16	1039	60	14356	0		16	ENSGALG00000027932,ENSGALG00000014378,ENSGALG00000004838,ENSGALG00000005973,ENSGALG00000011967,ENSGALG00000013208,ENSGALG00000016468,ENSGALG00000009854,ENSGALG00000009157,ENSGALG00000004706,ENSGALG00000010120,ENSGALG00000006271,ENSGALG00000006110,ENSGALG00000007354,ENSGALG00000026433,ENSGALG00000015633
GO:1901565	organonitrogen compound catabolic process	biological_process	6.8906e-06	26	1039	139	14356	11	ENSGALG00000012754,ENSGALG00000022758,ENSGALG00000026910,ENSGALG00000022789,ENSGALG00000016348,Novel00934,ENSGALG00000016076,ENSGALG00000000771,ENSGALG00000000893,ENSGALG00000015977,ENSGALG00000015376	15	ENSGALG00000012418,ENSGALG00000015053,ENSGALG00000006134,ENSGALG00000025844,ENSGALG00000004170,ENSGALG00000002024,ENSGALG00000007503,ENSGALG00000004491,ENSGALG00000003557,ENSGALG00000005446,ENSGALG00000011414,ENSGALG00000005046,ENSGALG00000004954,ENSGALG00000020943,ENSGALG00000002665
GO:0032787	monocarboxylic acid metabolic process	biological_process	8.1059e-06	40	1039	261	14356	22	ENSGALG00000014398,ENSGALG00000013535,ENSGALG00000006501,ENSGALG00000027188,ENSGALG00000009700,ENSGALG00000014766,ENSGALG00000015544,ENSGALG00000010001,ENSGALG00000012131,ENSGALG00000010792,ENSGALG00000004230,ENSGALG00000007109,ENSGALG00000010911,ENSGALG00000015376,ENSGALG00000012834,ENSGALG00000011056,ENSGALG00000002899,ENSGALG00000016430,ENSGALG00000018634,ENSGALG00000002159,ENSGALG00000010838,…	18	ENSGALG00000012748,ENSGALG00000013235,ENSGALG00000011894,ENSGALG00000006326,ENSGALG00000007132,ENSGALG00000007503,ENSGALG00000006073,ENSGALG00000013069,ENSGALG00000020943,ENSGALG00000002781,ENSGALG00000008795,ENSGALG00000012615,ENSGALG00000013257,ENSGALG00000012418,ENSGALG00000016102,ENSGALG00000021275,ENSGALG00000006134,ENSGALG00000028046
GO:0016043	cellular component organization	biological_process	9.2774e-06	317	1039	3453	14356	123	ENSGALG00000012486,ENSGALG00000015376,ENSGALG00000006211,ENSGALG00000014725,ENSGALG00000004553,ENSGALG00000006623,ENSGALG00000007551,ENSGALG00000009920,ENSGALG00000004596,ENSGALG00000006473,ENSGALG00000001977,ENSGALG00000002232,ENSGALG00000016728,ENSGALG00000006126,ENSGALG00000011747,ENSGALG00000003321,ENSGALG00000016415,ENSGALG00000028033,ENSGALG00000023135,ENSGALG00000014398,ENSGALG00000011509,…	194	ENSGALG00000015338,ENSGALG00000006037,ENSGALG00000015691,ENSGALG00000013086,ENSGALG00000006351,ENSGALG00000027798,ENSGALG00000027454,ENSGALG00000004424,ENSGALG00000007191,ENSGALG00000003438,ENSGALG00000013145,ENSGALG00000012836,ENSGALG00000013208,ENSGALG00000016468,ENSGALG00000011281,ENSGALG00000013239,ENSGALG00000004003,ENSGALG00000007507,ENSGALG00000004338,ENSGALG00000003631,ENSGALG00000004706,…
GO:1901575	organic substance catabolic process	biological_process	1.0276e-05	103	1039	918	14356	60	ENSGALG00000002649,ENSGALG00000005696,ENSGALG00000011562,ENSGALG00000016338,Novel00934,ENSGALG00000004792,ENSGALG00000002896,ENSGALG00000022789,ENSGALG00000008341,ENSGALG00000004230,ENSGALG00000007364,ENSGALG00000009249,ENSGALG00000007162,ENSGALG00000016311,ENSGALG00000005675,ENSGALG00000000893,ENSGALG00000007978,ENSGALG00000008096,ENSGALG00000012704,ENSGALG00000001220,ENSGALG00000016564,ENSGALG0…	43	ENSGALG00000008875,ENSGALG00000004954,ENSGALG00000004037,ENSGALG00000005446,ENSGALG00000008698,ENSGALG00000007768,ENSGALG00000013069,ENSGALG00000006110,ENSGALG00000004491,ENSGALG00000010312,ENSGALG00000015633,ENSGALG00000018800,ENSGALG00000007132,ENSGALG00000015662,ENSGALG00000002665,ENSGALG00000016582,ENSGALG00000007354,ENSGALG00000008931,ENSGALG00000002024,ENSGALG00000004170,ENSGALG00000006134,…
GO:0071840	cellular component organization or biogenesis	biological_process	1.0482e-05	324	1039	3550	14356	126	ENSGALG00000015143,ENSGALG00000028440,ENSGALG00000009266,Novel00843,ENSGALG00000014936,ENSGALG00000004215,ENSGALG00000010566,ENSGALG00000023266,ENSGALG00000002987,ENSGALG00000003251,ENSGALG00000019229,Novel00627,ENSGALG00000027721,ENSGALG00000025786,ENSGALG00000002896,ENSGALG00000001246,ENSGALG00000009268,ENSGALG00000019211,ENSGALG00000000845,ENSGALG00000014783,ENSGALG00000009321,ENSGALG000000044…	198	ENSGALG00000006790,ENSGALG00000017128,ENSGALG00000017261,ENSGALG00000004794,ENSGALG00000016442,ENSGALG00000012618,ENSGALG00000011948,ENSGALG00000005806,ENSGALG00000006267,ENSGALG00000024481,ENSGALG00000015705,ENSGALG00000006629,ENSGALG00000006470,ENSGALG00000017180,ENSGALG00000006110,ENSGALG00000026241,ENSGALG00000009369,ENSGALG00000012348,ENSGALG00000010900,ENSGALG00000009956,ENSGALG00000014331,…
GO:0006334	nucleosome assembly	biological_process	1.1082e-05	12	1039	40	14356	4	ENSGALG00000002286,ENSGALG00000025786,ENSGALG00000006355,ENSGALG00000011747	8	ENSGALG00000004687,ENSGALG00000004794,ENSGALG00000003522,ENSGALG00000010255,ENSGALG00000006037,ENSGALG00000016042,ENSGALG00000001126,ENSGALG00000010995
GO:0007052	mitotic spindle organization	biological_process	1.4045e-05	13	1039	44	14356	1	ENSGALG00000014725	12	ENSGALG00000010900,ENSGALG00000006110,ENSGALG00000008713,ENSGALG00000001475,ENSGALG00000008095,ENSGALG00000014801,ENSGALG00000006267,ENSGALG00000006790,ENSGALG00000009854,ENSGALG00000010478,ENSGALG00000007768,ENSGALG00000006271
GO:0000724	double-strand break repair via homologous recombination	biological_process	1.4646e-05	15	1039	57	14356	0		15	ENSGALG00000014924,ENSGALG00000017073,ENSGALG00000001616,ENSGALG00000006051,ENSGALG00000001298,ENSGALG00000016332,ENSGALG00000002663,ENSGALG00000002781,ENSGALG00000015513,ENSGALG00000004516,ENSGALG00000000970,ENSGALG00000008383,ENSGALG00000026363,ENSGALG00000015692,ENSGALG00000010356
GO:0044248	cellular catabolic process	biological_process	1.6424e-05	109	1039	996	14356	60	ENSGALG00000002896,ENSGALG00000016338,ENSGALG00000027721,ENSGALG00000007519,ENSGALG00000011562,ENSGALG00000002649,ENSGALG00000005696,ENSGALG00000016311,ENSGALG00000007162,ENSGALG00000008347,ENSGALG00000001565,ENSGALG00000009249,ENSGALG00000004230,ENSGALG00000008341,ENSGALG00000007364,ENSGALG00000015987,ENSGALG00000001903,ENSGALG00000022789,ENSGALG00000004228,ENSGALG00000016564,ENSGALG00000001220,…	49	ENSGALG00000008698,ENSGALG00000007768,ENSGALG00000005446,ENSGALG00000004037,ENSGALG00000004954,ENSGALG00000016042,ENSGALG00000009369,ENSGALG00000018800,ENSGALG00000007132,ENSGALG00000015633,ENSGALG00000004491,ENSGALG00000006110,ENSGALG00000016582,ENSGALG00000003660,ENSGALG00000002665,ENSGALG00000012618,ENSGALG00000012418,ENSGALG00000006134,ENSGALG00000024076,ENSGALG00000026761,ENSGALG00000016102,…
GO:0045787	positive regulation of cell cycle	biological_process	1.7439e-05	28	1039	159	14356	7	ENSGALG00000003282,ENSGALG00000026811,ENSGALG00000000551,ENSGALG00000017331,ENSGALG00000004399,ENSGALG00000011715,ENSGALG00000017153	21	ENSGALG00000006470,ENSGALG00000027932,ENSGALG00000008875,ENSGALG00000001616,ENSGALG00000017073,ENSGALG00000010195,ENSGALG00000006051,ENSGALG00000002781,ENSGALG00000026380,ENSGALG00000011967,ENSGALG00000016468,ENSGALG00000008095,ENSGALG00000009157,ENSGALG00000004023,ENSGALG00000010478,ENSGALG00000006271,ENSGALG00000007354,ENSGALG00000006110,ENSGALG00000004118,ENSGALG00000008584,ENSGALG00000015633
GO:0000725	recombinational repair	biological_process	1.7758e-05	15	1039	58	14356	0		15	ENSGALG00000002663,ENSGALG00000002781,ENSGALG00000010356,ENSGALG00000015513,ENSGALG00000000970,ENSGALG00000004516,ENSGALG00000008383,ENSGALG00000026363,ENSGALG00000015692,ENSGALG00000014924,ENSGALG00000006051,ENSGALG00000001298,ENSGALG00000016332,ENSGALG00000017073,ENSGALG00000001616
GO:0007017	microtubule-based process	biological_process	2.0009e-05	60	1039	457	14356	4	ENSGALG00000000845,ENSGALG00000016415,ENSGALG00000014725,ENSGALG00000001717	56	ENSGALG00000013776,ENSGALG00000014999,ENSGALG00000006790,ENSGALG00000017128,ENSGALG00000020999,ENSGALG00000008584,ENSGALG00000004522,ENSGALG00000006221,ENSGALG00000026433,ENSGALG00000005831,ENSGALG00000006271,ENSGALG00000011901,ENSGALG00000009201,ENSGALG00000010478,ENSGALG00000005806,ENSGALG00000008325,ENSGALG00000006267,ENSGALG00000008095,ENSGALG00000027842,ENSGALG00000001475,ENSGALG00000002781,…
GO:0032392	DNA geometric change	biological_process	2.0304e-05	11	1039	32	14356	1	ENSGALG00000028033	10	ENSGALG00000004516,ENSGALG00000006037,ENSGALG00000012915,ENSGALG00000012348,ENSGALG00000012223,ENSGALG00000012546,ENSGALG00000001616,ENSGALG00000015465,ENSGALG00000004037,ENSGALG00000016676
GO:0045861	negative regulation of proteolysis	biological_process	2.1501e-05	30	1039	181	14356	20	ENSGALG00000011509,ENSGALG00000011926,ENSGALG00000007381,ENSGALG00000003512,ENSGALG00000008096,ENSGALG00000006175,ENSGALG00000027506,ENSGALG00000008332,ENSGALG00000008601,ENSGALG00000022964,ENSGALG00000017040,ENSGALG00000009315,ENSGALG00000004591,ENSGALG00000002987,ENSGALG00000026646,ENSGALG00000000293,ENSGALG00000001565,ENSGALG00000014252,ENSGALG00000010175,ENSGALG00000008341	10	ENSGALG00000009369,ENSGALG00000001506,ENSGALG00000005973,ENSGALG00000011967,ENSGALG00000000044,ENSGALG00000008713,ENSGALG00000016468,ENSGALG00000016582,ENSGALG00000015633,ENSGALG00000006110
GO:0007098	centrosome cycle	biological_process	2.4271e-05	14	1039	52	14356	1	ENSGALG00000014725	13	ENSGALG00000017148,ENSGALG00000002781,ENSGALG00000016468,ENSGALG00000000970,ENSGALG00000009854,ENSGALG00000006790,ENSGALG00000013776,ENSGALG00000010478,ENSGALG00000017073,ENSGALG00000009201,ENSGALG00000007768,ENSGALG00000010195,ENSGALG00000016332
GO:0009263	deoxyribonucleotide biosynthetic process	biological_process	2.5014e-05	6	1039	10	14356	0		6	ENSGALG00000005961,ENSGALG00000017350,ENSGALG00000014897,ENSGALG00000005046,ENSGALG00000004954,ENSGALG00000016442
GO:0051302	regulation of cell division	biological_process	2.5335e-05	29	1039	174	14356	2	ENSGALG00000004902,ENSGALG00000000845	27	ENSGALG00000027932,ENSGALG00000002338,ENSGALG00000008875,ENSGALG00000006470,ENSGALG00000014378,ENSGALG00000004838,ENSGALG00000017073,ENSGALG00000007768,ENSGALG00000013208,ENSGALG00000008095,ENSGALG00000016468,ENSGALG00000015708,ENSGALG00000005973,ENSGALG00000026380,ENSGALG00000011967,ENSGALG00000004023,ENSGALG00000009157,ENSGALG00000001798,ENSGALG00000006271,ENSGALG00000010170,ENSGALG00000006110,…
GO:0007126	meiotic nuclear division	biological_process	2.5442e-05	19	1039	89	14356	2	ENSGALG00000011715,ENSGALG00000019211	17	ENSGALG00000011281,ENSGALG00000017073,ENSGALG00000007768,ENSGALG00000002338,ENSGALG00000008875,ENSGALG00000025996,ENSGALG00000012508,ENSGALG00000015691,ENSGALG00000009956,ENSGALG00000012160,ENSGALG00000003720,ENSGALG00000001506,ENSGALG00000015633,ENSGALG00000009553,ENSGALG00000004516,ENSGALG00000006110,ENSGALG00000007507
GO:0006974	cellular response to DNA damage stimulus	biological_process	2.5523e-05	61	1039	480	14356	9	ENSGALG00000012116,ENSGALG00000026858,ENSGALG00000004509,ENSGALG00000006211,ENSGALG00000005675,ENSGALG00000011065,ENSGALG00000000845,ENSGALG00000019211,ENSGALG00000003532	52	ENSGALG00000003720,ENSGALG00000016468,ENSGALG00000000169,ENSGALG00000010356,ENSGALG00000004037,ENSGALG00000008698,ENSGALG00000017073,ENSGALG00000010748,ENSGALG00000001616,ENSGALG00000001298,ENSGALG00000006051,ENSGALG00000002663,ENSGALG00000013420,ENSGALG00000006110,ENSGALG00000007507,ENSGALG00000000970,ENSGALG00000004516,ENSGALG00000006326,ENSGALG00000012223,ENSGALG00000006511,ENSGALG00000002346,…
GO:0009071	serine family amino acid catabolic process	biological_process	2.645e-05	6	1039	10	14356	0		6	ENSGALG00000005046,ENSGALG00000004491,ENSGALG00000025844,ENSGALG00000020943,ENSGALG00000005446,ENSGALG00000015053
GO:1902589	single-organism organelle organization	biological_process	3.0062e-05	158	1039	1552	14356	38	ENSGALG00000011715,ENSGALG00000004928,ENSGALG00000008347,ENSGALG00000001717,ENSGALG00000002987,ENSGALG00000014936,ENSGALG00000016564,ENSGALG00000012093,ENSGALG00000004215,ENSGALG00000000843,ENSGALG00000009859,ENSGALG00000005796,ENSGALG00000016844,ENSGALG00000002843,ENSGALG00000001229,ENSGALG00000001246,ENSGALG00000019211,ENSGALG00000000845,ENSGALG00000009321,ENSGALG00000003548,ENSGALG00000006503,…	120	ENSGALG00000006110,ENSGALG00000005451,ENSGALG00000017180,ENSGALG00000024128,ENSGALG00000000527,ENSGALG00000009956,ENSGALG00000010900,ENSGALG00000005164,ENSGALG00000016417,ENSGALG00000008875,ENSGALG00000015709,ENSGALG00000004161,ENSGALG00000006790,ENSGALG00000017128,ENSGALG00000001491,ENSGALG00000010478,ENSGALG00000005806,ENSGALG00000011948,ENSGALG00000016937,ENSGALG00000012618,ENSGALG00000015705,…
GO:0006271	DNA strand elongation involved in DNA replication	biological_process	3.2147e-05	4	1039	4	14356	0		4	ENSGALG00000004037,ENSGALG00000024076,ENSGALG00000016312,ENSGALG00000000169
GO:0030162	regulation of proteolysis	biological_process	3.4006e-05	52	1039	396	14356	35	ENSGALG00000003512,ENSGALG00000016338,ENSGALG00000002431,ENSGALG00000011509,ENSGALG00000007381,ENSGALG00000005796,ENSGALG00000011562,ENSGALG00000016311,ENSGALG00000002987,ENSGALG00000008341,ENSGALG00000001565,ENSGALG00000014252,ENSGALG00000010001,ENSGALG00000004591,ENSGALG00000009315,ENSGALG00000017040,ENSGALG00000022964,ENSGALG00000008601,ENSGALG00000008661,ENSGALG00000004228,ENSGALG00000008096,…	17	ENSGALG00000007768,ENSGALG00000001654,ENSGALG00000009369,ENSGALG00000016468,ENSGALG00000008713,ENSGALG00000013208,ENSGALG00000005973,ENSGALG00000004003,ENSGALG00000015633,ENSGALG00000006110,ENSGALG00000016582,ENSGALG00000014378,ENSGALG00000008094,ENSGALG00000000044,ENSGALG00000011967,ENSGALG00000001506,ENSGALG00000008931
GO:0007088	regulation of mitotic nuclear division	biological_process	4.141e-05	18	1039	85	14356	1	ENSGALG00000004902	17	ENSGALG00000014378,ENSGALG00000004838,ENSGALG00000027932,ENSGALG00000006470,ENSGALG00000015708,ENSGALG00000011967,ENSGALG00000005973,ENSGALG00000026380,ENSGALG00000013208,ENSGALG00000016468,ENSGALG00000000970,ENSGALG00000027871,ENSGALG00000015633,ENSGALG00000008584,ENSGALG00000006790,ENSGALG00000006110,ENSGALG00000007354
GO:0006268	DNA unwinding involved in DNA replication	biological_process	4.3524e-05	5	1039	7	14356	1	ENSGALG00000028033	4	ENSGALG00000006037,ENSGALG00000012915,ENSGALG00000012348,ENSGALG00000004516
GO:0044772	mitotic cell cycle phase transition	biological_process	4.5613e-05	32	1039	202	14356	4	ENSGALG00000014725,ENSGALG00000017153,ENSGALG00000016440,ENSGALG00000011715	28	ENSGALG00000014378,ENSGALG00000004838,ENSGALG00000027798,ENSGALG00000012405,ENSGALG00000003045,ENSGALG00000011967,ENSGALG00000026380,ENSGALG00000003085,ENSGALG00000004118,ENSGALG00000007354,ENSGALG00000013239,ENSGALG00000001616,ENSGALG00000006051,ENSGALG00000025810,ENSGALG00000008875,ENSGALG00000009690,ENSGALG00000005973,ENSGALG00000016468,ENSGALG00000013208,ENSGALG00000000748,ENSGALG00000019622,…
GO:0009063	cellular amino acid catabolic process	biological_process	4.6631e-05	13	1039	50	14356	2	ENSGALG00000012754,ENSGALG00000000893	11	ENSGALG00000012418,ENSGALG00000015053,ENSGALG00000005446,ENSGALG00000006134,ENSGALG00000011414,ENSGALG00000025844,ENSGALG00000005046,ENSGALG00000020943,ENSGALG00000007503,ENSGALG00000002665,ENSGALG00000004491
GO:0045786	negative regulation of cell cycle	biological_process	4.6945e-05	36	1039	241	14356	12	ENSGALG00000004902,ENSGALG00000011278,ENSGALG00000015987,ENSGALG00000016485,ENSGALG00000026525,ENSGALG00000027592,ENSGALG00000006211,ENSGALG00000014783,ENSGALG00000014725,ENSGALG00000029169,ENSGALG00000016595,ENSGALG00000028779	24	ENSGALG00000004515,ENSGALG00000016468,ENSGALG00000005973,ENSGALG00000006110,ENSGALG00000006631,ENSGALG00000013420,ENSGALG00000027871,ENSGALG00000015633,ENSGALG00000002346,ENSGALG00000009476,ENSGALG00000006326,ENSGALG00000000970,ENSGALG00000015874,ENSGALG00000015708,ENSGALG00000002781,ENSGALG00000003085,ENSGALG00000026380,ENSGALG00000011967,ENSGALG00000004023,ENSGALG00000012405,ENSGALG00000029150,…
GO:0002673	regulation of acute inflammatory response	biological_process	4.8404e-05	9	1039	25	14356	8	ENSGALG00000007162,ENSGALG00000001565,ENSGALG00000014840,ENSGALG00000002431,ENSGALG00000011509,ENSGALG00000017040,ENSGALG00000007381,ENSGALG00000010853	1	ENSGALG00000001654
GO:1903046	meiotic cell cycle process	biological_process	4.9324e-05	19	1039	93	14356	2	ENSGALG00000011715,ENSGALG00000019211	17	ENSGALG00000011281,ENSGALG00000017073,ENSGALG00000007768,ENSGALG00000008875,ENSGALG00000002338,ENSGALG00000025996,ENSGALG00000012508,ENSGALG00000015691,ENSGALG00000009956,ENSGALG00000012160,ENSGALG00000003720,ENSGALG00000001506,ENSGALG00000015633,ENSGALG00000009553,ENSGALG00000004516,ENSGALG00000006110,ENSGALG00000007507
GO:0031497	chromatin assembly	biological_process	5.2577e-05	13	1039	52	14356	4	ENSGALG00000006355,ENSGALG00000011747,ENSGALG00000002286,ENSGALG00000025786	9	ENSGALG00000001126,ENSGALG00000010995,ENSGALG00000004794,ENSGALG00000004687,ENSGALG00000005451,ENSGALG00000010255,ENSGALG00000003522,ENSGALG00000006037,ENSGALG00000016042
GO:0006275	regulation of DNA replication	biological_process	6.7313e-05	16	1039	71	14356	1	ENSGALG00000014936	15	ENSGALG00000016583,ENSGALG00000002663,ENSGALG00000006631,ENSGALG00000013626,ENSGALG00000012223,ENSGALG00000015633,ENSGALG00000002116,ENSGALG00000004037,ENSGALG00000027798,ENSGALG00000017073,ENSGALG00000006051,ENSGALG00000013784,ENSGALG00000016417,ENSGALG00000004023,ENSGALG00000000169
GO:1901605	alpha-amino acid metabolic process	biological_process	6.7518e-05	25	1039	147	14356	10	ENSGALG00000012754,ENSGALG00000010838,ENSGALG00000010522,ENSGALG00000002030,ENSGALG00000014766,ENSGALG00000014868,ENSGALG00000006175,ENSGALG00000010001,ENSGALG00000011056,ENSGALG00000000893	15	ENSGALG00000006134,ENSGALG00000025844,ENSGALG00000004158,ENSGALG00000016697,ENSGALG00000012418,ENSGALG00000015053,ENSGALG00000004491,ENSGALG00000014897,ENSGALG00000007503,ENSGALG00000011414,ENSGALG00000005046,ENSGALG00000005446,ENSGALG00000002358,ENSGALG00000016130,ENSGALG00000020943
GO:0055088	lipid homeostasis	biological_process	7.0216e-05	14	1039	58	14356	9	ENSGALG00000005796,ENSGALG00000002159,ENSGALG00000007109,ENSGALG00000017381,ENSGALG00000004230,ENSGALG00000028928,ENSGALG00000001234,ENSGALG00000012704,ENSGALG00000026525	5	ENSGALG00000026285,ENSGALG00000012171,ENSGALG00000003553,ENSGALG00000009955,ENSGALG00000008795
GO:0042402	cellular biogenic amine catabolic process	biological_process	7.0521e-05	5	1039	8	14356	2	ENSGALG00000015977,ENSGALG00000016348	3	ENSGALG00000003557,ENSGALG00000007503,ENSGALG00000012418
GO:0044770	cell cycle phase transition	biological_process	7.2657e-05	33	1039	217	14356	5	ENSGALG00000014725,ENSGALG00000017153,ENSGALG00000016440,ENSGALG00000011715,ENSGALG00000024083	28	ENSGALG00000004838,ENSGALG00000014378,ENSGALG00000027798,ENSGALG00000012405,ENSGALG00000003045,ENSGALG00000026380,ENSGALG00000011967,ENSGALG00000003085,ENSGALG00000004118,ENSGALG00000007354,ENSGALG00000006051,ENSGALG00000013239,ENSGALG00000001616,ENSGALG00000008875,ENSGALG00000025810,ENSGALG00000013208,ENSGALG00000000748,ENSGALG00000016468,ENSGALG00000005973,ENSGALG00000009690,ENSGALG00000019622,…
GO:0044238	primary metabolic process	biological_process	7.7798e-05	523	1039	6358	14356	270	ENSGALG00000027159,ENSGALG00000027069,ENSGALG00000014751,ENSGALG00000012610,ENSGALG00000027188,ENSGALG00000005757,ENSGALG00000016724,ENSGALG00000010818,ENSGALG00000004509,ENSGALG00000004078,ENSGALG00000015775,ENSGALG00000027300,ENSGALG00000025919,ENSGALG00000008601,ENSGALG00000005146,ENSGALG00000001565,ENSGALG00000008341,ENSGALG00000016311,ENSGALG00000013535,ENSGALG00000016338,ENSGALG00000016378,…	253	ENSGALG00000001883,ENSGALG00000013420,ENSGALG00000025844,ENSGALG00000019622,ENSGALG00000005973,ENSGALG00000003720,ENSGALG00000001654,ENSGALG00000011409,ENSGALG00000022565,ENSGALG00000005103,ENSGALG00000005839,ENSGALG00000009212,ENSGALG00000009070,ENSGALG00000015712,ENSGALG00000004132,ENSGALG00000012508,ENSGALG00000005046,ENSGALG00000004838,Novel01594,ENSGALG00000008226,ENSGALG00000015633,ENSGALG0…
GO:0006576	cellular biogenic amine metabolic process	biological_process	7.7907e-05	12	1039	46	14356	9	ENSGALG00000028928,ENSGALG00000001234,ENSGALG00000000142,ENSGALG00000015977,ENSGALG00000000771,ENSGALG00000016348,ENSGALG00000015764,ENSGALG00000026910,ENSGALG00000007109	3	ENSGALG00000012418,ENSGALG00000003557,ENSGALG00000007503
GO:0006575	cellular modified amino acid metabolic process	biological_process	7.8174e-05	19	1039	98	14356	10	ENSGALG00000010838,ENSGALG00000010522,ENSGALG00000022758,ENSGALG00000014868,ENSGALG00000002030,ENSGALG00000010001,ENSGALG00000006175,ENSGALG00000011056,ENSGALG00000014944,ENSGALG00000006501	9	ENSGALG00000006134,ENSGALG00000016697,ENSGALG00000012418,ENSGALG00000013098,ENSGALG00000014897,ENSGALG00000007503,ENSGALG00000005046,ENSGALG00000016328,ENSGALG00000002665
GO:0009124	nucleoside monophosphate biosynthetic process	biological_process	8.2429e-05	15	1039	71	14356	3	ENSGALG00000014398,ENSGALG00000011618,ENSGALG00000012034	12	ENSGALG00000014897,ENSGALG00000007191,ENSGALG00000014447,ENSGALG00000005961,ENSGALG00000028501,ENSGALG00000003510,ENSGALG00000015982,ENSGALG00000015983,ENSGALG00000005046,ENSGALG00000004170,ENSGALG00000029150,ENSGALG00000004954
GO:1901606	alpha-amino acid catabolic process	biological_process	8.7849e-05	12	1039	46	14356	2	ENSGALG00000000893,ENSGALG00000012754	10	ENSGALG00000020943,ENSGALG00000007503,ENSGALG00000004491,ENSGALG00000012418,ENSGALG00000015053,ENSGALG00000005446,ENSGALG00000006134,ENSGALG00000011414,ENSGALG00000025844,ENSGALG00000005046
GO:0032508	DNA duplex unwinding	biological_process	8.9749e-05	10	1039	31	14356	1	ENSGALG00000028033	9	ENSGALG00000015465,ENSGALG00000001616,ENSGALG00000016676,ENSGALG00000004037,ENSGALG00000006037,ENSGALG00000012915,ENSGALG00000012348,ENSGALG00000004516,ENSGALG00000012546
GO:0051988	regulation of attachment of spindle microtubules to kinetochore	biological_process	9.0837e-05	5	1039	8	14356	0		5	ENSGALG00000009157,ENSGALG00000006271,ENSGALG00000009854,ENSGALG00000026433,ENSGALG00000004706
GO:0051188	cofactor biosynthetic process	biological_process	9.314e-05	16	1039	78	14356	3	ENSGALG00000008098,ENSGALG00000016133,ENSGALG00000016205	13	ENSGALG00000013235,ENSGALG00000010219,ENSGALG00000012915,ENSGALG00000006037,ENSGALG00000012348,ENSGALG00000007848,ENSGALG00000008226,ENSGALG00000007503,ENSGALG00000027346,ENSGALG00000016676,ENSGALG00000003510,ENSGALG00000012418,ENSGALG00000003386
GO:0034502	protein localization to chromosome	biological_process	0.00010208	9	1039	27	14356	0		9	ENSGALG00000004838,ENSGALG00000012405,ENSGALG00000027932,ENSGALG00000004522,ENSGALG00000027842,ENSGALG00000006110,ENSGALG00000004794,ENSGALG00000016583,ENSGALG00000003085
GO:0045931	positive regulation of mitotic cell cycle	biological_process	0.00010354	16	1039	75	14356	3	ENSGALG00000017153,ENSGALG00000003282,ENSGALG00000026811	13	ENSGALG00000004118,ENSGALG00000015633,ENSGALG00000008584,ENSGALG00000006110,ENSGALG00000017073,ENSGALG00000001616,ENSGALG00000006051,ENSGALG00000027932,ENSGALG00000008875,ENSGALG00000006470,ENSGALG00000011967,ENSGALG00000026380,ENSGALG00000016468
GO:0051321	meiotic cell cycle	biological_process	0.000108	19	1039	98	14356	2	ENSGALG00000019211,ENSGALG00000011715	17	ENSGALG00000001506,ENSGALG00000003720,ENSGALG00000012160,ENSGALG00000009956,ENSGALG00000015691,ENSGALG00000012508,ENSGALG00000025996,ENSGALG00000008875,ENSGALG00000002338,ENSGALG00000007768,ENSGALG00000017073,ENSGALG00000011281,ENSGALG00000007507,ENSGALG00000006110,ENSGALG00000004516,ENSGALG00000009553,ENSGALG00000015633
GO:0051052	regulation of DNA metabolic process	biological_process	0.00011437	29	1039	182	14356	3	ENSGALG00000025956,ENSGALG00000014936,ENSGALG00000014398	26	ENSGALG00000014924,ENSGALG00000000970,ENSGALG00000004516,ENSGALG00000026363,ENSGALG00000004118,ENSGALG00000004003,ENSGALG00000015633,ENSGALG00000012223,ENSGALG00000013420,ENSGALG00000006631,ENSGALG00000013626,ENSGALG00000002663,ENSGALG00000016583,ENSGALG00000003922,ENSGALG00000017073,ENSGALG00000006051,ENSGALG00000004037,ENSGALG00000002116,ENSGALG00000027798,ENSGALG00000027932,ENSGALG00000016417,…
GO:0044237	cellular metabolic process	biological_process	0.00014378	512	1039	6244	14356	261	ENSGALG00000008308,ENSGALG00000003512,ENSGALG00000001551,Novel00582,ENSGALG00000015376,ENSGALG00000012877,ENSGALG00000003689,ENSGALG00000005906,ENSGALG00000025876,ENSGALG00000009262,ENSGALG00000014398,ENSGALG00000000557,ENSGALG00000006756,ENSGALG00000015004,ENSGALG00000026590,ENSGALG00000001903,ENSGALG00000026809,ENSGALG00000010792,ENSGALG00000007162,ENSGALG00000005675,ENSGALG00000028037,ENSGALG0…	251	ENSGALG00000016468,ENSGALG00000027056,ENSGALG00000007507,ENSGALG00000004003,ENSGALG00000015983,ENSGALG00000003510,ENSGALG00000001864,ENSGALG00000016210,ENSGALG00000005870,ENSGALG00000006037,ENSGALG00000013086,ENSGALG00000028226,ENSGALG00000028416,ENSGALG00000014168,ENSGALG00000008193,ENSGALG00000011643,ENSGALG00000004037,ENSGALG00000009476,ENSGALG00000005245,ENSGALG00000015982,ENSGALG00000010827,…
GO:0032269	negative regulation of cellular protein metabolic process	biological_process	0.00015083	66	1039	565	14356	47	ENSGALG00000000293,ENSGALG00000006175,ENSGALG00000010870,ENSGALG00000011695,ENSGALG00000028033,ENSGALG00000009450,ENSGALG00000008096,ENSGALG00000002987,ENSGALG00000016311,ENSGALG00000001565,ENSGALG00000007364,ENSGALG00000008341,ENSGALG00000009338,ENSGALG00000003706,ENSGALG00000008601,ENSGALG00000022964,ENSGALG00000017040,ENSGALG00000011278,ENSGALG00000023266,ENSGALG00000002896,ENSGALG00000025887,…	19	ENSGALG00000016582,ENSGALG00000002781,ENSGALG00000001506,ENSGALG00000006326,ENSGALG00000015633,ENSGALG00000006110,ENSGALG00000009369,ENSGALG00000008713,ENSGALG00000004522,ENSGALG00000026380,ENSGALG00000011967,ENSGALG00000000044,ENSGALG00000019622,ENSGALG00000010148,ENSGALG00000013420,ENSGALG00000007507,ENSGALG00000004201,ENSGALG00000005973,ENSGALG00000016468
GO:0006544	glycine metabolic process	biological_process	0.00016142	6	1039	13	14356	0		6	ENSGALG00000020943,ENSGALG00000005446,ENSGALG00000015053,ENSGALG00000005046,ENSGALG00000004491,ENSGALG00000025844
GO:0009310	amine catabolic process	biological_process	0.00016983	5	1039	9	14356	2	ENSGALG00000015977,ENSGALG00000016348	3	ENSGALG00000007503,ENSGALG00000012418,ENSGALG00000003557
GO:0006631	fatty acid metabolic process	biological_process	0.00017617	25	1039	156	14356	14	ENSGALG00000027188,ENSGALG00000002899,ENSGALG00000007109,ENSGALG00000010911,ENSGALG00000014398,ENSGALG00000013535,ENSGALG00000006501,ENSGALG00000010792,ENSGALG00000004230,ENSGALG00000014766,ENSGALG00000009700,ENSGALG00000018634,ENSGALG00000002159,ENSGALG00000012131	11	ENSGALG00000011894,ENSGALG00000008795,ENSGALG00000012748,ENSGALG00000002781,ENSGALG00000013235,ENSGALG00000021275,ENSGALG00000028046,ENSGALG00000006326,ENSGALG00000007132,ENSGALG00000012615,ENSGALG00000006073
GO:0051382	kinetochore assembly	biological_process	0.0001801	5	1039	9	14356	0		5	ENSGALG00000001632,ENSGALG00000011683,ENSGALG00000027842,ENSGALG00000027454,ENSGALG00000014788
GO:0051248	negative regulation of protein metabolic process	biological_process	0.00018057	70	1039	612	14356	50	ENSGALG00000029169,ENSGALG00000016912,ENSGALG00000015775,ENSGALG00000007109,ENSGALG00000011926,ENSGALG00000026811,ENSGALG00000026646,ENSGALG00000010818,ENSGALG00000010175,ENSGALG00000001229,ENSGALG00000027506,ENSGALG00000008332,ENSGALG00000028143,ENSGALG00000003512,ENSGALG00000002843,ENSGALG00000013886,ENSGALG00000028155,Novel00879,ENSGALG00000007381,ENSGALG00000016281,ENSGALG00000014252,ENSGALG0…	20	ENSGALG00000011967,ENSGALG00000026380,ENSGALG00000000044,ENSGALG00000004522,ENSGALG00000004201,ENSGALG00000005973,ENSGALG00000016468,ENSGALG00000019622,ENSGALG00000010148,ENSGALG00000002515,ENSGALG00000013420,ENSGALG00000007507,ENSGALG00000016582,ENSGALG00000002781,ENSGALG00000001506,ENSGALG00000009369,ENSGALG00000008713,ENSGALG00000006326,ENSGALG00000015633,ENSGALG00000006110
GO:0051246	regulation of protein metabolic process	biological_process	0.00018896	149	1039	1525	14356	99	ENSGALG00000027506,ENSGALG00000009268,ENSGALG00000001229,ENSGALG00000001246,ENSGALG00000010175,ENSGALG00000000845,ENSGALG00000026646,ENSGALG00000026811,ENSGALG00000004659,ENSGALG00000011926,ENSGALG00000002623,ENSGALG00000029169,ENSGALG00000016912,ENSGALG00000004591,ENSGALG00000009315,ENSGALG00000026858,ENSGALG00000005107,ENSGALG00000010001,ENSGALG00000017381,ENSGALG00000014252,ENSGALG00000007381,…	50	ENSGALG00000000044,ENSGALG00000026380,ENSGALG00000014378,ENSGALG00000000272,ENSGALG00000004516,ENSGALG00000027887,ENSGALG00000002515,ENSGALG00000010148,ENSGALG00000004201,ENSGALG00000004161,ENSGALG00000010478,ENSGALG00000002781,ENSGALG00000015708,ENSGALG00000012787,ENSGALG00000006267,ENSGALG00000008094,ENSGALG00000012405,ENSGALG00000016582,ENSGALG00000006110,ENSGALG00000029102,ENSGALG00000006326,…
GO:0000075	cell cycle checkpoint	biological_process	0.00019733	22	1039	127	14356	2	ENSGALG00000006211,ENSGALG00000014725	20	ENSGALG00000016468,ENSGALG00000013784,ENSGALG00000004515,ENSGALG00000005973,ENSGALG00000011967,ENSGALG00000002781,ENSGALG00000003085,ENSGALG00000000169,ENSGALG00000003045,ENSGALG00000009837,ENSGALG00000004037,ENSGALG00000006110,ENSGALG00000006631,ENSGALG00000002663,ENSGALG00000002346,ENSGALG00000027871,ENSGALG00000015633,ENSGALG00000004522,ENSGALG00000000970,ENSGALG00000015874
GO:0015994	chlorophyll metabolic process	biological_process	0.00021059	4	1039	5	14356	0		4	ENSGALG00000016676,ENSGALG00000012915,ENSGALG00000006037,ENSGALG00000012348
GO:0015995	chlorophyll biosynthetic process	biological_process	0.00021059	4	1039	5	14356	0		4	ENSGALG00000012915,ENSGALG00000006037,ENSGALG00000012348,ENSGALG00000016676
GO:1901564	organonitrogen compound metabolic process	biological_process	0.00021173	112	1039	1144	14356	57	ENSGALG00000007109,ENSGALG00000015764,ENSGALG00000015376,ENSGALG00000015977,ENSGALG00000003689,ENSGALG00000011838,ENSGALG00000028928,ENSGALG00000014868,ENSGALG00000022758,ENSGALG00000010838,ENSGALG00000009856,ENSGALG00000006826,ENSGALG00000003267,ENSGALG00000016076,Novel00879,ENSGALG00000000771,ENSGALG00000010522,ENSGALG00000026910,ENSGALG00000015544,ENSGALG00000010001,ENSGALG00000026858,ENSGALG0…	55	ENSGALG00000015338,ENSGALG00000006037,ENSGALG00000020943,ENSGALG00000005046,ENSGALG00000028939,ENSGALG00000000629,ENSGALG00000010542,ENSGALG00000023073,ENSGALG00000005961,ENSGALG00000004158,ENSGALG00000010219,ENSGALG00000012197,ENSGALG00000011414,ENSGALG00000002515,ENSGALG00000007503,ENSGALG00000003557,ENSGALG00000014897,ENSGALG00000019622,ENSGALG00000015053,ENSGALG00000016697,ENSGALG00000005127,…
GO:0002920	regulation of humoral immune response	biological_process	0.00021428	8	1039	24	14356	7	ENSGALG00000011509,ENSGALG00000002431,ENSGALG00000010853,ENSGALG00000007381,ENSGALG00000017040,ENSGALG00000001565,ENSGALG00000014840	1	ENSGALG00000001654
GO:0051783	regulation of nuclear division	biological_process	0.00022715	19	1039	106	14356	1	ENSGALG00000004902	18	ENSGALG00000013208,ENSGALG00000016468,ENSGALG00000015708,ENSGALG00000005973,ENSGALG00000011967,ENSGALG00000026380,ENSGALG00000027932,ENSGALG00000008875,ENSGALG00000006470,ENSGALG00000004838,ENSGALG00000014378,ENSGALG00000006110,ENSGALG00000007354,ENSGALG00000008584,ENSGALG00000027871,ENSGALG00000015633,ENSGALG00000006790,ENSGALG00000000970
GO:0034453	microtubule anchoring	biological_process	0.00023134	10	1039	36	14356	0		10	ENSGALG00000004522,ENSGALG00000014801,ENSGALG00000009157,ENSGALG00000009854,ENSGALG00000026433,ENSGALG00000013208,ENSGALG00000011281,ENSGALG00000006271,ENSGALG00000004706,ENSGALG00000001798
GO:0044282	small molecule catabolic process	biological_process	0.0002494	21	1039	122	14356	8	ENSGALG00000012834,ENSGALG00000000893,ENSGALG00000000771,ENSGALG00000015376,ENSGALG00000013814,ENSGALG00000012754,ENSGALG00000002159,ENSGALG00000026910	13	ENSGALG00000005446,ENSGALG00000011414,ENSGALG00000005046,ENSGALG00000020943,ENSGALG00000002665,ENSGALG00000015053,ENSGALG00000012418,ENSGALG00000006134,ENSGALG00000025844,ENSGALG00000016102,ENSGALG00000007132,ENSGALG00000007503,ENSGALG00000004491
GO:0006629	lipid metabolic process	biological_process	0.00025732	80	1039	741	14356	48	ENSGALG00000013535,ENSGALG00000005696,ENSGALG00000006501,ENSGALG00000005701,ENSGALG00000014398,ENSGALG00000011509,ENSGALG00000004792,ENSGALG00000003282,ENSGALG00000012662,ENSGALG00000023266,ENSGALG00000014766,ENSGALG00000009700,ENSGALG00000001234,ENSGALG00000004230,ENSGALG00000010792,ENSGALG00000001717,ENSGALG00000010911,ENSGALG00000002899,ENSGALG00000002699,ENSGALG00000016564,ENSGALG00000012666,…	32	ENSGALG00000026285,ENSGALG00000012748,ENSGALG00000017282,ENSGALG00000008875,ENSGALG00000010312,ENSGALG00000006073,ENSGALG00000005245,ENSGALG00000007132,ENSGALG00000006326,ENSGALG00000015662,ENSGALG00000006629,ENSGALG00000012171,ENSGALG00000002781,ENSGALG00000011058,ENSGALG00000012787,ENSGALG00000008795,ENSGALG00000005551,ENSGALG00000016438,ENSGALG00000029020,ENSGALG00000019042,ENSGALG00000028046,…
GO:0070613	regulation of protein processing	biological_process	0.00026122	11	1039	43	14356	9	ENSGALG00000014840,ENSGALG00000001565,ENSGALG00000002987,ENSGALG00000017040,ENSGALG00000010853,ENSGALG00000007381,ENSGALG00000011509,ENSGALG00000002431,ENSGALG00000016338	2	ENSGALG00000001654,ENSGALG00000008713
GO:1903317	regulation of protein maturation	biological_process	0.00026122	11	1039	43	14356	9	ENSGALG00000002987,ENSGALG00000001565,ENSGALG00000014840,ENSGALG00000011509,ENSGALG00000002431,ENSGALG00000016338,ENSGALG00000017040,ENSGALG00000007381,ENSGALG00000010853	2	ENSGALG00000001654,ENSGALG00000008713
GO:0006598	polyamine catabolic process	biological_process	0.00027299	3	1039	3	14356	2	ENSGALG00000016348,ENSGALG00000015977	1	ENSGALG00000003557
GO:0045132	meiotic chromosome segregation	biological_process	0.0002779	10	1039	36	14356	1	ENSGALG00000019211	9	ENSGALG00000012508,ENSGALG00000011281,ENSGALG00000001506,ENSGALG00000003720,ENSGALG00000006110,ENSGALG00000009956,ENSGALG00000009553,ENSGALG00000015633,ENSGALG00000015691
GO:0034370	triglyceride-rich lipoprotein particle remodeling	biological_process	0.00029582	4	1039	6	14356	4	ENSGALG00000007109,ENSGALG00000028928,ENSGALG00000004230,ENSGALG00000001234	0
GO:0034372	very-low-density lipoprotein particle remodeling	biological_process	0.00029582	4	1039	6	14356	4	ENSGALG00000007109,ENSGALG00000001234,ENSGALG00000028928,ENSGALG00000004230	0
GO:0015979	photosynthesis	biological_process	0.00030172	6	1039	13	14356	2	Novel00843,Novel00758	4	ENSGALG00000012348,ENSGALG00000012915,ENSGALG00000006037,ENSGALG00000016676
GO:0009308	amine metabolic process	biological_process	0.00030947	14	1039	67	14356	10	ENSGALG00000000142,ENSGALG00000001234,ENSGALG00000028928,ENSGALG00000007109,ENSGALG00000026910,ENSGALG00000011562,ENSGALG00000000771,ENSGALG00000015764,ENSGALG00000016348,ENSGALG00000015977	4	ENSGALG00000012418,ENSGALG00000028939,ENSGALG00000007503,ENSGALG00000003557
GO:0006335	DNA replication-dependent nucleosome assembly	biological_process	0.00033843	4	1039	6	14356	0		4	ENSGALG00000010255,ENSGALG00000003522,ENSGALG00000016042,ENSGALG00000001126
GO:0034723	DNA replication-dependent nucleosome organization	biological_process	0.00033843	4	1039	6	14356	0		4	ENSGALG00000003522,ENSGALG00000010255,ENSGALG00000001126,ENSGALG00000016042
GO:0009262	deoxyribonucleotide metabolic process	biological_process	0.00036005	7	1039	20	14356	0		7	ENSGALG00000014897,ENSGALG00000004954,ENSGALG00000004170,ENSGALG00000005046,ENSGALG00000016442,ENSGALG00000005961,ENSGALG00000017350
GO:1901990	regulation of mitotic cell cycle phase transition	biological_process	0.00037416	22	1039	134	14356	1	ENSGALG00000017153	21	ENSGALG00000004118,ENSGALG00000002346,ENSGALG00000027871,ENSGALG00000015633,ENSGALG00000006631,ENSGALG00000006110,ENSGALG00000001616,ENSGALG00000014378,ENSGALG00000006051,ENSGALG00000012405,ENSGALG00000008875,ENSGALG00000025810,ENSGALG00000003045,ENSGALG00000003085,ENSGALG00000005973,ENSGALG00000009690,ENSGALG00000011967,ENSGALG00000026380,ENSGALG00000016468,ENSGALG00000000748,ENSGALG00000013208
GO:1903034	regulation of response to wounding	biological_process	0.0003749	30	1039	210	14356	24	ENSGALG00000004591,ENSGALG00000017040,ENSGALG00000008332,ENSGALG00000008601,ENSGALG00000009268,ENSGALG00000028970,ENSGALG00000001565,ENSGALG00000007162,ENSGALG00000010818,ENSGALG00000003957,ENSGALG00000002987,Novel00150,ENSGALG00000010853,ENSGALG00000007381,ENSGALG00000009262,ENSGALG00000006756,ENSGALG00000002431,ENSGALG00000011509,ENSGALG00000004096,ENSGALG00000002699,ENSGALG00000014840,ENSGALG0…	6	ENSGALG00000004170,ENSGALG00000016332,ENSGALG00000001654,ENSGALG00000016582,ENSGALG00000026733,ENSGALG00000000990
GO:1903362	regulation of cellular protein catabolic process	biological_process	0.00039428	25	1039	163	14356	15	ENSGALG00000017381,ENSGALG00000017153,ENSGALG00000027506,ENSGALG00000016311,ENSGALG00000008341,ENSGALG00000010175,ENSGALG00000016338,ENSGALG00000005796,ENSGALG00000005675,ENSGALG00000011562,ENSGALG00000004228,ENSGALG00000012704,ENSGALG00000008096,ENSGALG00000016564,ENSGALG00000001220	10	ENSGALG00000015633,ENSGALG00000008931,ENSGALG00000006110,ENSGALG00000016468,ENSGALG00000013208,ENSGALG00000005973,ENSGALG00000011967,ENSGALG00000016582,ENSGALG00000007768,ENSGALG00000014378
GO:0016054	organic acid catabolic process	biological_process	0.00039739	17	1039	92	14356	4	ENSGALG00000002159,ENSGALG00000012754,ENSGALG00000015376,ENSGALG00000000893	13	ENSGALG00000004491,ENSGALG00000007503,ENSGALG00000007132,ENSGALG00000025844,ENSGALG00000016102,ENSGALG00000006134,ENSGALG00000012418,ENSGALG00000015053,ENSGALG00000002665,ENSGALG00000020943,ENSGALG00000005046,ENSGALG00000011414,ENSGALG00000005446
GO:0046395	carboxylic acid catabolic process	biological_process	0.00039739	17	1039	92	14356	4	ENSGALG00000015376,ENSGALG00000000893,ENSGALG00000012754,ENSGALG00000002159	13	ENSGALG00000005446,ENSGALG00000005046,ENSGALG00000011414,ENSGALG00000002665,ENSGALG00000020943,ENSGALG00000015053,ENSGALG00000012418,ENSGALG00000016102,ENSGALG00000025844,ENSGALG00000006134,ENSGALG00000007503,ENSGALG00000007132,ENSGALG00000004491
GO:0009177	pyrimidine deoxyribonucleoside monophosphate biosynthetic process	biological_process	0.00040461	3	1039	3	14356	0		3	ENSGALG00000005046,ENSGALG00000004954,ENSGALG00000014897
GO:0090068	positive regulation of cell cycle process	biological_process	0.00040693	20	1039	117	14356	1	ENSGALG00000017153	19	ENSGALG00000006051,ENSGALG00000010195,ENSGALG00000001616,ENSGALG00000027932,ENSGALG00000008875,ENSGALG00000006470,ENSGALG00000004023,ENSGALG00000009157,ENSGALG00000008095,ENSGALG00000016468,ENSGALG00000002781,ENSGALG00000011967,ENSGALG00000026380,ENSGALG00000006271,ENSGALG00000015633,ENSGALG00000008584,ENSGALG00000004118,ENSGALG00000006110,ENSGALG00000007354
GO:0034421	post-translational protein acetylation	biological_process	0.00041676	3	1039	3	14356	1	ENSGALG00000014936	2	ENSGALG00000016417,ENSGALG00000016583
GO:0046148	pigment biosynthetic process	biological_process	0.00043091	9	1039	32	14356	0		9	ENSGALG00000005046,ENSGALG00000004170,ENSGALG00000015983,ENSGALG00000015982,ENSGALG00000016676,ENSGALG00000012915,ENSGALG00000010219,ENSGALG00000006037,ENSGALG00000012348
GO:1902850	microtubule cytoskeleton organization involved in mitosis	biological_process	0.00044481	9	1039	32	14356	0		9	ENSGALG00000006271,ENSGALG00000013208,ENSGALG00000006110,ENSGALG00000008095,ENSGALG00000008713,ENSGALG00000014801,ENSGALG00000006267,ENSGALG00000006790,ENSGALG00000009854
GO:0042730	fibrinolysis	biological_process	0.00046862	5	1039	10	14356	5	ENSGALG00000008332,ENSGALG00000009268,ENSGALG00000009262,ENSGALG00000002987,ENSGALG00000003957	0
GO:0006310	DNA recombination	biological_process	0.00047725	24	1039	155	14356	1	ENSGALG00000025956	23	ENSGALG00000010356,ENSGALG00000015513,ENSGALG00000015705,ENSGALG00000016468,ENSGALG00000002781,ENSGALG00000006051,ENSGALG00000001298,ENSGALG00000010748,ENSGALG00000017073,ENSGALG00000001616,ENSGALG00000008094,ENSGALG00000013384,ENSGALG00000012508,ENSGALG00000012223,ENSGALG00000004516,ENSGALG00000008383,ENSGALG00000015692,ENSGALG00000000970,ENSGALG00000026363,ENSGALG00000002663,ENSGALG00000016332,…
GO:0072378	blood coagulation, fibrin clot formation	biological_process	0.00049528	4	1039	6	14356	4	ENSGALG00000009268,ENSGALG00000009262,ENSGALG00000004591,ENSGALG00000003957	0
GO:0010951	negative regulation of endopeptidase activity	biological_process	0.00053028	19	1039	112	14356	15	ENSGALG00000017040,ENSGALG00000009315,ENSGALG00000022964,ENSGALG00000008601,ENSGALG00000004591,ENSGALG00000006175,ENSGALG00000014252,ENSGALG00000001565,ENSGALG00000008341,ENSGALG00000026646,ENSGALG00000000293,ENSGALG00000007381,ENSGALG00000011509,ENSGALG00000011926,ENSGALG00000003512	4	ENSGALG00000001506,ENSGALG00000008713,ENSGALG00000000044,ENSGALG00000009369
GO:0006273	lagging strand elongation	biological_process	0.00053337	3	1039	3	14356	0		3	ENSGALG00000016312,ENSGALG00000024076,ENSGALG00000004037
GO:1901987	regulation of cell cycle phase transition	biological_process	0.00053875	23	1039	147	14356	2	ENSGALG00000024083,ENSGALG00000017153	21	ENSGALG00000006631,ENSGALG00000006110,ENSGALG00000004118,ENSGALG00000027871,ENSGALG00000015633,ENSGALG00000002346,ENSGALG00000025810,ENSGALG00000008875,ENSGALG00000012405,ENSGALG00000014378,ENSGALG00000001616,ENSGALG00000006051,ENSGALG00000005973,ENSGALG00000009690,ENSGALG00000011967,ENSGALG00000003085,ENSGALG00000026380,ENSGALG00000013208,ENSGALG00000000748,ENSGALG00000016468,ENSGALG00000003045
GO:0034035	purine ribonucleoside bisphosphate metabolic process	biological_process	0.00055453	3	1039	3	14356	2	ENSGALG00000003689,ENSGALG00000002896	1	ENSGALG00000010542
GO:0050427	3'-phosphoadenosine 5'-phosphosulfate metabolic process	biological_process	0.00055453	3	1039	3	14356	2	ENSGALG00000002896,ENSGALG00000003689	1	ENSGALG00000010542
GO:0044106	cellular amine metabolic process	biological_process	0.0005648	13	1039	63	14356	10	ENSGALG00000015764,ENSGALG00000016348,ENSGALG00000000771,ENSGALG00000011562,ENSGALG00000015977,ENSGALG00000007109,ENSGALG00000026910,ENSGALG00000000142,ENSGALG00000001234,ENSGALG00000028928	3	ENSGALG00000003557,ENSGALG00000007503,ENSGALG00000012418
GO:0032268	regulation of cellular protein metabolic process	biological_process	0.00057044	136	1039	1407	14356	89	ENSGALG00000008096,ENSGALG00000001220,ENSGALG00000016564,ENSGALG00000004228,ENSGALG00000001965,ENSGALG00000027592,ENSGALG00000000685,ENSGALG00000000293,ENSGALG00000010870,ENSGALG00000011695,ENSGALG00000006672,ENSGALG00000025887,ENSGALG00000002896,ENSGALG00000009870,ENSGALG00000011715,ENSGALG00000004928,ENSGALG00000002987,ENSGALG00000023266,ENSGALG00000010857,ENSGALG00000017040,ENSGALG00000009338,…	47	ENSGALG00000012405,ENSGALG00000008094,ENSGALG00000016582,ENSGALG00000015708,ENSGALG00000002781,ENSGALG00000006267,ENSGALG00000012787,ENSGALG00000010478,ENSGALG00000004161,ENSGALG00000008875,ENSGALG00000008999,ENSGALG00000005164,ENSGALG00000009369,ENSGALG00000006110,ENSGALG00000006326,ENSGALG00000014378,ENSGALG00000000044,ENSGALG00000026380,ENSGALG00000004201,ENSGALG00000010148,ENSGALG00000000272,…
GO:0033045	regulation of sister chromatid segregation	biological_process	0.00057277	10	1039	40	14356	0		10	ENSGALG00000027932,ENSGALG00000004838,ENSGALG00000014378,ENSGALG00000013208,ENSGALG00000006110,ENSGALG00000016468,ENSGALG00000007354,ENSGALG00000011967,ENSGALG00000005973,ENSGALG00000015633
GO:0033047	regulation of mitotic sister chromatid segregation	biological_process	0.00057277	10	1039	40	14356	0		10	ENSGALG00000027932,ENSGALG00000014378,ENSGALG00000004838,ENSGALG00000006110,ENSGALG00000013208,ENSGALG00000007354,ENSGALG00000016468,ENSGALG00000005973,ENSGALG00000011967,ENSGALG00000015633
GO:0051782	negative regulation of cell division	biological_process	0.00058947	11	1039	47	14356	1	ENSGALG00000004902	10	ENSGALG00000002338,ENSGALG00000010170,ENSGALG00000015708,ENSGALG00000005973,ENSGALG00000011967,ENSGALG00000006110,ENSGALG00000016468,ENSGALG00000000970,ENSGALG00000004023,ENSGALG00000015633
GO:0009611	response to wounding	biological_process	0.00063316	46	1039	379	14356	36	ENSGALG00000004096,ENSGALG00000003282,ENSGALG00000014873,ENSGALG00000015865,ENSGALG00000007381,ENSGALG00000009262,ENSGALG00000002431,ENSGALG00000011509,ENSGALG00000016832,ENSGALG00000006756,ENSGALG00000001565,ENSGALG00000007162,ENSGALG00000002987,ENSGALG00000003957,ENSGALG00000004591,ENSGALG00000008601,ENSGALG00000017040,ENSGALG00000014840,ENSGALG00000002699,ENSGALG00000003689,ENSGALG00000008661,…	10	ENSGALG00000001654,ENSGALG00000026733,ENSGALG00000010368,ENSGALG00000016332,ENSGALG00000012405,ENSGALG00000016582,ENSGALG00000000990,ENSGALG00000015708,ENSGALG00000004170,ENSGALG00000013145
GO:0006639	acylglycerol metabolic process	biological_process	0.00063809	11	1039	48	14356	8	ENSGALG00000027188,ENSGALG00000001234,ENSGALG00000004230,ENSGALG00000003957,ENSGALG00000005696,ENSGALG00000011509,ENSGALG00000017381,ENSGALG00000007109	3	ENSGALG00000028046,ENSGALG00000008795,ENSGALG00000026285
GO:0006066	alcohol metabolic process	biological_process	0.00063867	24	1039	160	14356	16	ENSGALG00000026507,ENSGALG00000012834,ENSGALG00000027188,ENSGALG00000016564,ENSGALG00000028928,ENSGALG00000007109,ENSGALG00000015764,ENSGALG00000000771,ENSGALG00000017331,ENSGALG00000013814,ENSGALG00000026525,ENSGALG00000000142,ENSGALG00000001234,ENSGALG00000004230,ENSGALG00000017381,ENSGALG00000026910	8	ENSGALG00000012787,ENSGALG00000011058,ENSGALG00000006629,ENSGALG00000010827,ENSGALG00000028046,ENSGALG00000005245,ENSGALG00000005103,ENSGALG00000005551
GO:0006641	triglyceride metabolic process	biological_process	0.00066473	10	1039	41	14356	7	ENSGALG00000007109,ENSGALG00000017381,ENSGALG00000011509,ENSGALG00000003957,ENSGALG00000004230,ENSGALG00000001234,ENSGALG00000027188	3	ENSGALG00000026285,ENSGALG00000008795,ENSGALG00000028046
GO:0006959	humoral immune response	biological_process	0.00066505	13	1039	67	14356	11	ENSGALG00000004771,ENSGALG00000002431,ENSGALG00000011509,ENSGALG00000010853,ENSGALG00000007381,ENSGALG00000017040,ENSGALG00000009262,ENSGALG00000003016,ENSGALG00000021569,ENSGALG00000001565,ENSGALG00000014840	2	ENSGALG00000010748,ENSGALG00000001654
GO:0008203	cholesterol metabolic process	biological_process	0.00066781	11	1039	48	14356	9	ENSGALG00000012834,ENSGALG00000026507,ENSGALG00000026525,ENSGALG00000001234,ENSGALG00000028928,ENSGALG00000004230,ENSGALG00000027188,ENSGALG00000017381,ENSGALG00000007109	2	ENSGALG00000028046,ENSGALG00000011058
GO:0007019	microtubule depolymerization	biological_process	0.00073526	7	1039	22	14356	0		7	ENSGALG00000012160,ENSGALG00000005806,ENSGALG00000001475,ENSGALG00000010120,ENSGALG00000007768,ENSGALG00000000878,ENSGALG00000017025
GO:0044085	cellular component biogenesis	biological_process	0.00075276	142	1039	1488	14356	53	ENSGALG00000009977,ENSGALG00000015143,ENSGALG00000010870,ENSGALG00000004727,ENSGALG00000009266,ENSGALG00000016564,ENSGALG00000004215,ENSGALG00000002699,ENSGALG00000003251,ENSGALG00000002987,ENSGALG00000012034,ENSGALG00000000332,ENSGALG00000004928,ENSGALG00000008347,ENSGALG00000015987,Novel00627,ENSGALG00000011715,ENSGALG00000027721,ENSGALG00000025786,ENSGALG00000001229,ENSGALG00000027506,ENSGALG0…	89	ENSGALG00000006790,ENSGALG00000017261,ENSGALG00000004794,ENSGALG00000016442,ENSGALG00000013632,ENSGALG00000011948,ENSGALG00000011476,ENSGALG00000013356,ENSGALG00000005806,ENSGALG00000006267,ENSGALG00000010255,ENSGALG00000006629,ENSGALG00000006326,ENSGALG00000017180,ENSGALG00000005451,ENSGALG00000006110,Novel01713,ENSGALG00000014331,ENSGALG00000009826,ENSGALG00000013626,ENSGALG00000008156,ENSGALG0…
GO:0006638	neutral lipid metabolic process	biological_process	0.0007539	11	1039	49	14356	8	ENSGALG00000003957,ENSGALG00000004230,ENSGALG00000001234,ENSGALG00000027188,ENSGALG00000007109,ENSGALG00000017381,ENSGALG00000011509,ENSGALG00000005696	3	ENSGALG00000008795,ENSGALG00000028046,ENSGALG00000026285
GO:0051299	centrosome separation	biological_process	0.00076448	4	1039	7	14356	0		4	ENSGALG00000006790,ENSGALG00000009854,ENSGALG00000000970,ENSGALG00000007768
GO:0022607	cellular component assembly	biological_process	0.00080343	133	1039	1377	14356	49	ENSGALG00000006355,ENSGALG00000005974,ENSGALG00000028928,ENSGALG00000009131,ENSGALG00000014783,ENSGALG00000003548,ENSGALG00000000845,ENSGALG00000009268,ENSGALG00000027506,ENSGALG00000001229,ENSGALG00000016844,ENSGALG00000017096,ENSGALG00000009859,ENSGALG00000015544,ENSGALG00000002699,ENSGALG00000016564,ENSGALG00000004215,ENSGALG00000004727,ENSGALG00000009266,ENSGALG00000010870,ENSGALG00000015143,…	84	ENSGALG00000014013,ENSGALG00000026380,ENSGALG00000027842,ENSGALG00000008095,ENSGALG00000021128,ENSGALG00000011683,ENSGALG00000007943,Novel00098,ENSGALG00000010995,ENSGALG00000013626,ENSGALG00000008156,ENSGALG00000009826,ENSGALG00000001801,ENSGALG00000003727,ENSGALG00000009854,ENSGALG00000001798,ENSGALG00000017350,ENSGALG00000002647,ENSGALG00000011386,ENSGALG00000002515,ENSGALG00000027887,ENSGALG0…
GO:1902652	secondary alcohol metabolic process	biological_process	0.00080416	11	1039	49	14356	9	ENSGALG00000026525,ENSGALG00000012834,ENSGALG00000026507,ENSGALG00000027188,ENSGALG00000001234,ENSGALG00000028928,ENSGALG00000004230,ENSGALG00000017381,ENSGALG00000007109	2	ENSGALG00000028046,ENSGALG00000011058
GO:0006546	glycine catabolic process	biological_process	0.00081129	4	1039	7	14356	0		4	ENSGALG00000015053,ENSGALG00000005446,ENSGALG00000025844,ENSGALG00000004491
GO:0009265	2'-deoxyribonucleotide biosynthetic process	biological_process	0.00081713	4	1039	7	14356	0		4	ENSGALG00000004954,ENSGALG00000005046,ENSGALG00000014897,ENSGALG00000005961
GO:0046385	deoxyribose phosphate biosynthetic process	biological_process	0.00081713	4	1039	7	14356	0		4	ENSGALG00000014897,ENSGALG00000004954,ENSGALG00000005046,ENSGALG00000005961
GO:0051186	cofactor metabolic process	biological_process	0.00085961	25	1039	177	14356	7	ENSGALG00000016430,ENSGALG00000002030,ENSGALG00000015544,ENSGALG00000008098,ENSGALG00000003267,ENSGALG00000016205,ENSGALG00000016133	18	ENSGALG00000012915,ENSGALG00000010219,ENSGALG00000006037,ENSGALG00000012348,ENSGALG00000013235,ENSGALG00000008795,ENSGALG00000007848,ENSGALG00000005046,ENSGALG00000007503,ENSGALG00000008226,ENSGALG00000013069,ENSGALG00000014897,ENSGALG00000012418,ENSGALG00000003386,ENSGALG00000005127,ENSGALG00000016676,ENSGALG00000003510,ENSGALG00000027346
GO:0072525	pyridine-containing compound biosynthetic process	biological_process	0.00086955	6	1039	17	14356	3	ENSGALG00000016133,ENSGALG00000008098,ENSGALG00000016205	3	ENSGALG00000027346,ENSGALG00000012418,ENSGALG00000007503
GO:0009991	response to extracellular stimulus	biological_process	0.00090761	40	1039	325	14356	26	ENSGALG00000004215,ENSGALG00000005906,ENSGALG00000028037,ENSGALG00000006503,ENSGALG00000004727,ENSGALG00000010926,ENSGALG00000028779,ENSGALG00000028871,ENSGALG00000026200,ENSGALG00000027188,ENSGALG00000004096,ENSGALG00000025887,ENSGALG00000005796,ENSGALG00000027721,ENSGALG00000007519,ENSGALG00000011562,ENSGALG00000014398,ENSGALG00000015987,ENSGALG00000008347,ENSGALG00000001565,ENSGALG00000001717,…	14	ENSGALG00000015152,ENSGALG00000028939,ENSGALG00000006629,ENSGALG00000012171,ENSGALG00000003660,ENSGALG00000012618,ENSGALG00000012418,ENSGALG00000002024,ENSGALG00000011409,ENSGALG00000013235,ENSGALG00000016042,ENSGALG00000001798,ENSGALG00000027346,ENSGALG00000004516
GO:0009113	purine nucleobase biosynthetic process	biological_process	0.00092512	4	1039	7	14356	0		4	ENSGALG00000015982,ENSGALG00000015983,ENSGALG00000005046,ENSGALG00000004170
GO:0034728	nucleosome organization	biological_process	0.0009538	12	1039	59	14356	4	ENSGALG00000006355,ENSGALG00000011747,ENSGALG00000025786,ENSGALG00000002286	8	ENSGALG00000001126,ENSGALG00000010995,ENSGALG00000003522,ENSGALG00000010255,ENSGALG00000004794,ENSGALG00000004687,ENSGALG00000016042,ENSGALG00000006037
GO:0007010	cytoskeleton organization	biological_process	0.00096779	79	1039	736	14356	20	ENSGALG00000001977,ENSGALG00000016728,ENSGALG00000002909,ENSGALG00000003548,ENSGALG00000009321,ENSGALG00000009131,ENSGALG00000014725,ENSGALG00000001246,Novel00150,ENSGALG00000000845,ENSGALG00000011562,ENSGALG00000001717,ENSGALG00000002987,ENSGALG00000016308,ENSGALG00000004928,ENSGALG00000016415,ENSGALG00000016564,ENSGALG00000012093,ENSGALG00000025864,ENSGALG00000017153	59	ENSGALG00000012836,ENSGALG00000009157,ENSGALG00000009854,ENSGALG00000017148,ENSGALG00000003727,ENSGALG00000016468,ENSGALG00000013208,ENSGALG00000017073,ENSGALG00000010195,ENSGALG00000011281,ENSGALG00000003231,ENSGALG00000014801,ENSGALG00000002802,ENSGALG00000000878,ENSGALG00000002647,ENSGALG00000004706,ENSGALG00000010120,ENSGALG00000001798,ENSGALG00000008325,ENSGALG00000027842,ENSGALG00000008095,…
GO:0044283	small molecule biosynthetic process	biological_process	0.00099475	31	1039	235	14356	16	ENSGALG00000028928,ENSGALG00000027188,ENSGALG00000016564,ENSGALG00000012834,ENSGALG00000006501,ENSGALG00000015764,ENSGALG00000007109,ENSGALG00000004230,ENSGALG00000016724,ENSGALG00000010792,ENSGALG00000000142,ENSGALG00000012131,ENSGALG00000010522,ENSGALG00000009700,ENSGALG00000014766,ENSGALG00000002030	15	ENSGALG00000002781,ENSGALG00000020943,ENSGALG00000012748,ENSGALG00000016130,ENSGALG00000012787,ENSGALG00000028046,ENSGALG00000027346,ENSGALG00000021275,ENSGALG00000006134,ENSGALG00000012418,ENSGALG00000005551,ENSGALG00000006073,ENSGALG00000007503,ENSGALG00000012615,ENSGALG00000006326
GO:0022616	DNA strand elongation	biological_process	0.0010042	4	1039	7	14356	0		4	ENSGALG00000004037,ENSGALG00000024076,ENSGALG00000000169,ENSGALG00000016312
GO:0009069	serine family amino acid metabolic process	biological_process	0.001057	8	1039	30	14356	1	ENSGALG00000002030	7	ENSGALG00000004491,ENSGALG00000020943,ENSGALG00000005046,ENSGALG00000025844,ENSGALG00000005446,ENSGALG00000002358,ENSGALG00000015053
GO:0031055	chromatin remodeling at centromere	biological_process	0.0010577	3	1039	4	14356	0		3	ENSGALG00000004687,ENSGALG00000005451,ENSGALG00000010995
GO:0006099	tricarboxylic acid cycle	biological_process	0.0010812	6	1039	18	14356	1	ENSGALG00000003303	5	ENSGALG00000028929,ENSGALG00000001949,ENSGALG00000010286,ENSGALG00000011950,ENSGALG00000022565
GO:0009060	aerobic respiration	biological_process	0.0010891	8	1039	31	14356	1	ENSGALG00000003303	7	ENSGALG00000004201,ENSGALG00000022565,ENSGALG00000019967,ENSGALG00000010286,ENSGALG00000011950,ENSGALG00000028929,ENSGALG00000001949
GO:0016485	protein processing	biological_process	0.0010954	23	1039	154	14356	18	ENSGALG00000010001,ENSGALG00000017381,ENSGALG00000010838,ENSGALG00000009268,ENSGALG00000017040,ENSGALG00000006513,ENSGALG00000002987,ENSGALG00000003957,ENSGALG00000008341,ENSGALG00000001565,ENSGALG00000016338,ENSGALG00000002431,ENSGALG00000011509,ENSGALG00000010853,ENSGALG00000007381,ENSGALG00000009262,ENSGALG00000006000,ENSGALG00000014840	5	ENSGALG00000017180,ENSGALG00000004003,ENSGALG00000008713,ENSGALG00000008094,ENSGALG00000001654
GO:0000076	DNA replication checkpoint	biological_process	0.0010975	4	1039	7	14356	0		4	ENSGALG00000002346,ENSGALG00000013784,ENSGALG00000004037,ENSGALG00000006631
GO:0031667	response to nutrient levels	biological_process	0.0011	38	1039	307	14356	25	ENSGALG00000006503,ENSGALG00000005906,ENSGALG00000004215,ENSGALG00000026200,ENSGALG00000028871,ENSGALG00000004727,ENSGALG00000010926,ENSGALG00000028779,ENSGALG00000005796,ENSGALG00000011562,ENSGALG00000007519,ENSGALG00000027721,ENSGALG00000014398,ENSGALG00000025887,ENSGALG00000004096,ENSGALG00000027188,ENSGALG00000027872,ENSGALG00000017381,ENSGALG00000009700,ENSGALG00000016063,ENSGALG00000001903,…	13	ENSGALG00000006629,ENSGALG00000012171,ENSGALG00000003660,ENSGALG00000015152,ENSGALG00000028939,ENSGALG00000002024,ENSGALG00000012418,ENSGALG00000012618,ENSGALG00000013235,ENSGALG00000016042,ENSGALG00000011409,ENSGALG00000001798,ENSGALG00000027346
GO:0010605	negative regulation of macromolecule metabolic process	biological_process	0.0011164	128	1039	1329	14356	77	ENSGALG00000016378,ENSGALG00000016338,ENSGALG00000011509,ENSGALG00000014908,ENSGALG00000011562,ENSGALG00000014873,ENSGALG00000003706,ENSGALG00000011278,ENSGALG00000008601,ENSGALG00000022964,ENSGALG00000007162,ENSGALG00000016311,ENSGALG00000008341,ENSGALG00000007364,ENSGALG00000001565,ENSGALG00000028033,ENSGALG00000009450,ENSGALG00000006175,ENSGALG00000025864,ENSGALG00000010256,ENSGALG00000013886,…	51	ENSGALG00000008713,ENSGALG00000010854,ENSGALG00000001616,ENSGALG00000015633,ENSGALG00000008226,ENSGALG00000003045,ENSGALG00000001506,ENSGALG00000000990,ENSGALG00000008931,ENSGALG00000004118,ENSGALG00000005551,ENSGALG00000014924,ENSGALG00000026761,ENSGALG00000016468,ENSGALG00000009690,ENSGALG00000005973,ENSGALG00000001654,ENSGALG00000007507,ENSGALG00000002663,ENSGALG00000013420,ENSGALG00000019622,…
GO:0007127	meiosis I	biological_process	0.0011194	10	1039	43	14356	2	ENSGALG00000019211,ENSGALG00000011715	8	ENSGALG00000017073,ENSGALG00000007768,ENSGALG00000012508,ENSGALG00000015633,ENSGALG00000001506,ENSGALG00000003720,ENSGALG00000006110,ENSGALG00000009956
GO:0016125	sterol metabolic process	biological_process	0.0011479	11	1039	51	14356	9	ENSGALG00000026525,ENSGALG00000012834,ENSGALG00000026507,ENSGALG00000027188,ENSGALG00000004230,ENSGALG00000028928,ENSGALG00000001234,ENSGALG00000007109,ENSGALG00000017381	2	ENSGALG00000028046,ENSGALG00000011058
GO:0016053	organic acid biosynthetic process	biological_process	0.0011625	23	1039	157	14356	11	ENSGALG00000006501,ENSGALG00000007109,ENSGALG00000012834,ENSGALG00000012131,ENSGALG00000014766,ENSGALG00000009700,ENSGALG00000002030,ENSGALG00000010522,ENSGALG00000004230,ENSGALG00000010792,ENSGALG00000016724	12	ENSGALG00000002781,ENSGALG00000012748,ENSGALG00000020943,ENSGALG00000016130,ENSGALG00000006073,ENSGALG00000007503,ENSGALG00000006326,ENSGALG00000012615,ENSGALG00000028046,ENSGALG00000021275,ENSGALG00000006134,ENSGALG00000012418
GO:0046394	carboxylic acid biosynthetic process	biological_process	0.0011625	23	1039	157	14356	11	ENSGALG00000006501,ENSGALG00000007109,ENSGALG00000012834,ENSGALG00000010522,ENSGALG00000014766,ENSGALG00000002030,ENSGALG00000009700,ENSGALG00000012131,ENSGALG00000016724,ENSGALG00000010792,ENSGALG00000004230	12	ENSGALG00000002781,ENSGALG00000016130,ENSGALG00000012748,ENSGALG00000020943,ENSGALG00000006073,ENSGALG00000012615,ENSGALG00000006326,ENSGALG00000007503,ENSGALG00000021275,ENSGALG00000006134,ENSGALG00000028046,ENSGALG00000012418
GO:0006779	porphyrin-containing compound biosynthetic process	biological_process	0.0011847	6	1039	17	14356	0		6	ENSGALG00000003386,ENSGALG00000012348,ENSGALG00000010219,ENSGALG00000012915,ENSGALG00000006037,ENSGALG00000016676
GO:0006796	phosphate-containing compound metabolic process	biological_process	0.001207	184	1039	2024	14356	97	ENSGALG00000005696,ENSGALG00000011031,ENSGALG00000009870,ENSGALG00000025887,ENSGALG00000002896,ENSGALG00000010857,ENSGALG00000011744,ENSGALG00000023266,ENSGALG00000010566,ENSGALG00000009338,ENSGALG00000016133,ENSGALG00000004928,ENSGALG00000001234,ENSGALG00000011715,ENSGALG00000002987,ENSGALG00000012034,ENSGALG00000027592,ENSGALG00000000685,ENSGALG00000016564,ENSGALG00000002699,ENSGALG00000011695,…	87	ENSGALG00000017031,ENSGALG00000009369,ENSGALG00000008999,ENSGALG00000008875,ENSGALG00000029102,ENSGALG00000013069,ENSGALG00000006110,ENSGALG00000006326,ENSGALG00000001617,ENSGALG00000015708,ENSGALG00000012787,ENSGALG00000006267,ENSGALG00000010935,ENSGALG00000012405,ENSGALG00000016582,ENSGALG00000016442,ENSGALG00000004161,ENSGALG00000028501,ENSGALG00000004170,ENSGALG00000029020,ENSGALG00000010478,…
GO:0032465	regulation of cytokinesis	biological_process	0.0012093	10	1039	43	14356	1	ENSGALG00000000845	9	ENSGALG00000009157,ENSGALG00000004023,ENSGALG00000007354,ENSGALG00000008095,ENSGALG00000006271,ENSGALG00000007768,ENSGALG00000017073,ENSGALG00000001798,ENSGALG00000006470
GO:0010466	negative regulation of peptidase activity	biological_process	0.0012203	19	1039	120	14356	15	ENSGALG00000003512,ENSGALG00000011926,ENSGALG00000011509,ENSGALG00000007381,ENSGALG00000000293,ENSGALG00000026646,ENSGALG00000008341,ENSGALG00000001565,ENSGALG00000014252,ENSGALG00000006175,ENSGALG00000004591,ENSGALG00000022964,ENSGALG00000008601,ENSGALG00000017040,ENSGALG00000009315	4	ENSGALG00000009369,ENSGALG00000000044,ENSGALG00000008713,ENSGALG00000001506
GO:0042440	pigment metabolic process	biological_process	0.0012252	9	1039	37	14356	0		9	ENSGALG00000012915,ENSGALG00000010219,ENSGALG00000006037,ENSGALG00000012348,ENSGALG00000015982,ENSGALG00000016676,ENSGALG00000004170,ENSGALG00000005046,ENSGALG00000015983
GO:0009176	pyrimidine deoxyribonucleoside monophosphate metabolic process	biological_process	0.0012735	3	1039	4	14356	0		3	ENSGALG00000014897,ENSGALG00000005046,ENSGALG00000004954
GO:0006520	cellular amino acid metabolic process	biological_process	0.001308	29	1039	218	14356	12	ENSGALG00000000893,ENSGALG00000011056,ENSGALG00000001965,ENSGALG00000010838,ENSGALG00000014766,ENSGALG00000014868,ENSGALG00000026809,ENSGALG00000002030,ENSGALG00000010522,ENSGALG00000010001,ENSGALG00000006175,ENSGALG00000012754	17	ENSGALG00000016130,ENSGALG00000015338,ENSGALG00000002665,ENSGALG00000020943,ENSGALG00000011414,ENSGALG00000005046,ENSGALG00000005446,ENSGALG00000002358,ENSGALG00000004491,ENSGALG00000014897,ENSGALG00000007503,ENSGALG00000025844,ENSGALG00000006134,ENSGALG00000004158,ENSGALG00000012418,ENSGALG00000015053,ENSGALG00000016697
GO:0006333	chromatin assembly or disassembly	biological_process	0.0013252	13	1039	69	14356	4	ENSGALG00000011747,ENSGALG00000006355,ENSGALG00000025786,ENSGALG00000002286	9	ENSGALG00000010995,ENSGALG00000001126,ENSGALG00000016042,ENSGALG00000006037,ENSGALG00000010255,ENSGALG00000003522,ENSGALG00000005451,ENSGALG00000004687,ENSGALG00000004794
GO:0006793	phosphorus metabolic process	biological_process	0.0013694	185	1039	2042	14356	97	ENSGALG00000000142,ENSGALG00000004727,ENSGALG00000010870,ENSGALG00000011695,ENSGALG00000016430,ENSGALG00000009977,ENSGALG00000003750,ENSGALG00000001281,ENSGALG00000016564,ENSGALG00000002699,ENSGALG00000027592,ENSGALG00000000685,ENSGALG00000004928,ENSGALG00000016133,ENSGALG00000001234,ENSGALG00000011715,ENSGALG00000002987,ENSGALG00000012034,ENSGALG00000010857,ENSGALG00000011744,ENSGALG00000023266,…	88	ENSGALG00000028501,ENSGALG00000004170,ENSGALG00000029020,ENSGALG00000010478,Novel01572,ENSGALG00000013356,ENSGALG00000016442,ENSGALG00000004161,ENSGALG00000012405,ENSGALG00000016582,ENSGALG00000015708,ENSGALG00000012787,ENSGALG00000006267,ENSGALG00000010935,ENSGALG00000001617,ENSGALG00000029102,ENSGALG00000006110,ENSGALG00000013069,ENSGALG00000006326,ENSGALG00000008875,ENSGALG00000008999,ENSGALG0…
GO:0043648	dicarboxylic acid metabolic process	biological_process	0.0013753	10	1039	44	14356	3	ENSGALG00000000893,ENSGALG00000014766,ENSGALG00000010522	7	ENSGALG00000011414,ENSGALG00000006134,ENSGALG00000004158,ENSGALG00000012418,ENSGALG00000012197,ENSGALG00000001949,ENSGALG00000007503
GO:0006336	DNA replication-independent nucleosome assembly	biological_process	0.001427	5	1039	13	14356	1	ENSGALG00000002286	4	ENSGALG00000004687,ENSGALG00000003522,ENSGALG00000010255,ENSGALG00000010995
GO:0034724	DNA replication-independent nucleosome organization	biological_process	0.001427	5	1039	13	14356	1	ENSGALG00000002286	4	ENSGALG00000010255,ENSGALG00000003522,ENSGALG00000004687,ENSGALG00000010995
GO:0046605	regulation of centrosome cycle	biological_process	0.0014768	8	1039	31	14356	1	ENSGALG00000014725	7	ENSGALG00000009201,ENSGALG00000016332,ENSGALG00000010195,ENSGALG00000017148,ENSGALG00000016468,ENSGALG00000000970,ENSGALG00000006790
GO:0030174	regulation of DNA-dependent DNA replication initiation	biological_process	0.0015024	3	1039	4	14356	0		3	ENSGALG00000006631,ENSGALG00000027798,ENSGALG00000013784
GO:0007091	metaphase/anaphase transition of mitotic cell cycle	biological_process	0.0015154	9	1039	38	14356	0		9	ENSGALG00000004838,ENSGALG00000014378,ENSGALG00000007354,ENSGALG00000016468,ENSGALG00000013208,ENSGALG00000006110,ENSGALG00000005973,ENSGALG00000011967,ENSGALG00000015633
GO:0010965	regulation of mitotic sister chromatid separation	biological_process	0.0015154	9	1039	38	14356	0		9	ENSGALG00000007354,ENSGALG00000016468,ENSGALG00000006110,ENSGALG00000013208,ENSGALG00000011967,ENSGALG00000005973,ENSGALG00000015633,ENSGALG00000004838,ENSGALG00000014378
GO:0044784	metaphase/anaphase transition of cell cycle	biological_process	0.0015154	9	1039	38	14356	0		9	ENSGALG00000014378,ENSGALG00000004838,ENSGALG00000015633,ENSGALG00000005973,ENSGALG00000011967,ENSGALG00000013208,ENSGALG00000006110,ENSGALG00000007354,ENSGALG00000016468
GO:0006101	citrate metabolic process	biological_process	0.0015443	6	1039	19	14356	1	ENSGALG00000003303	5	ENSGALG00000001949,ENSGALG00000028929,ENSGALG00000011950,ENSGALG00000010286,ENSGALG00000022565
GO:0009074	aromatic amino acid family catabolic process	biological_process	0.0015508	4	1039	8	14356	2	ENSGALG00000000893,ENSGALG00000012754	2	ENSGALG00000007503,ENSGALG00000012418
GO:0045839	negative regulation of mitotic nuclear division	biological_process	0.0015811	8	1039	31	14356	1	ENSGALG00000004902	7	ENSGALG00000015633,ENSGALG00000000970,ENSGALG00000006110,ENSGALG00000016468,ENSGALG00000015708,ENSGALG00000011967,ENSGALG00000005973
GO:0032802	low-density lipoprotein particle receptor catabolic process	biological_process	0.0015871	3	1039	4	14356	3	ENSGALG00000008341,ENSGALG00000012704,ENSGALG00000017381	0
GO:0032803	regulation of low-density lipoprotein particle receptor catabolic process	biological_process	0.0015871	3	1039	4	14356	3	ENSGALG00000017381,ENSGALG00000012704,ENSGALG00000008341	0
GO:0046470	phosphatidylcholine metabolic process	biological_process	0.0016239	6	1039	19	14356	6	ENSGALG00000007109,ENSGALG00000000771,ENSGALG00000000142,ENSGALG00000015764,ENSGALG00000001234,ENSGALG00000028928	0
GO:0000003	reproduction	biological_process	0.0016426	49	1039	428	14356	18	ENSGALG00000006000,ENSGALG00000004596,ENSGALG00000004096,ENSGALG00000011294,ENSGALG00000011715,ENSGALG00000028797,ENSGALG00000015775,ENSGALG00000006211,ENSGALG00000026811,ENSGALG00000003267,Novel00150,ENSGALG00000007011,ENSGALG00000019211,ENSGALG00000009977,ENSGALG00000010889,ENSGALG00000002159,ENSGALG00000015143,ENSGALG00000011560	31	ENSGALG00000007768,ENSGALG00000017073,ENSGALG00000011281,ENSGALG00000008875,ENSGALG00000016042,ENSGALG00000003720,ENSGALG00000009956,Novel01687,ENSGALG00000001798,ENSGALG00000004516,ENSGALG00000007661,ENSGALG00000015633,ENSGALG00000007507,ENSGALG00000006110,ENSGALG00000010745,ENSGALG00000012508,ENSGALG00000025996,ENSGALG00000002338,ENSGALG00000003660,ENSGALG00000015691,ENSGALG00000001506,ENSGALG0…
GO:0048523	negative regulation of cellular process	biological_process	0.0017205	220	1039	2482	14356	123	ENSGALG00000007364,ENSGALG00000008341,ENSGALG00000001565,ENSGALG00000007162,ENSGALG00000016311,ENSGALG00000011957,ENSGALG00000011278,ENSGALG00000022964,ENSGALG00000008601,ENSGALG00000003706,ENSGALG00000027374,ENSGALG00000026590,ENSGALG00000003282,ENSGALG00000014873,ENSGALG00000004902,ENSGALG00000015504,ENSGALG00000009262,ENSGALG00000011562,ENSGALG00000005701,ENSGALG00000016338,ENSGALG00000014398,…	97	ENSGALG00000008226,ENSGALG00000009476,ENSGALG00000017025,ENSGALG00000002346,ENSGALG00000006511,ENSGALG00000015633,ENSGALG00000000970,ENSGALG00000010854,ENSGALG00000026733,ENSGALG00000007768,ENSGALG00000001616,ENSGALG00000003285,ENSGALG00000004515,ENSGALG00000008713,ENSGALG00000028046,ENSGALG00000014924,ENSGALG00000010170,ENSGALG00000005551,ENSGALG00000007354,ENSGALG00000008931,ENSGALG00000029150,…
GO:0006633	fatty acid biosynthetic process	biological_process	0.0017406	13	1039	71	14356	6	ENSGALG00000006501,ENSGALG00000012131,ENSGALG00000009700,ENSGALG00000007109,ENSGALG00000004230,ENSGALG00000010792	7	ENSGALG00000002781,ENSGALG00000006073,ENSGALG00000012748,ENSGALG00000006326,ENSGALG00000012615,ENSGALG00000028046,ENSGALG00000021275
GO:0042632	cholesterol homeostasis	biological_process	0.0018069	10	1039	46	14356	8	ENSGALG00000005796,ENSGALG00000002159,ENSGALG00000017381,ENSGALG00000007109,ENSGALG00000012704,ENSGALG00000028928,ENSGALG00000001234,ENSGALG00000004230	2	ENSGALG00000012171,ENSGALG00000009955
GO:0055092	sterol homeostasis	biological_process	0.0018069	10	1039	46	14356	8	ENSGALG00000004230,ENSGALG00000028928,ENSGALG00000001234,ENSGALG00000012704,ENSGALG00000005796,ENSGALG00000002159,ENSGALG00000007109,ENSGALG00000017381	2	ENSGALG00000009955,ENSGALG00000012171
GO:0050727	regulation of inflammatory response	biological_process	0.0018133	19	1039	125	14356	14	ENSGALG00000014840,ENSGALG00000004096,ENSGALG00000003282,ENSGALG00000009450,ENSGALG00000007381,ENSGALG00000010853,ENSGALG00000006756,ENSGALG00000002431,ENSGALG00000011509,ENSGALG00000001565,ENSGALG00000028970,ENSGALG00000007162,ENSGALG00000017040,ENSGALG00000008601	5	ENSGALG00000001654,ENSGALG00000026733,ENSGALG00000016582,ENSGALG00000004170,ENSGALG00000016332
GO:0051306	mitotic sister chromatid separation	biological_process	0.0018485	9	1039	39	14356	0		9	ENSGALG00000004838,ENSGALG00000014378,ENSGALG00000005973,ENSGALG00000011967,ENSGALG00000006110,ENSGALG00000013208,ENSGALG00000016468,ENSGALG00000007354,ENSGALG00000015633
GO:0009892	negative regulation of metabolic process	biological_process	0.0018779	137	1039	1457	14356	82	ENSGALG00000011294,ENSGALG00000025887,ENSGALG00000002896,ENSGALG00000017040,ENSGALG00000023266,ENSGALG00000009338,ENSGALG00000016063,ENSGALG00000002987,ENSGALG00000008096,ENSGALG00000011056,ENSGALG00000000843,ENSGALG00000011695,ENSGALG00000010870,ENSGALG00000000812,ENSGALG00000000293,ENSGALG00000007381,ENSGALG00000005796,ENSGALG00000028155,Novel00879,ENSGALG00000002843,ENSGALG00000028143,ENSGALG0…	55	ENSGALG00000009369,ENSGALG00000008875,ENSGALG00000005451,ENSGALG00000006110,ENSGALG00000006326,ENSGALG00000002781,ENSGALG00000015708,ENSGALG00000015705,ENSGALG00000012787,ENSGALG00000010745,ENSGALG00000012405,ENSGALG00000016582,ENSGALG00000004794,ENSGALG00000016797,ENSGALG00000004201,ENSGALG00000017073,ENSGALG00000002515,ENSGALG00000012223,ENSGALG00000010148,ENSGALG00000001798,ENSGALG00000026380,…
GO:0090329	regulation of DNA-dependent DNA replication	biological_process	0.0019176	7	1039	24	14356	0		7	ENSGALG00000012223,ENSGALG00000006051,ENSGALG00000004023,ENSGALG00000017073,ENSGALG00000027798,ENSGALG00000013784,ENSGALG00000006631
GO:0080134	regulation of response to stress	biological_process	0.0019761	76	1039	737	14356	48	ENSGALG00000003532,ENSGALG00000028970,ENSGALG00000010175,Novel00150,ENSGALG00000010818,ENSGALG00000009268,ENSGALG00000015286,ENSGALG00000008332,ENSGALG00000005906,ENSGALG00000015775,ENSGALG00000006211,ENSGALG00000004509,ENSGALG00000006503,ENSGALG00000002909,ENSGALG00000008320,ENSGALG00000003957,ENSGALG00000004591,ENSGALG00000027188,ENSGALG00000028143,ENSGALG00000007381,ENSGALG00000005796,ENSGALG0…	28	ENSGALG00000009298,ENSGALG00000026363,ENSGALG00000007879,ENSGALG00000027932,ENSGALG00000027346,ENSGALG00000013420,ENSGALG00000002663,ENSGALG00000004516,ENSGALG00000001654,ENSGALG00000010368,ENSGALG00000000169,ENSGALG00000004170,ENSGALG00000014924,ENSGALG00000002873,ENSGALG00000004118,ENSGALG00000010745,ENSGALG00000008094,ENSGALG00000000990,ENSGALG00000016582,ENSGALG00000002781,ENSGALG00000015705,…
GO:0000302	response to reactive oxygen species	biological_process	0.0020386	15	1039	90	14356	8	ENSGALG00000028037,ENSGALG00000015286,ENSGALG00000014783,ENSGALG00000007109,ENSGALG00000001246,ENSGALG00000011056,ENSGALG00000016485,ENSGALG00000005648	7	ENSGALG00000009157,ENSGALG00000009369,ENSGALG00000001954,ENSGALG00000013384,ENSGALG00000015632,ENSGALG00000012405,ENSGALG00000012618
GO:0000086	G2/M transition of mitotic cell cycle	biological_process	0.0020973	12	1039	62	14356	1	ENSGALG00000011715	11	ENSGALG00000013239,ENSGALG00000006051,ENSGALG00000025810,ENSGALG00000004118,ENSGALG00000000970,ENSGALG00000015633,ENSGALG00000002346,ENSGALG00000009690,ENSGALG00000006631,ENSGALG00000003085,ENSGALG00000007507
GO:0031145	anaphase-promoting complex-dependent proteasomal ubiquitin-dependent protein catabolic process	biological_process	0.0021692	9	1039	40	14356	0		9	ENSGALG00000004838,ENSGALG00000014378,ENSGALG00000005973,ENSGALG00000011967,ENSGALG00000013208,ENSGALG00000006110,ENSGALG00000016468,ENSGALG00000007354,ENSGALG00000015633
GO:0006508	proteolysis	biological_process	0.0022276	100	1039	1023	14356	68	ENSGALG00000009179,ENSGALG00000010175,ENSGALG00000026646,ENSGALG00000027506,ENSGALG00000008332,ENSGALG00000010838,ENSGALG00000009268,ENSGALG00000006826,ENSGALG00000015524,ENSGALG00000004553,ENSGALG00000015775,ENSGALG00000005906,ENSGALG00000015809,ENSGALG00000012486,ENSGALG00000004078,Novel00140,ENSGALG00000002623,ENSGALG00000011926,ENSGALG00000014252,ENSGALG00000008320,ENSGALG00000003957,ENSGALG0…	32	ENSGALG00000009201,ENSGALG00000012615,ENSGALG00000009837,ENSGALG00000014378,ENSGALG00000004838,ENSGALG00000026380,ENSGALG00000011967,ENSGALG00000000044,ENSGALG00000020943,ENSGALG00000019514,ENSGALG00000008738,ENSGALG00000013697,ENSGALG00000004003,ENSGALG00000001654,ENSGALG00000005973,ENSGALG00000016468,ENSGALG00000013208,ENSGALG00000017261,ENSGALG00000007354,ENSGALG00000008931,ENSGALG00000013838,…
GO:2000779	regulation of double-strand break repair	biological_process	0.0022347	7	1039	25	14356	0		7	ENSGALG00000004516,ENSGALG00000026363,ENSGALG00000000970,ENSGALG00000013420,ENSGALG00000027932,ENSGALG00000015705,ENSGALG00000014924
GO:0051493	regulation of cytoskeleton organization	biological_process	0.002245	33	1039	264	14356	8	ENSGALG00000011562,ENSGALG00000002987,ENSGALG00000002909,ENSGALG00000004928,ENSGALG00000014725,ENSGALG00000016564,ENSGALG00000003548,ENSGALG00000017153	25	ENSGALG00000007768,ENSGALG00000010195,ENSGALG00000009157,ENSGALG00000009854,ENSGALG00000017148,ENSGALG00000016468,ENSGALG00000016332,ENSGALG00000000527,ENSGALG00000004706,ENSGALG00000001798,ENSGALG00000000970,ENSGALG00000017025,ENSGALG00000015633,ENSGALG00000006110,ENSGALG00000014013,ENSGALG00000006267,ENSGALG00000012160,ENSGALG00000001475,ENSGALG00000021128,ENSGALG00000009201,ENSGALG00000011948,…
GO:0006979	response to oxidative stress	biological_process	0.0023296	26	1039	195	14356	15	ENSGALG00000007162,ENSGALG00000016485,ENSGALG00000016133,ENSGALG00000015987,ENSGALG00000001246,ENSGALG00000004521,ENSGALG00000015286,ENSGALG00000005648,ENSGALG00000011056,ENSGALG00000007109,ENSGALG00000014783,ENSGALG00000014398,ENSGALG00000011562,ENSGALG00000028037,ENSGALG00000005796	11	ENSGALG00000012618,ENSGALG00000013098,Novel00098,ENSGALG00000004118,ENSGALG00000012405,ENSGALG00000001954,ENSGALG00000013384,ENSGALG00000015632,ENSGALG00000009369,ENSGALG00000009157,ENSGALG00000013235
GO:0048519	negative regulation of biological process	biological_process	0.0023314	234	1039	2672	14356	132	ENSGALG00000027300,ENSGALG00000015775,ENSGALG00000005906,ENSGALG00000014725,ENSGALG00000006211,ENSGALG00000007109,ENSGALG00000028779,ENSGALG00000003267,ENSGALG00000010818,ENSGALG00000007011,ENSGALG00000008332,ENSGALG00000005757,ENSGALG00000011560,ENSGALG00000026200,ENSGALG00000027188,ENSGALG00000016440,ENSGALG00000004596,ENSGALG00000003512,ENSGALG00000008308,ENSGALG00000013886,ENSGALG00000002909,…	102	ENSGALG00000002116,ENSGALG00000027798,ENSGALG00000006351,ENSGALG00000011967,ENSGALG00000001332,ENSGALG00000013086,ENSGALG00000004023,ENSGALG00000003655,ENSGALG00000009212,ENSGALG00000004522,ENSGALG00000026363,ENSGALG00000020999,ENSGALG00000001654,ENSGALG00000013239,ENSGALG00000027043,ENSGALG00000017148,ENSGALG00000014701,ENSGALG00000009690,ENSGALG00000005973,ENSGALG00000010368,ENSGALG00000016468,…
GO:0006220	pyrimidine nucleotide metabolic process	biological_process	0.0025175	8	1039	34	14356	1	ENSGALG00000016728	7	ENSGALG00000004954,ENSGALG00000005046,ENSGALG00000003510,ENSGALG00000028501,ENSGALG00000014447,ENSGALG00000014897,ENSGALG00000010674
GO:1901615	organic hydroxy compound metabolic process	biological_process	0.0025678	30	1039	236	14356	20	ENSGALG00000007109,ENSGALG00000015764,ENSGALG00000011562,ENSGALG00000000771,ENSGALG00000014944,ENSGALG00000017331,ENSGALG00000015504,ENSGALG00000026507,ENSGALG00000012834,ENSGALG00000027188,ENSGALG00000016564,ENSGALG00000028928,ENSGALG00000017381,ENSGALG00000026910,ENSGALG00000016205,ENSGALG00000013814,ENSGALG00000026525,ENSGALG00000000142,ENSGALG00000001234,ENSGALG00000004230	10	ENSGALG00000012787,ENSGALG00000011058,ENSGALG00000006629,ENSGALG00000010827,ENSGALG00000002024,ENSGALG00000005245,ENSGALG00000005103,ENSGALG00000005551,ENSGALG00000028046,ENSGALG00000027346
GO:0072330	monocarboxylic acid biosynthetic process	biological_process	0.0025938	15	1039	91	14356	7	ENSGALG00000012834,ENSGALG00000004230,ENSGALG00000010792,ENSGALG00000012131,ENSGALG00000009700,ENSGALG00000007109,ENSGALG00000006501	8	ENSGALG00000028046,ENSGALG00000006134,ENSGALG00000021275,ENSGALG00000012748,ENSGALG00000006326,ENSGALG00000012615,ENSGALG00000006073,ENSGALG00000002781
GO:0044262	cellular carbohydrate metabolic process	biological_process	0.002621	28	1039	216	14356	19	ENSGALG00000009700,ENSGALG00000022191,ENSGALG00000011695,ENSGALG00000027872,ENSGALG00000011278,ENSGALG00000003267,ENSGALG00000013814,ENSGALG00000012365,ENSGALG00000004727,ENSGALG00000016323,ENSGALG00000016518,ENSGALG00000009870,ENSGALG00000011562,ENSGALG00000017331,ENSGALG00000002896,ENSGALG00000012662,ENSGALG00000015506,ENSGALG00000011016,ENSGALG00000016564	9	ENSGALG00000005103,ENSGALG00000001949,ENSGALG00000016438,ENSGALG00000013257,Novel00098,ENSGALG00000019042,ENSGALG00000011058,ENSGALG00000013235,ENSGALG00000005973
GO:0007093	mitotic cell cycle checkpoint	biological_process	0.002663	13	1039	72	14356	2	ENSGALG00000014725,ENSGALG00000006211	11	ENSGALG00000015874,ENSGALG00000016468,ENSGALG00000004515,ENSGALG00000006110,ENSGALG00000006631,ENSGALG00000005973,ENSGALG00000011967,ENSGALG00000003085,ENSGALG00000002346,ENSGALG00000015633,ENSGALG00000027871
GO:0051304	chromosome separation	biological_process	0.0026632	10	1039	48	14356	0		10	ENSGALG00000014378,ENSGALG00000004838,ENSGALG00000015874,ENSGALG00000005973,ENSGALG00000011967,ENSGALG00000006110,ENSGALG00000013208,ENSGALG00000007354,ENSGALG00000016468,ENSGALG00000015633
GO:0019471	4-hydroxyproline metabolic process	biological_process	0.0027681	4	1039	9	14356	3	ENSGALG00000011056,ENSGALG00000010838,ENSGALG00000010001	1	ENSGALG00000006134
GO:0045143	homologous chromosome segregation	biological_process	0.0027802	7	1039	26	14356	1	ENSGALG00000019211	6	ENSGALG00000015633,ENSGALG00000001506,ENSGALG00000003720,ENSGALG00000012508,ENSGALG00000009956,ENSGALG00000006110
GO:1903364	positive regulation of cellular protein catabolic process	biological_process	0.0027992	12	1039	67	14356	10	ENSGALG00000016338,ENSGALG00000017381,ENSGALG00000005796,ENSGALG00000005675,ENSGALG00000011562,ENSGALG00000027506,ENSGALG00000017153,ENSGALG00000016311,ENSGALG00000001220,ENSGALG00000016564	2	ENSGALG00000006110,ENSGALG00000007768
GO:1901293	nucleoside phosphate biosynthetic process	biological_process	0.0028138	27	1039	215	14356	9	ENSGALG00000008098,ENSGALG00000011618,ENSGALG00000016728,ENSGALG00000012034,ENSGALG00000016133,ENSGALG00000014398,ENSGALG00000016564,ENSGALG00000011838,ENSGALG00000003689	18	ENSGALG00000007503,ENSGALG00000014897,ENSGALG00000016442,ENSGALG00000007191,ENSGALG00000005961,ENSGALG00000023073,ENSGALG00000017350,ENSGALG00000012418,ENSGALG00000010542,ENSGALG00000015983,ENSGALG00000004170,ENSGALG00000028501,ENSGALG00000003510,ENSGALG00000015982,ENSGALG00000014447,ENSGALG00000004954,ENSGALG00000029150,ENSGALG00000005046
GO:0009123	nucleoside monophosphate metabolic process	biological_process	0.0028141	22	1039	166	14356	8	Novel00582,ENSGALG00000011618,ENSGALG00000015544,ENSGALG00000016430,ENSGALG00000012034,ENSGALG00000003267,ENSGALG00000014398,ENSGALG00000018378	14	ENSGALG00000013069,ENSGALG00000014897,ENSGALG00000004170,ENSGALG00000015983,ENSGALG00000015982,ENSGALG00000003510,ENSGALG00000028501,ENSGALG00000005961,ENSGALG00000007191,ENSGALG00000000629,ENSGALG00000004954,ENSGALG00000005046,ENSGALG00000029150,ENSGALG00000014447
GO:0044255	cellular lipid metabolic process	biological_process	0.0028669	57	1039	536	14356	39	ENSGALG00000004909,ENSGALG00000027188,ENSGALG00000012662,ENSGALG00000000771,ENSGALG00000005701,ENSGALG00000006501,ENSGALG00000005696,ENSGALG00000013535,ENSGALG00000011509,ENSGALG00000014398,ENSGALG00000010792,ENSGALG00000004230,ENSGALG00000001234,ENSGALG00000003957,ENSGALG00000013814,ENSGALG00000023266,ENSGALG00000014766,ENSGALG00000017381,ENSGALG00000009700,ENSGALG00000026910,ENSGALG00000012131,…	18	ENSGALG00000011894,ENSGALG00000013235,ENSGALG00000026285,ENSGALG00000012748,ENSGALG00000006073,ENSGALG00000006326,ENSGALG00000007132,ENSGALG00000005245,ENSGALG00000008795,ENSGALG00000002781,ENSGALG00000006629,ENSGALG00000016102,ENSGALG00000021275,ENSGALG00000029020,ENSGALG00000019042,ENSGALG00000028046,ENSGALG00000016438,ENSGALG00000012615
GO:0043086	negative regulation of catalytic activity	biological_process	0.0029438	46	1039	408	14356	30	ENSGALG00000004591,ENSGALG00000028797,ENSGALG00000011278,ENSGALG00000009315,ENSGALG00000017040,ENSGALG00000008601,ENSGALG00000022964,ENSGALG00000026910,ENSGALG00000003706,ENSGALG00000009338,ENSGALG00000008341,ENSGALG00000014252,ENSGALG00000001565,ENSGALG00000016311,ENSGALG00000007381,ENSGALG00000011562,ENSGALG00000011509,ENSGALG00000028155,ENSGALG00000028143,ENSGALG00000003512,ENSGALG00000011695,…	16	ENSGALG00000007507,ENSGALG00000006110,ENSGALG00000015633,ENSGALG00000001798,ENSGALG00000016468,ENSGALG00000008713,ENSGALG00000005973,ENSGALG00000009369,ENSGALG00000013239,ENSGALG00000004522,ENSGALG00000000044,ENSGALG00000026380,ENSGALG00000001506,ENSGALG00000011967,ENSGALG00000011058,ENSGALG00000002116
GO:0042219	cellular modified amino acid catabolic process	biological_process	0.0030223	4	1039	9	14356	1	ENSGALG00000022758	3	ENSGALG00000006134,ENSGALG00000002665,ENSGALG00000012418
GO:0045732	positive regulation of protein catabolic process	biological_process	0.0030233	17	1039	111	14356	15	ENSGALG00000012666,ENSGALG00000002843,ENSGALG00000001220,ENSGALG00000016564,ENSGALG00000012704,ENSGALG00000011562,ENSGALG00000005675,ENSGALG00000005796,ENSGALG00000016338,ENSGALG00000008320,ENSGALG00000016311,ENSGALG00000027506,ENSGALG00000017153,ENSGALG00000010256,ENSGALG00000017381	2	ENSGALG00000007768,ENSGALG00000006110
GO:0071459	protein localization to chromosome, centromeric region	biological_process	0.0030505	4	1039	9	14356	0		4	ENSGALG00000004522,ENSGALG00000004838,ENSGALG00000027842,ENSGALG00000003085
GO:0044839	cell cycle G2/M phase transition	biological_process	0.003074	12	1039	65	14356	1	ENSGALG00000011715	11	ENSGALG00000009690,ENSGALG00000006631,ENSGALG00000003085,ENSGALG00000007507,ENSGALG00000004118,ENSGALG00000000970,ENSGALG00000015633,ENSGALG00000002346,ENSGALG00000025810,ENSGALG00000013239,ENSGALG00000006051
GO:0009394	2'-deoxyribonucleotide metabolic process	biological_process	0.003101	5	1039	15	14356	0		5	ENSGALG00000004954,ENSGALG00000004170,ENSGALG00000005046,ENSGALG00000014897,ENSGALG00000005961
GO:0019692	deoxyribose phosphate metabolic process	biological_process	0.003101	5	1039	15	14356	0		5	ENSGALG00000014897,ENSGALG00000005046,ENSGALG00000004170,ENSGALG00000004954,ENSGALG00000005961
GO:0071897	DNA biosynthetic process	biological_process	0.0031385	11	1039	57	14356	1	ENSGALG00000004509	10	ENSGALG00000015692,ENSGALG00000015633,ENSGALG00000000169,ENSGALG00000007665,ENSGALG00000002116,ENSGALG00000013384,ENSGALG00000009837,ENSGALG00000014924,ENSGALG00000016312,ENSGALG00000007191
GO:0051604	protein maturation	biological_process	0.0031703	23	1039	167	14356	18	ENSGALG00000006000,ENSGALG00000014840,ENSGALG00000011509,ENSGALG00000002431,ENSGALG00000016338,ENSGALG00000009262,ENSGALG00000007381,ENSGALG00000010853,ENSGALG00000003957,ENSGALG00000002987,ENSGALG00000006513,ENSGALG00000001565,ENSGALG00000008341,ENSGALG00000017381,ENSGALG00000010001,ENSGALG00000017040,ENSGALG00000009268,ENSGALG00000010838	5	ENSGALG00000001654,ENSGALG00000008094,ENSGALG00000008713,ENSGALG00000004003,ENSGALG00000017180
GO:0042822	pyridoxal phosphate metabolic process	biological_process	0.0032505	2	1039	2	14356	1	ENSGALG00000016205	1	ENSGALG00000027346
GO:0042823	pyridoxal phosphate biosynthetic process	biological_process	0.0032505	2	1039	2	14356	1	ENSGALG00000016205	1	ENSGALG00000027346
GO:0034622	cellular macromolecular complex assembly	biological_process	0.0032587	49	1039	451	14356	15	ENSGALG00000025786,ENSGALG00000011562,ENSGALG00000009262,ENSGALG00000013886,ENSGALG00000011747,ENSGALG00000016281,ENSGALG00000002286,ENSGALG00000015544,ENSGALG00000006355,ENSGALG00000016564,ENSGALG00000003548,ENSGALG00000000845,ENSGALG00000009266,ENSGALG00000009268,ENSGALG00000009977	34	ENSGALG00000001654,ENSGALG00000001126,ENSGALG00000014331,ENSGALG00000001616,ENSGALG00000004687,Novel01713,ENSGALG00000017148,ENSGALG00000014788,ENSGALG00000016042,ENSGALG00000001798,ENSGALG00000007447,ENSGALG00000011386,ENSGALG00000005451,ENSGALG00000003522,ENSGALG00000003071,ENSGALG00000015633,ENSGALG00000004003,ENSGALG00000027454,ENSGALG00000005038,ENSGALG00000014013,ENSGALG00000000990,ENSGALG0…
GO:0006301	postreplication repair	biological_process	0.0032649	5	1039	15	14356	1	ENSGALG00000004509	4	ENSGALG00000002781,ENSGALG00000009837,ENSGALG00000015692,ENSGALG00000000169
GO:0033260	nuclear DNA replication	biological_process	0.0033493	4	1039	9	14356	0		4	ENSGALG00000013784,ENSGALG00000015712,ENSGALG00000001616,ENSGALG00000006051
GO:0016559	peroxisome fission	biological_process	0.0033662	4	1039	9	14356	1	ENSGALG00000002159	3	Novel00098,ENSGALG00000006534,ENSGALG00000004424
GO:0016310	phosphorylation	biological_process	0.0033901	133	1039	1432	14356	72	ENSGALG00000003537,ENSGALG00000026811,ENSGALG00000011517,ENSGALG00000029169,ENSGALG00000009403,ENSGALG00000011838,ENSGALG00000001246,ENSGALG00000009268,ENSGALG00000016323,ENSGALG00000000845,ENSGALG00000028155,ENSGALG00000005796,ENSGALG00000006982,ENSGALG00000028143,ENSGALG00000004909,ENSGALG00000015544,ENSGALG00000022191,ENSGALG00000013814,ENSGALG00000026389,ENSGALG00000000685,ENSGALG00000027592,…	61	ENSGALG00000026380,ENSGALG00000008156,ENSGALG00000000629,ENSGALG00000010542,ENSGALG00000009854,ENSGALG00000004516,ENSGALG00000027887,ENSGALG00000015874,ENSGALG00000010148,ENSGALG00000012787,ENSGALG00000006267,ENSGALG00000015708,ENSGALG00000016582,ENSGALG00000012405,ENSGALG00000004161,Novel01572,ENSGALG00000013356,ENSGALG00000010478,ENSGALG00000028501,ENSGALG00000009369,ENSGALG00000008875,ENSGALG0…
GO:0019637	organophosphate metabolic process	biological_process	0.0035086	63	1039	620	14356	36	ENSGALG00000016430,ENSGALG00000014868,ENSGALG00000003750,ENSGALG00000008098,ENSGALG00000003267,ENSGALG00000010818,ENSGALG00000007078,ENSGALG00000016560,ENSGALG00000000142,ENSGALG00000007109,ENSGALG00000015764,ENSGALG00000018378,ENSGALG00000002699,ENSGALG00000016564,ENSGALG00000011838,ENSGALG00000012666,ENSGALG00000003689,ENSGALG00000028928,ENSGALG00000017381,ENSGALG00000026910,ENSGALG00000015544,…	27	ENSGALG00000010674,ENSGALG00000012705,ENSGALG00000016442,ENSGALG00000023073,ENSGALG00000000629,ENSGALG00000010542,ENSGALG00000012418,ENSGALG00000007191,ENSGALG00000005961,ENSGALG00000028501,ENSGALG00000004170,ENSGALG00000010827,ENSGALG00000008795,ENSGALG00000014447,ENSGALG00000029150,ENSGALG00000005046,ENSGALG00000007503,ENSGALG00000008226,ENSGALG00000013069,ENSGALG00000014897,ENSGALG00000017350,…
GO:0070192	chromosome organization involved in meiosis	biological_process	0.0035373	7	1039	27	14356	1	ENSGALG00000019211	6	ENSGALG00000003720,ENSGALG00000012508,ENSGALG00000004516,ENSGALG00000009553,ENSGALG00000015691,ENSGALG00000015633
GO:0090342	regulation of cell aging	biological_process	0.0035628	6	1039	21	14356	1	ENSGALG00000012662	5	ENSGALG00000006326,ENSGALG00000009476,ENSGALG00000002873,ENSGALG00000013420,ENSGALG00000010368
GO:0042026	protein refolding	biological_process	0.0035691	4	1039	10	14356	3	ENSGALG00000003251,ENSGALG00000011715,ENSGALG00000027506	1	ENSGALG00000008094
GO:2000644	regulation of receptor catabolic process	biological_process	0.0035736	3	1039	5	14356	3	ENSGALG00000017381,ENSGALG00000008341,ENSGALG00000012704	0
GO:0010758	regulation of macrophage chemotaxis	biological_process	0.0035755	4	1039	10	14356	4	ENSGALG00000002722,ENSGALG00000016564,ENSGALG00000001565,ENSGALG00000004909	0
GO:0006144	purine nucleobase metabolic process	biological_process	0.003608	5	1039	15	14356	0		5	ENSGALG00000000549,ENSGALG00000015983,ENSGALG00000005046,ENSGALG00000004170,ENSGALG00000015982
GO:0090307	mitotic spindle assembly	biological_process	0.0037524	7	1039	28	14356	0		7	ENSGALG00000008095,ENSGALG00000006110,ENSGALG00000008713,ENSGALG00000009854,ENSGALG00000006271,ENSGALG00000006790,ENSGALG00000006267
GO:0006982	response to lipid hydroperoxide	biological_process	0.0038072	2	1039	2	14356	1	ENSGALG00000007109	1	ENSGALG00000013098
GO:0019985	translesion synthesis	biological_process	0.0038555	4	1039	10	14356	1	ENSGALG00000004509	3	ENSGALG00000009837,ENSGALG00000000169,ENSGALG00000015692
GO:0031324	negative regulation of cellular metabolic process	biological_process	0.0038921	123	1039	1315	14356	73	ENSGALG00000027069,ENSGALG00000014252,ENSGALG00000026525,ENSGALG00000016281,ENSGALG00000004591,ENSGALG00000009315,ENSGALG00000026858,ENSGALG00000026910,ENSGALG00000002232,ENSGALG00000027159,ENSGALG00000017381,ENSGALG00000016440,ENSGALG00000027188,ENSGALG00000003512,ENSGALG00000008308,ENSGALG00000028143,ENSGALG00000005796,ENSGALG00000007381,Novel00879,ENSGALG00000028155,ENSGALG00000013886,ENSGALG0…	50	ENSGALG00000010148,ENSGALG00000019622,ENSGALG00000007507,ENSGALG00000002663,ENSGALG00000013420,ENSGALG00000012223,ENSGALG00000002515,ENSGALG00000001654,ENSGALG00000017073,ENSGALG00000004201,ENSGALG00000016468,ENSGALG00000005973,ENSGALG00000009690,ENSGALG00000009212,ENSGALG00000013626,ENSGALG00000020999,ENSGALG00000004522,ENSGALG00000002116,ENSGALG00000000044,ENSGALG00000001332,ENSGALG00000026380,…
GO:0007621	negative regulation of female receptivity	biological_process	0.0039069	2	1039	2	14356	2	ENSGALG00000011294,ENSGALG00000028797	0
GO:0042176	regulation of protein catabolic process	biological_process	0.0039175	30	1039	242	14356	20	ENSGALG00000011562,ENSGALG00000005675,ENSGALG00000005796,ENSGALG00000016338,ENSGALG00000012666,ENSGALG00000015775,ENSGALG00000016564,ENSGALG00000002843,ENSGALG00000001220,ENSGALG00000008096,ENSGALG00000012704,ENSGALG00000004228,ENSGALG00000027506,ENSGALG00000017153,ENSGALG00000010256,ENSGALG00000017381,ENSGALG00000008341,ENSGALG00000008320,ENSGALG00000010175,ENSGALG00000016311	10	ENSGALG00000005973,ENSGALG00000011967,ENSGALG00000016468,ENSGALG00000013208,ENSGALG00000007768,ENSGALG00000014378,ENSGALG00000016582,ENSGALG00000006110,ENSGALG00000008931,ENSGALG00000015633
GO:0009447	putrescine catabolic process	biological_process	0.0039417	2	1039	2	14356	1	ENSGALG00000016348	1	ENSGALG00000003557
GO:0032434	regulation of proteasomal ubiquitin-dependent protein catabolic process	biological_process	0.0040215	15	1039	97	14356	5	ENSGALG00000011562,ENSGALG00000027506,ENSGALG00000001220,ENSGALG00000010175,ENSGALG00000016311	10	ENSGALG00000005973,ENSGALG00000011967,ENSGALG00000016468,ENSGALG00000013208,ENSGALG00000006110,ENSGALG00000008931,ENSGALG00000015633,ENSGALG00000007768,ENSGALG00000014378,ENSGALG00000016582
GO:0046874	quinolinate metabolic process	biological_process	0.0040313	3	1039	5	14356	0		3	ENSGALG00000012418,ENSGALG00000012197,ENSGALG00000007503
GO:0009221	pyrimidine deoxyribonucleotide biosynthetic process	biological_process	0.0040348	3	1039	5	14356	0		3	ENSGALG00000005046,ENSGALG00000004954,ENSGALG00000014897
GO:0045930	negative regulation of mitotic cell cycle	biological_process	0.0040994	18	1039	120	14356	4	ENSGALG00000006211,ENSGALG00000014725,ENSGALG00000004902,ENSGALG00000016595	14	ENSGALG00000016468,ENSGALG00000004515,ENSGALG00000005973,ENSGALG00000003085,ENSGALG00000011967,ENSGALG00000015708,ENSGALG00000012405,ENSGALG00000002346,ENSGALG00000027871,ENSGALG00000015633,ENSGALG00000000970,ENSGALG00000006110,ENSGALG00000006631,ENSGALG00000015874
GO:0034599	cellular response to oxidative stress	biological_process	0.0041309	17	1039	113	14356	10	ENSGALG00000001246,ENSGALG00000015987,ENSGALG00000016485,ENSGALG00000007162,ENSGALG00000028037,ENSGALG00000005796,ENSGALG00000011562,ENSGALG00000014398,ENSGALG00000007109,ENSGALG00000014783	7	Novel00098,ENSGALG00000012618,ENSGALG00000013098,ENSGALG00000013235,ENSGALG00000009369,ENSGALG00000009157,ENSGALG00000012405
GO:0051225	spindle assembly	biological_process	0.0041561	11	1039	59	14356	0		11	ENSGALG00000002338,ENSGALG00000007768,ENSGALG00000006271,ENSGALG00000007447,ENSGALG00000003727,ENSGALG00000006110,ENSGALG00000008713,ENSGALG00000008095,ENSGALG00000006267,ENSGALG00000006790,ENSGALG00000009854
GO:0031398	positive regulation of protein ubiquitination	biological_process	0.0042502	12	1039	68	14356	7	ENSGALG00000011065,ENSGALG00000007012,ENSGALG00000016564,ENSGALG00000016338,ENSGALG00000005675,ENSGALG00000011562,ENSGALG00000027506	5	ENSGALG00000008931,ENSGALG00000007507,ENSGALG00000006110,ENSGALG00000002781,ENSGALG00000015708
GO:0048246	macrophage chemotaxis	biological_process	0.0042526	5	1039	16	14356	5	ENSGALG00000002722,ENSGALG00000016912,ENSGALG00000001565,ENSGALG00000016564,ENSGALG00000004909	0
GO:0009165	nucleotide biosynthetic process	biological_process	0.0042632	26	1039	211	14356	9	ENSGALG00000011618,ENSGALG00000008098,ENSGALG00000016728,ENSGALG00000012034,ENSGALG00000016133,ENSGALG00000014398,ENSGALG00000003689,ENSGALG00000011838,ENSGALG00000016564	17	ENSGALG00000007503,ENSGALG00000016442,ENSGALG00000014897,ENSGALG00000012418,ENSGALG00000010542,ENSGALG00000023073,ENSGALG00000017350,ENSGALG00000005961,ENSGALG00000007191,ENSGALG00000015982,ENSGALG00000003510,ENSGALG00000004170,ENSGALG00000015983,ENSGALG00000014447,ENSGALG00000029150,ENSGALG00000005046,ENSGALG00000004954
GO:0006266	DNA ligation	biological_process	0.0043004	4	1039	10	14356	0		4	ENSGALG00000004516,ENSGALG00000003922,ENSGALG00000001954,ENSGALG00000013384
GO:0044380	protein localization to cytoskeleton	biological_process	0.0043617	6	1039	21	14356	0		6	ENSGALG00000016332,ENSGALG00000007768,ENSGALG00000006470,ENSGALG00000001798,ENSGALG00000010478,ENSGALG00000013875
GO:0006189	'de novo' IMP biosynthetic process	biological_process	0.0043786	3	1039	5	14356	1	ENSGALG00000012034	2	ENSGALG00000015983,ENSGALG00000015982
GO:0052548	regulation of endopeptidase activity	biological_process	0.0043999	24	1039	185	14356	18	ENSGALG00000006175,ENSGALG00000010001,ENSGALG00000004591,ENSGALG00000022964,ENSGALG00000008601,ENSGALG00000017040,ENSGALG00000009315,ENSGALG00000000293,ENSGALG00000026646,ENSGALG00000008341,ENSGALG00000014252,ENSGALG00000001565,ENSGALG00000009179,ENSGALG00000011926,ENSGALG00000011509,ENSGALG00000007381,ENSGALG00000003512,ENSGALG00000008661	6	ENSGALG00000004003,ENSGALG00000009369,ENSGALG00000008713,ENSGALG00000000044,ENSGALG00000001506,ENSGALG00000008094
GO:0031396	regulation of protein ubiquitination	biological_process	0.0044269	19	1039	133	14356	10	ENSGALG00000011562,ENSGALG00000005675,ENSGALG00000004659,ENSGALG00000016338,ENSGALG00000007012,ENSGALG00000001220,ENSGALG00000016564,ENSGALG00000008096,ENSGALG00000011065,ENSGALG00000027506	9	ENSGALG00000005973,ENSGALG00000011967,ENSGALG00000002781,ENSGALG00000015708,ENSGALG00000016468,ENSGALG00000007507,ENSGALG00000006110,ENSGALG00000008931,ENSGALG00000015633
GO:0031109	microtubule polymerization or depolymerization	biological_process	0.0044905	10	1039	52	14356	0		10	ENSGALG00000000878,ENSGALG00000015633,ENSGALG00000017128,ENSGALG00000017025,ENSGALG00000001475,ENSGALG00000012160,ENSGALG00000017148,ENSGALG00000007768,ENSGALG00000010120,ENSGALG00000005806
GO:0043970	histone H3-K9 acetylation	biological_process	0.0045232	3	1039	5	14356	1	ENSGALG00000011278	2	ENSGALG00000000970,ENSGALG00000002781
GO:0006200	obsolete ATP catabolic process	biological_process	0.0045939	24	1039	168	14356	3	ENSGALG00000004078,ENSGALG00000016955,ENSGALG00000003532	21	ENSGALG00000010884,ENSGALG00000015038,ENSGALG00000008095,ENSGALG00000013208,ENSGALG00000004195,ENSGALG00000001298,ENSGALG00000003231,ENSGALG00000006221,ENSGALG00000004516,ENSGALG00000000878,ENSGALG00000017180,ENSGALG00000006790,ENSGALG00000003553,ENSGALG00000003922,ENSGALG00000021399,ENSGALG00000011901,ENSGALG00000026741,ENSGALG00000005806,ENSGALG00000005517,ENSGALG00000009955,ENSGALG00000010120
GO:0071168	protein localization to chromatin	biological_process	0.0046855	4	1039	10	14356	0		4	ENSGALG00000004794,ENSGALG00000016583,ENSGALG00000006110,ENSGALG00000012405
GO:0046033	AMP metabolic process	biological_process	0.0046881	4	1039	11	14356	2	ENSGALG00000011618,ENSGALG00000012034	2	ENSGALG00000029150,ENSGALG00000014447
GO:0046439	L-cysteine metabolic process	biological_process	0.0048344	2	1039	2	14356	0		2	ENSGALG00000002358,ENSGALG00000020943
GO:0070194	synaptonemal complex disassembly	biological_process	0.0049872	2	1039	2	14356	1	ENSGALG00000011715	1	ENSGALG00000006110
GO:0006954	inflammatory response	biological_process	0.005002	28	1039	231	14356	19	ENSGALG00000006501,ENSGALG00000007381,ENSGALG00000010853,ENSGALG00000006756,ENSGALG00000011509,ENSGALG00000002431,ENSGALG00000004096,ENSGALG00000014840,ENSGALG00000004909,ENSGALG00000003282,ENSGALG00000009450,ENSGALG00000017040,ENSGALG00000008601,ENSGALG00000008332,ENSGALG00000009977,ENSGALG00000001565,ENSGALG00000028970,ENSGALG00000023142,ENSGALG00000007162	9	ENSGALG00000012787,ENSGALG00000010745,ENSGALG00000001654,ENSGALG00000008999,ENSGALG00000026733,ENSGALG00000016582,ENSGALG00000006326,ENSGALG00000004170,ENSGALG00000016332
GO:0050790	regulation of catalytic activity	biological_process	0.0051451	108	1039	1138	14356	59	ENSGALG00000009179,ENSGALG00000000845,ENSGALG00000016724,ENSGALG00000026646,ENSGALG00000001246,ENSGALG00000007012,ENSGALG00000029169,ENSGALG00000026811,ENSGALG00000004509,ENSGALG00000004659,ENSGALG00000011926,ENSGALG00000002623,ENSGALG00000007109,ENSGALG00000014252,ENSGALG00000016728,ENSGALG00000003957,ENSGALG00000004591,ENSGALG00000028797,ENSGALG00000009315,ENSGALG00000015544,ENSGALG00000026910,…	49	ENSGALG00000009298,ENSGALG00000000585,ENSGALG00000004522,ENSGALG00000005481,ENSGALG00000002116,ENSGALG00000001332,ENSGALG00000000044,ENSGALG00000011967,ENSGALG00000002701,ENSGALG00000026380,ENSGALG00000015531,ENSGALG00000028664,ENSGALG00000001798,ENSGALG00000007507,ENSGALG00000004003,ENSGALG00000004273,ENSGALG00000013239,ENSGALG00000016468,ENSGALG00000013208,ENSGALG00000005973,ENSGALG00000014701,…
GO:0042439	ethanolamine-containing compound metabolic process	biological_process	0.0051818	7	1039	30	14356	7	ENSGALG00000015764,ENSGALG00000000771,ENSGALG00000000142,ENSGALG00000001234,ENSGALG00000028928,ENSGALG00000007109,ENSGALG00000026910	0
GO:0006272	leading strand elongation	biological_process	0.0052096	2	1039	2	14356	0		2	ENSGALG00000016312,ENSGALG00000000169
GO:0052547	regulation of peptidase activity	biological_process	0.0052339	25	1039	198	14356	19	ENSGALG00000007381,ENSGALG00000011509,ENSGALG00000002623,ENSGALG00000011926,ENSGALG00000008661,ENSGALG00000003512,ENSGALG00000022964,ENSGALG00000008601,ENSGALG00000009315,ENSGALG00000017040,ENSGALG00000004591,ENSGALG00000006175,ENSGALG00000010001,ENSGALG00000001565,ENSGALG00000014252,ENSGALG00000009179,ENSGALG00000008341,ENSGALG00000026646,ENSGALG00000000293	6	ENSGALG00000001506,ENSGALG00000008713,ENSGALG00000000044,ENSGALG00000009369,ENSGALG00000008094,ENSGALG00000004003
GO:0031329	regulation of cellular catabolic process	biological_process	0.0052575	38	1039	331	14356	27	ENSGALG00000012704,ENSGALG00000008096,ENSGALG00000005906,ENSGALG00000012666,ENSGALG00000001220,ENSGALG00000016564,ENSGALG00000004228,ENSGALG00000005675,ENSGALG00000007109,ENSGALG00000001209,ENSGALG00000006503,ENSGALG00000010175,ENSGALG00000000845,ENSGALG00000004727,ENSGALG00000003267,ENSGALG00000017153,ENSGALG00000027506,ENSGALG00000027188,ENSGALG00000005796,ENSGALG00000011562,ENSGALG00000016338,…	11	ENSGALG00000016582,ENSGALG00000014378,ENSGALG00000011967,ENSGALG00000008931,ENSGALG00000007768,ENSGALG00000016468,ENSGALG00000013208,ENSGALG00000005973,ENSGALG00000006110,ENSGALG00000004003,ENSGALG00000015633
GO:0006091	generation of precursor metabolites and energy	biological_process	0.0052715	23	1039	180	14356	14	ENSGALG00000003303,ENSGALG00000016518,ENSGALG00000014398,ENSGALG00000002896,ENSGALG00000011016,ENSGALG00000018378,ENSGALG00000015506,ENSGALG00000027872,Novel00582,ENSGALG00000016430,ENSGALG00000015544,ENSGALG00000002159,ENSGALG00000003267,ENSGALG00000012365	9	ENSGALG00000011950,ENSGALG00000019967,ENSGALG00000004201,ENSGALG00000022565,ENSGALG00000028929,ENSGALG00000001949,ENSGALG00000013069,ENSGALG00000010286,ENSGALG00000000629
GO:0006231	dTMP biosynthetic process	biological_process	0.0052959	2	1039	2	14356	0		2	ENSGALG00000014897,ENSGALG00000005046
GO:0046073	dTMP metabolic process	biological_process	0.0052959	2	1039	2	14356	0		2	ENSGALG00000005046,ENSGALG00000014897
GO:0030193	regulation of blood coagulation	biological_process	0.0053289	10	1039	53	14356	10	ENSGALG00000007381,ENSGALG00000004591,ENSGALG00000009262,ENSGALG00000008332,ENSGALG00000009268,ENSGALG00000002699,ENSGALG00000003957,ENSGALG00000015865,Novel00150,ENSGALG00000002987	0
GO:1900046	regulation of hemostasis	biological_process	0.0053289	10	1039	53	14356	10	ENSGALG00000015865,ENSGALG00000003957,Novel00150,ENSGALG00000002987,ENSGALG00000002699,ENSGALG00000007381,ENSGALG00000004591,ENSGALG00000009262,ENSGALG00000008332,ENSGALG00000009268	0
GO:0070925	organelle assembly	biological_process	0.0053837	44	1039	393	14356	12	ENSGALG00000009859,ENSGALG00000001903,ENSGALG00000015987,ENSGALG00000008347,ENSGALG00000027721,ENSGALG00000016844,ENSGALG00000001977,ENSGALG00000017153,ENSGALG00000004727,ENSGALG00000012486,ENSGALG00000014725,ENSGALG00000004215	32	ENSGALG00000017180,ENSGALG00000006110,ENSGALG00000003071,ENSGALG00000007447,ENSGALG00000002647,ENSGALG00000003631,ENSGALG00000001798,ENSGALG00000005517,ENSGALG00000009854,ENSGALG00000001801,ENSGALG00000014788,ENSGALG00000008713,ENSGALG00000003727,ENSGALG00000017148,ENSGALG00000010195,ENSGALG00000007768,ENSGALG00000001654,ENSGALG00000006790,ENSGALG00000013776,ENSGALG00000001632,ENSGALG00000006271,…
GO:0045579	positive regulation of B cell differentiation	biological_process	0.0054104	4	1039	10	14356	3	ENSGALG00000003282,ENSGALG00000006623,ENSGALG00000005796	1	ENSGALG00000013086
GO:0031639	plasminogen activation	biological_process	0.0054349	4	1039	10	14356	4	ENSGALG00000009262,ENSGALG00000009268,ENSGALG00000003957,ENSGALG00000002987	0
GO:0006778	porphyrin-containing compound metabolic process	biological_process	0.0054872	6	1039	23	14356	0		6	ENSGALG00000003386,ENSGALG00000012915,ENSGALG00000010219,ENSGALG00000006037,ENSGALG00000012348,ENSGALG00000016676
GO:0043585	nose morphogenesis	biological_process	0.0055298	2	1039	2	14356	1	ENSGALG00000001229	1	ENSGALG00000001449
GO:0010988	regulation of low-density lipoprotein particle clearance	biological_process	0.0056061	2	1039	2	14356	2	ENSGALG00000012704,ENSGALG00000017381	0
GO:0010989	negative regulation of low-density lipoprotein particle clearance	biological_process	0.0056061	2	1039	2	14356	2	ENSGALG00000012704,ENSGALG00000017381	0
GO:0033013	tetrapyrrole metabolic process	biological_process	0.0056262	7	1039	30	14356	1	ENSGALG00000012473	6	ENSGALG00000012348,ENSGALG00000012915,ENSGALG00000010219,ENSGALG00000006037,ENSGALG00000003386,ENSGALG00000016676
GO:0015980	energy derivation by oxidation of organic compounds	biological_process	0.0056813	18	1039	131	14356	10	Novel00582,ENSGALG00000027872,ENSGALG00000012365,ENSGALG00000016518,ENSGALG00000014398,ENSGALG00000003303,ENSGALG00000011016,ENSGALG00000015506,ENSGALG00000018378,ENSGALG00000002896	8	ENSGALG00000001949,ENSGALG00000028929,ENSGALG00000010286,ENSGALG00000000629,ENSGALG00000011950,ENSGALG00000019967,ENSGALG00000022565,ENSGALG00000004201
GO:0051784	negative regulation of nuclear division	biological_process	0.0056941	8	1039	38	14356	1	ENSGALG00000004902	7	ENSGALG00000005973,ENSGALG00000011967,ENSGALG00000015708,ENSGALG00000016468,ENSGALG00000006110,ENSGALG00000000970,ENSGALG00000015633
GO:0090407	organophosphate biosynthetic process	biological_process	0.0058173	35	1039	313	14356	14	ENSGALG00000015764,ENSGALG00000028928,ENSGALG00000016564,ENSGALG00000011838,ENSGALG00000003689,ENSGALG00000008098,ENSGALG00000016560,ENSGALG00000000142,ENSGALG00000014398,ENSGALG00000011618,ENSGALG00000016728,ENSGALG00000012034,ENSGALG00000016205,ENSGALG00000016133	21	ENSGALG00000008795,ENSGALG00000014447,ENSGALG00000005046,ENSGALG00000029150,ENSGALG00000016442,ENSGALG00000007191,ENSGALG00000005961,ENSGALG00000023073,ENSGALG00000010542,ENSGALG00000012418,ENSGALG00000004170,ENSGALG00000028501,ENSGALG00000004954,ENSGALG00000007503,ENSGALG00000014897,ENSGALG00000008226,ENSGALG00000017350,ENSGALG00000015983,ENSGALG00000027346,ENSGALG00000003510,ENSGALG00000015982
GO:0002536	respiratory burst involved in inflammatory response	biological_process	0.0058652	2	1039	2	14356	2	ENSGALG00000009450,ENSGALG00000006756	0
GO:0060264	regulation of respiratory burst involved in inflammatory response	biological_process	0.0058652	2	1039	2	14356	2	ENSGALG00000009450,ENSGALG00000006756	0
GO:0000022	mitotic spindle elongation	biological_process	0.005927	2	1039	2	14356	0		2	ENSGALG00000008095,ENSGALG00000006271
GO:0051231	spindle elongation	biological_process	0.005927	2	1039	2	14356	0		2	ENSGALG00000008095,ENSGALG00000006271
GO:0051256	mitotic spindle midzone assembly	biological_process	0.005927	2	1039	2	14356	0		2	ENSGALG00000008095,ENSGALG00000006271
GO:0051239	regulation of multicellular organismal process	biological_process	0.0061166	141	1039	1555	14356	86	ENSGALG00000015915,ENSGALG00000012704,ENSGALG00000014840,ENSGALG00000012666,ENSGALG00000008661,ENSGALG00000009450,ENSGALG00000028037,ENSGALG00000007807,ENSGALG00000007364,ENSGALG00000008341,ENSGALG00000001565,ENSGALG00000012277,ENSGALG00000007162,ENSGALG00000016311,ENSGALG00000011957,ENSGALG00000008601,ENSGALG00000004096,ENSGALG00000026590,ENSGALG00000014873,ENSGALG00000003282,ENSGALG00000015865,…	55	ENSGALG00000010170,ENSGALG00000007354,ENSGALG00000027342,ENSGALG00000004118,ENSGALG00000002338,ENSGALG00000000990,ENSGALG00000008795,ENSGALG00000012171,ENSGALG00000015728,ENSGALG00000009476,ENSGALG00000008193,ENSGALG00000015834,ENSGALG00000010854,ENSGALG00000026733,ENSGALG00000007768,ENSGALG00000013145,ENSGALG00000009298,ENSGALG00000006351,ENSGALG00000013086,ENSGALG00000001654,ENSGALG00000027043,…
GO:0000727	double-strand break repair via break-induced replication	biological_process	0.0061307	2	1039	2	14356	0		2	ENSGALG00000001616,ENSGALG00000006051
GO:0097499	protein localization to nonmotile primary cilium	biological_process	0.0061469	3	1039	6	14356	1	ENSGALG00000006370	2	ENSGALG00000001798,ENSGALG00000003631
GO:0033567	DNA replication, Okazaki fragment processing	biological_process	0.0061688	2	1039	2	14356	0		2	ENSGALG00000004037,ENSGALG00000024076
GO:0043137	DNA replication, removal of RNA primer	biological_process	0.0061688	2	1039	2	14356	0		2	ENSGALG00000024076,ENSGALG00000004037
GO:0007100	mitotic centrosome separation	biological_process	0.0061745	3	1039	6	14356	0		3	ENSGALG00000007768,ENSGALG00000000970,ENSGALG00000006790
GO:0033014	tetrapyrrole biosynthetic process	biological_process	0.0063182	6	1039	23	14356	0		6	ENSGALG00000016676,ENSGALG00000003386,ENSGALG00000012348,ENSGALG00000012915,ENSGALG00000010219,ENSGALG00000006037
GO:0009435	NAD biosynthetic process	biological_process	0.0063424	4	1039	11	14356	2	ENSGALG00000016133,ENSGALG00000008098	2	ENSGALG00000012418,ENSGALG00000007503
GO:0033043	regulation of organelle organization	biological_process	0.0064676	65	1039	639	14356	20	ENSGALG00000012486,ENSGALG00000006503,ENSGALG00000003548,ENSGALG00000006355,ENSGALG00000014725,ENSGALG00000001229,ENSGALG00000009179,ENSGALG00000005796,ENSGALG00000027188,ENSGALG00000009859,ENSGALG00000002909,ENSGALG00000016564,ENSGALG00000017153,ENSGALG00000016560,ENSGALG00000011562,ENSGALG00000014398,ENSGALG00000004902,ENSGALG00000004928,ENSGALG00000008347,ENSGALG00000002987	45	ENSGALG00000021128,ENSGALG00000026380,ENSGALG00000011967,ENSGALG00000027932,ENSGALG00000002116,ENSGALG00000014378,ENSGALG00000014013,ENSGALG00000004838,ENSGALG00000026433,ENSGALG00000008584,ENSGALG00000006271,ENSGALG00000009201,ENSGALG00000013208,ENSGALG00000016468,ENSGALG00000017148,ENSGALG00000005973,ENSGALG00000009854,ENSGALG00000009157,ENSGALG00000012199,ENSGALG00000010195,ENSGALG00000027871,…
GO:1903050	regulation of proteolysis involved in cellular protein catabolic process	biological_process	0.0065079	20	1039	148	14356	10	ENSGALG00000005796,ENSGALG00000011562,ENSGALG00000016338,ENSGALG00000008096,ENSGALG00000016564,ENSGALG00000001220,ENSGALG00000004228,ENSGALG00000027506,ENSGALG00000010175,ENSGALG00000016311	10	ENSGALG00000013208,ENSGALG00000016468,ENSGALG00000005973,ENSGALG00000011967,ENSGALG00000016582,ENSGALG00000014378,ENSGALG00000007768,ENSGALG00000006110,ENSGALG00000015633,ENSGALG00000008931
GO:0009896	positive regulation of catabolic process	biological_process	0.0065405	24	1039	189	14356	22	ENSGALG00000010256,ENSGALG00000026858,ENSGALG00000017153,ENSGALG00000027506,ENSGALG00000017381,ENSGALG00000007364,ENSGALG00000015987,ENSGALG00000008320,ENSGALG00000000845,ENSGALG00000016311,ENSGALG00000005796,ENSGALG00000005675,ENSGALG00000011562,ENSGALG00000016338,ENSGALG00000007109,ENSGALG00000001209,ENSGALG00000012704,ENSGALG00000012666,ENSGALG00000005906,ENSGALG00000001220,ENSGALG00000016564,…	2	ENSGALG00000006110,ENSGALG00000007768
GO:0034036	purine ribonucleoside bisphosphate biosynthetic process	biological_process	0.0065525	2	1039	2	14356	1	ENSGALG00000003689	1	ENSGALG00000010542
GO:0050428	3'-phosphoadenosine 5'-phosphosulfate biosynthetic process	biological_process	0.0065525	2	1039	2	14356	1	ENSGALG00000003689	1	ENSGALG00000010542
GO:0001905	activation of membrane attack complex	biological_process	0.0065665	2	1039	2	14356	2	ENSGALG00000011509,ENSGALG00000014840	0
GO:0001969	regulation of activation of membrane attack complex	biological_process	0.0065665	2	1039	2	14356	2	ENSGALG00000011509,ENSGALG00000014840	0
GO:0001970	positive regulation of activation of membrane attack complex	biological_process	0.0065665	2	1039	2	14356	2	ENSGALG00000014840,ENSGALG00000011509	0
GO:0045917	positive regulation of complement activation	biological_process	0.0065665	2	1039	2	14356	2	ENSGALG00000011509,ENSGALG00000014840	0
GO:2000259	positive regulation of protein activation cascade	biological_process	0.0065665	2	1039	2	14356	2	ENSGALG00000014840,ENSGALG00000011509	0
GO:0044786	cell cycle DNA replication	biological_process	0.0065963	5	1039	16	14356	0		5	ENSGALG00000015712,ENSGALG00000001616,ENSGALG00000006051,ENSGALG00000004023,ENSGALG00000013784
GO:0072350	tricarboxylic acid metabolic process	biological_process	0.0066686	6	1039	25	14356	1	ENSGALG00000003303	5	ENSGALG00000010286,ENSGALG00000011950,ENSGALG00000022565,ENSGALG00000028929,ENSGALG00000001949
GO:0007597	blood coagulation, intrinsic pathway	biological_process	0.0067185	2	1039	2	14356	2	ENSGALG00000004591,ENSGALG00000003957	0
GO:0022411	cellular component disassembly	biological_process	0.006724	31	1039	263	14356	9	ENSGALG00000011715,ENSGALG00000001565,ENSGALG00000008347,ENSGALG00000026200,ENSGALG00000001903,ENSGALG00000004215,ENSGALG00000027188,ENSGALG00000006503,ENSGALG00000011562	22	ENSGALG00000000527,ENSGALG00000011948,ENSGALG00000012618,ENSGALG00000027346,ENSGALG00000010120,ENSGALG00000005517,ENSGALG00000005806,ENSGALG00000000878,ENSGALG00000004003,ENSGALG00000017025,ENSGALG00000003071,ENSGALG00000006110,ENSGALG00000003922,ENSGALG00000011409,ENSGALG00000007768,ENSGALG00000015152,ENSGALG00000003660,ENSGALG00000016042,ENSGALG00000001475,ENSGALG00000021128,ENSGALG00000012160,…
GO:0072527	pyrimidine-containing compound metabolic process	biological_process	0.0069279	9	1039	48	14356	2	ENSGALG00000016076,ENSGALG00000016728	7	ENSGALG00000014897,ENSGALG00000010674,ENSGALG00000014447,ENSGALG00000004954,ENSGALG00000005046,ENSGALG00000028501,ENSGALG00000003510
GO:0009605	response to external stimulus	biological_process	0.0069299	107	1039	1161	14356	71	ENSGALG00000017381,ENSGALG00000027872,ENSGALG00000004591,ENSGALG00000016281,ENSGALG00000003957,ENSGALG00000009920,ENSGALG00000007381,ENSGALG00000005796,ENSGALG00000006370,ENSGALG00000006473,ENSGALG00000008308,ENSGALG00000019848,ENSGALG00000027188,ENSGALG00000004909,ENSGALG00000026200,ENSGALG00000005071,ENSGALG00000005757,ENSGALG00000008332,ENSGALG00000009268,Novel00150,ENSGALG00000028779,ENSGALG0…	36	ENSGALG00000004516,ENSGALG00000007620,ENSGALG00000027346,ENSGALG00000001798,ENSGALG00000013235,ENSGALG00000011409,ENSGALG00000001654,ENSGALG00000007879,ENSGALG00000009298,ENSGALG00000006351,ENSGALG00000028939,ENSGALG00000015152,ENSGALG00000006326,ENSGALG00000000970,ENSGALG00000009476,ENSGALG00000016332,ENSGALG00000016042,ENSGALG00000009369,ENSGALG00000001449,ENSGALG00000026733,ENSGALG00000008193,…
GO:0046040	IMP metabolic process	biological_process	0.0069407	4	1039	11	14356	2	ENSGALG00000011618,ENSGALG00000012034	2	ENSGALG00000015982,ENSGALG00000015983
GO:0071173	spindle assembly checkpoint	biological_process	0.0070147	6	1039	24	14356	0		6	ENSGALG00000011967,ENSGALG00000005973,ENSGALG00000006110,ENSGALG00000016468,ENSGALG00000004522,ENSGALG00000015633
GO:0090084	negative regulation of inclusion body assembly	biological_process	0.007122	3	1039	6	14356	3	ENSGALG00000003251,ENSGALG00000027506,ENSGALG00000011715	0
GO:0019217	regulation of fatty acid metabolic process	biological_process	0.0072251	7	1039	31	14356	4	ENSGALG00000014398,ENSGALG00000007109,ENSGALG00000009700,ENSGALG00000027188	3	ENSGALG00000028046,ENSGALG00000002781,ENSGALG00000013235
GO:0071496	cellular response to external stimulus	biological_process	0.0073382	35	1039	309	14356	23	ENSGALG00000027872,ENSGALG00000017381,ENSGALG00000009700,ENSGALG00000016063,ENSGALG00000001903,ENSGALG00000001565,ENSGALG00000008347,ENSGALG00000015987,ENSGALG00000007519,ENSGALG00000011562,ENSGALG00000027721,ENSGALG00000005796,ENSGALG00000025887,ENSGALG00000027188,ENSGALG00000026200,ENSGALG00000028871,ENSGALG00000004727,ENSGALG00000028779,ENSGALG00000028037,ENSGALG00000006503,ENSGALG00000000685,…	12	ENSGALG00000000970,ENSGALG00000004516,ENSGALG00000027346,ENSGALG00000013235,ENSGALG00000016042,ENSGALG00000011409,ENSGALG00000002024,ENSGALG00000012618,ENSGALG00000006351,ENSGALG00000003660,ENSGALG00000015152,ENSGALG00000028939
GO:1901361	organic cyclic compound catabolic process	biological_process	0.0075596	23	1039	182	14356	9	ENSGALG00000007078,ENSGALG00000003267,ENSGALG00000007364,ENSGALG00000012754,ENSGALG00000026858,ENSGALG00000012834,ENSGALG00000002896,ENSGALG00000016076,ENSGALG00000000893	14	ENSGALG00000012418,ENSGALG00000004170,ENSGALG00000006134,ENSGALG00000026761,ENSGALG00000024076,ENSGALG00000007503,ENSGALG00000004003,ENSGALG00000018800,ENSGALG00000002024,ENSGALG00000008698,ENSGALG00000004954,ENSGALG00000001954,ENSGALG00000004037,ENSGALG00000011414
GO:0009267	cellular response to starvation	biological_process	0.0077399	30	1039	256	14356	21	ENSGALG00000025887,ENSGALG00000005906,ENSGALG00000027188,ENSGALG00000004215,ENSGALG00000005796,ENSGALG00000011562,ENSGALG00000007519,ENSGALG00000027721,ENSGALG00000006503,ENSGALG00000015987,ENSGALG00000001565,ENSGALG00000004727,ENSGALG00000008347,ENSGALG00000028779,ENSGALG00000027872,ENSGALG00000026200,ENSGALG00000028871,ENSGALG00000009700,ENSGALG00000017381,ENSGALG00000001903,ENSGALG00000016063	9	ENSGALG00000028939,ENSGALG00000015152,ENSGALG00000011409,ENSGALG00000013235,ENSGALG00000016042,ENSGALG00000003660,ENSGALG00000027346,ENSGALG00000012618,ENSGALG00000002024
GO:0030951	establishment or maintenance of microtubule cytoskeleton polarity	biological_process	0.007749	2	1039	2	14356	0		2	ENSGALG00000010120,ENSGALG00000008325
GO:0071539	protein localization to centrosome	biological_process	0.0078376	4	1039	11	14356	0		4	ENSGALG00000007768,ENSGALG00000016332,ENSGALG00000010478,ENSGALG00000001798
GO:0070841	inclusion body assembly	biological_process	0.0078941	4	1039	11	14356	4	ENSGALG00000003251,ENSGALG00000011562,ENSGALG00000027506,ENSGALG00000011715	0
GO:1902107	positive regulation of leukocyte differentiation	biological_process	0.0082173	13	1039	84	14356	11	ENSGALG00000007011,ENSGALG00000003282,ENSGALG00000016311,ENSGALG00000005796,ENSGALG00000028037,ENSGALG00000026811,ENSGALG00000015915,ENSGALG00000006623,ENSGALG00000009870,ENSGALG00000001246,ENSGALG00000016063	2	ENSGALG00000004170,ENSGALG00000013086
GO:0006303	double-strand break repair via nonhomologous end joining	biological_process	0.0082288	5	1039	17	14356	1	ENSGALG00000000845	4	ENSGALG00000013384,ENSGALG00000015705,ENSGALG00000014924,ENSGALG00000016312
GO:2001243	negative regulation of intrinsic apoptotic signaling pathway	biological_process	0.0083524	10	1039	58	14356	6	ENSGALG00000011562,ENSGALG00000006211,ENSGALG00000005675,ENSGALG00000005796,ENSGALG00000001220,ENSGALG00000007162	4	ENSGALG00000005451,ENSGALG00000026363,ENSGALG00000006326,ENSGALG00000006511
GO:0006690	icosanoid metabolic process	biological_process	0.0084414	8	1039	41	14356	4	ENSGALG00000006501,ENSGALG00000002159,ENSGALG00000010911,ENSGALG00000018634	4	ENSGALG00000021275,ENSGALG00000011894,ENSGALG00000012615,ENSGALG00000006326
GO:1901568	fatty acid derivative metabolic process	biological_process	0.0084414	8	1039	41	14356	4	ENSGALG00000002159,ENSGALG00000010911,ENSGALG00000018634,ENSGALG00000006501	4	ENSGALG00000012615,ENSGALG00000006326,ENSGALG00000011894,ENSGALG00000021275
GO:0009130	pyrimidine nucleoside monophosphate biosynthetic process	biological_process	0.0086115	4	1039	12	14356	0		4	ENSGALG00000014897,ENSGALG00000004954,ENSGALG00000005046,ENSGALG00000003510
GO:0043067	regulation of programmed cell death	biological_process	0.0087997	75	1039	777	14356	41	ENSGALG00000005796,ENSGALG00000001583,ENSGALG00000028143,ENSGALG00000016440,ENSGALG00000017381,ENSGALG00000010001,ENSGALG00000003957,ENSGALG00000027069,ENSGALG00000006211,ENSGALG00000014725,ENSGALG00000009403,ENSGALG00000001229,ENSGALG00000016595,ENSGALG00000026200,ENSGALG00000009268,ENSGALG00000003267,ENSGALG00000007011,ENSGALG00000019211,ENSGALG00000009179,ENSGALG00000014908,ENSGALG00000014398,…	34	ENSGALG00000003484,ENSGALG00000005973,ENSGALG00000013239,ENSGALG00000001654,ENSGALG00000004003,ENSGALG00000004338,ENSGALG00000006351,ENSGALG00000011967,ENSGALG00000026363,ENSGALG00000003922,Novel00098,ENSGALG00000009369,ENSGALG00000008713,ENSGALG00000007768,ENSGALG00000026733,ENSGALG00000006326,ENSGALG00000006511,ENSGALG00000015633,ENSGALG00000005451,ENSGALG00000006110,ENSGALG00000016486,ENSGALG0…
GO:0006953	acute-phase response	biological_process	0.0089771	4	1039	12	14356	4	ENSGALG00000006756,ENSGALG00000023142,ENSGALG00000008332,ENSGALG00000008601	0
GO:0042981	regulation of apoptotic process	biological_process	0.0090785	74	1039	766	14356	40	ENSGALG00000017381,ENSGALG00000010001,ENSGALG00000027069,ENSGALG00000003957,ENSGALG00000005796,ENSGALG00000016440,ENSGALG00000001583,ENSGALG00000028143,ENSGALG00000009268,ENSGALG00000001229,ENSGALG00000016595,ENSGALG00000026200,ENSGALG00000019211,ENSGALG00000009179,ENSGALG00000003267,ENSGALG00000007011,ENSGALG00000006211,ENSGALG00000009403,ENSGALG00000014725,ENSGALG00000009700,ENSGALG00000016485,…	34	ENSGALG00000004003,ENSGALG00000004338,ENSGALG00000005973,ENSGALG00000003484,ENSGALG00000001654,ENSGALG00000013239,ENSGALG00000003922,ENSGALG00000026363,Novel00098,ENSGALG00000006351,ENSGALG00000011967,ENSGALG00000005451,ENSGALG00000006110,ENSGALG00000006326,ENSGALG00000015633,ENSGALG00000006511,ENSGALG00000016486,ENSGALG00000008713,ENSGALG00000009369,ENSGALG00000007768,ENSGALG00000026733,ENSGALG0…
GO:0006807	nitrogen compound metabolic process	biological_process	0.009136	306	1039	3760	14356	137	ENSGALG00000025864,ENSGALG00000011455,ENSGALG00000000893,ENSGALG00000008661,ENSGALG00000018378,ENSGALG00000009699,ENSGALG00000022789,ENSGALG00000007364,ENSGALG00000008341,ENSGALG00000005598,ENSGALG00000016338,ENSGALG00000016378,ENSGALG00000011562,ENSGALG00000006826,ENSGALG00000005757,ENSGALG00000010818,ENSGALG00000007109,ENSGALG00000004509,ENSGALG00000025919,ENSGALG00000011065,ENSGALG00000027300,…	169	ENSGALG00000008931,ENSGALG00000015120,ENSGALG00000004118,ENSGALG00000005551,ENSGALG00000000549,ENSGALG00000012418,ENSGALG00000028046,ENSGALG00000014924,ENSGALG00000006134,ENSGALG00000006445,ENSGALG00000014447,ENSGALG00000000990,ENSGALG00000013384,ENSGALG00000029150,ENSGALG00000017025,ENSGALG00000008265,ENSGALG00000015633,ENSGALG00000012546,Novel01594,ENSGALG00000008226,ENSGALG00000016332,ENSGALG0…
GO:0033559	unsaturated fatty acid metabolic process	biological_process	0.0092329	8	1039	42	14356	4	ENSGALG00000006501,ENSGALG00000010911,ENSGALG00000018634,ENSGALG00000002159	4	ENSGALG00000006326,ENSGALG00000012615,ENSGALG00000021275,ENSGALG00000011894
GO:0051240	positive regulation of multicellular organismal process	biological_process	0.0094204	80	1039	830	14356	46	ENSGALG00000025876,ENSGALG00000009131,ENSGALG00000025919,ENSGALG00000026811,ENSGALG00000010818,ENSGALG00000007011,ENSGALG00000025956,ENSGALG00000028970,ENSGALG00000006623,ENSGALG00000001246,ENSGALG00000008332,ENSGALG00000005757,ENSGALG00000009268,ENSGALG00000004596,ENSGALG00000005796,ENSGALG00000017331,ENSGALG00000026525,ENSGALG00000003957,ENSGALG00000003015,ENSGALG00000008661,ENSGALG00000014840,…	34	ENSGALG00000013086,ENSGALG00000013145,Novel00098,ENSGALG00000014999,ENSGALG00000008156,ENSGALG00000001654,ENSGALG00000009157,ENSGALG00000002647,ENSGALG00000001798,ENSGALG00000000990,ENSGALG00000008795,ENSGALG00000002338,ENSGALG00000012405,ENSGALG00000006470,ENSGALG00000009258,ENSGALG00000008094,ENSGALG00000010745,ENSGALG00000012787,ENSGALG00000015705,ENSGALG00000002781,ENSGALG00000004170,ENSGALG0…
GO:0044092	negative regulation of molecular function	biological_process	0.0094988	56	1039	549	14356	35	ENSGALG00000008341,ENSGALG00000001565,ENSGALG00000014252,ENSGALG00000016311,ENSGALG00000004591,ENSGALG00000028797,ENSGALG00000011278,ENSGALG00000017040,ENSGALG00000009315,ENSGALG00000022964,ENSGALG00000008601,ENSGALG00000026910,ENSGALG00000003706,ENSGALG00000017381,ENSGALG00000009338,ENSGALG00000028143,ENSGALG00000008308,ENSGALG00000003512,ENSGALG00000007381,ENSGALG00000011562,ENSGALG00000011509,…	21	ENSGALG00000001798,ENSGALG00000007507,ENSGALG00000006110,ENSGALG00000015633,ENSGALG00000007768,ENSGALG00000013239,ENSGALG00000016468,ENSGALG00000008713,ENSGALG00000005973,ENSGALG00000009854,ENSGALG00000009369,ENSGALG00000004522,ENSGALG00000008931,ENSGALG00000012405,ENSGALG00000002116,ENSGALG00000000044,ENSGALG00000001506,ENSGALG00000026380,ENSGALG00000011967,ENSGALG00000011058,ENSGALG00000003045
GO:0051438	regulation of ubiquitin-protein transferase activity	biological_process	0.0095068	8	1039	41	14356	2	ENSGALG00000004659,ENSGALG00000007012	6	ENSGALG00000011967,ENSGALG00000005973,ENSGALG00000016468,ENSGALG00000007507,ENSGALG00000006110,ENSGALG00000015633
GO:0001555	oocyte growth	biological_process	0.0095439	2	1039	3	14356	1	ENSGALG00000015143	1	ENSGALG00000006629
GO:0046112	nucleobase biosynthetic process	biological_process	0.0095901	4	1039	12	14356	0		4	ENSGALG00000015982,ENSGALG00000005046,ENSGALG00000004170,ENSGALG00000015983
GO:0032528	microvillus organization	biological_process	0.0095911	5	1039	18	14356	1	ENSGALG00000017153	4	ENSGALG00000021128,ENSGALG00000014701,ENSGALG00000002647,ENSGALG00000009298
GO:0031668	cellular response to extracellular stimulus	biological_process	0.0097811	32	1039	282	14356	22	ENSGALG00000016063,ENSGALG00000001903,ENSGALG00000009700,ENSGALG00000017381,ENSGALG00000027872,ENSGALG00000015987,ENSGALG00000008347,ENSGALG00000001565,ENSGALG00000005796,ENSGALG00000027721,ENSGALG00000007519,ENSGALG00000011562,ENSGALG00000027188,ENSGALG00000025887,ENSGALG00000028871,ENSGALG00000026200,ENSGALG00000028779,ENSGALG00000004727,ENSGALG00000006503,ENSGALG00000028037,ENSGALG00000004215,…	10	ENSGALG00000004516,ENSGALG00000027346,ENSGALG00000016042,ENSGALG00000013235,ENSGALG00000011409,ENSGALG00000002024,ENSGALG00000012618,ENSGALG00000003660,ENSGALG00000015152,ENSGALG00000028939
GO:0051291	protein heterooligomerization	biological_process	0.0097995	6	1039	26	14356	3	ENSGALG00000027067,ENSGALG00000006126,ENSGALG00000005974	3	ENSGALG00000011476,ENSGALG00000017350,ENSGALG00000016442
GO:0050818	regulation of coagulation	biological_process	0.0098094	10	1039	58	14356	10	ENSGALG00000015865,ENSGALG00000003957,ENSGALG00000002987,Novel00150,ENSGALG00000002699,ENSGALG00000007381,ENSGALG00000004591,ENSGALG00000009262,ENSGALG00000008332,ENSGALG00000009268	0
GO:0042594	response to starvation	biological_process	0.010007	30	1039	261	14356	21	ENSGALG00000025887,ENSGALG00000005906,ENSGALG00000004215,ENSGALG00000027188,ENSGALG00000006503,ENSGALG00000005796,ENSGALG00000011562,ENSGALG00000007519,ENSGALG00000027721,ENSGALG00000028779,ENSGALG00000015987,ENSGALG00000008347,ENSGALG00000001565,ENSGALG00000004727,ENSGALG00000026200,ENSGALG00000028871,ENSGALG00000017381,ENSGALG00000009700,ENSGALG00000001903,ENSGALG00000016063,ENSGALG00000027872	9	ENSGALG00000011409,ENSGALG00000028939,ENSGALG00000015152,ENSGALG00000016042,ENSGALG00000003660,ENSGALG00000013235,ENSGALG00000012618,ENSGALG00000027346,ENSGALG00000002024
GO:1903708	positive regulation of hemopoiesis	biological_process	0.010174	15	1039	105	14356	12	ENSGALG00000009870,ENSGALG00000006623,ENSGALG00000016063,ENSGALG00000001246,ENSGALG00000028037,ENSGALG00000005796,ENSGALG00000015915,ENSGALG00000026811,ENSGALG00000003282,ENSGALG00000007011,ENSGALG00000025876,ENSGALG00000016311	3	ENSGALG00000013086,ENSGALG00000004170,ENSGALG00000010745
GO:0030071	regulation of mitotic metaphase/anaphase transition	biological_process	0.010181	7	1039	34	14356	0		7	ENSGALG00000015633,ENSGALG00000014378,ENSGALG00000013208,ENSGALG00000006110,ENSGALG00000016468,ENSGALG00000011967,ENSGALG00000005973
GO:1902099	regulation of metaphase/anaphase transition of cell cycle	biological_process	0.010181	7	1039	34	14356	0		7	ENSGALG00000016468,ENSGALG00000006110,ENSGALG00000013208,ENSGALG00000005973,ENSGALG00000011967,ENSGALG00000015633,ENSGALG00000014378
GO:0072698	protein localization to microtubule cytoskeleton	biological_process	0.010224	5	1039	18	14356	0		5	ENSGALG00000007768,ENSGALG00000016332,ENSGALG00000006470,ENSGALG00000001798,ENSGALG00000010478
GO:2001222	regulation of neuron migration	biological_process	0.010285	5	1039	18	14356	1	ENSGALG00000003267	4	ENSGALG00000002515,ENSGALG00000008193,ENSGALG00000009258,ENSGALG00000006470
GO:0070372	regulation of ERK1 and ERK2 cascade	biological_process	0.010395	17	1039	125	14356	12	ENSGALG00000025887,ENSGALG00000016564,ENSGALG00000025876,ENSGALG00000008661,ENSGALG00000009262,ENSGALG00000002909,ENSGALG00000016281,ENSGALG00000002987,ENSGALG00000010870,ENSGALG00000009268,ENSGALG00000010566,ENSGALG00000027159	5	ENSGALG00000026733,ENSGALG00000015708,ENSGALG00000010148,ENSGALG00000006326,ENSGALG00000027887
GO:0009894	regulation of catabolic process	biological_process	0.010422	43	1039	401	14356	32	ENSGALG00000008341,ENSGALG00000015987,ENSGALG00000007364,ENSGALG00000008320,ENSGALG00000016311,ENSGALG00000026858,ENSGALG00000017381,ENSGALG00000004909,ENSGALG00000027188,ENSGALG00000002843,ENSGALG00000011562,ENSGALG00000005796,ENSGALG00000016338,ENSGALG00000004727,ENSGALG00000000845,ENSGALG00000010175,ENSGALG00000003267,ENSGALG00000027506,ENSGALG00000017153,ENSGALG00000010256,ENSGALG00000001220,…	11	ENSGALG00000006110,ENSGALG00000015633,ENSGALG00000004003,ENSGALG00000007768,ENSGALG00000005973,ENSGALG00000013208,ENSGALG00000016468,ENSGALG00000008931,ENSGALG00000014378,ENSGALG00000016582,ENSGALG00000011967
GO:0031331	positive regulation of cellular catabolic process	biological_process	0.010431	20	1039	156	14356	18	ENSGALG00000016311,ENSGALG00000000845,ENSGALG00000015987,ENSGALG00000007364,ENSGALG00000017381,ENSGALG00000026858,ENSGALG00000027506,ENSGALG00000017153,ENSGALG00000012666,ENSGALG00000005906,ENSGALG00000001220,ENSGALG00000016564,ENSGALG00000007109,ENSGALG00000001209,ENSGALG00000016338,ENSGALG00000011562,ENSGALG00000005796,ENSGALG00000005675	2	ENSGALG00000006110,ENSGALG00000007768
GO:1904029	regulation of cyclin-dependent protein kinase activity	biological_process	0.010542	11	1039	69	14356	5	ENSGALG00000011278,ENSGALG00000011715,ENSGALG00000001551,ENSGALG00000009699,ENSGALG00000029169	6	ENSGALG00000026380,ENSGALG00000006110,ENSGALG00000004118,ENSGALG00000004161,ENSGALG00000025810,ENSGALG00000010478
GO:0051054	positive regulation of DNA metabolic process	biological_process	0.010739	13	1039	85	14356	2	ENSGALG00000025956,ENSGALG00000014398	11	ENSGALG00000006051,ENSGALG00000027798,ENSGALG00000027932,ENSGALG00000004037,ENSGALG00000004023,ENSGALG00000000169,ENSGALG00000004516,ENSGALG00000003922,ENSGALG00000015705,ENSGALG00000013420,ENSGALG00000002781
GO:0072524	pyridine-containing compound metabolic process	biological_process	0.010862	12	1039	79	14356	6	ENSGALG00000016205,ENSGALG00000003267,ENSGALG00000016133,ENSGALG00000015544,ENSGALG00000016430,ENSGALG00000008098	6	ENSGALG00000005127,ENSGALG00000012197,ENSGALG00000012418,ENSGALG00000027346,ENSGALG00000007503,ENSGALG00000013069
GO:0019216	regulation of lipid metabolic process	biological_process	0.010874	20	1039	155	14356	11	ENSGALG00000016564,ENSGALG00000002699,ENSGALG00000004909,ENSGALG00000027188,ENSGALG00000003282,ENSGALG00000008661,ENSGALG00000005696,ENSGALG00000007109,ENSGALG00000011509,ENSGALG00000014398,ENSGALG00000009700	9	ENSGALG00000012171,ENSGALG00000013235,ENSGALG00000002781,ENSGALG00000001332,ENSGALG00000026285,ENSGALG00000012787,ENSGALG00000001798,ENSGALG00000028046,ENSGALG00000005551
GO:1901992	positive regulation of mitotic cell cycle phase transition	biological_process	0.010937	7	1039	34	14356	1	ENSGALG00000017153	6	ENSGALG00000026380,ENSGALG00000006110,ENSGALG00000008875,ENSGALG00000001616,ENSGALG00000004118,ENSGALG00000006051
GO:0010993	regulation of ubiquitin homeostasis	biological_process	0.011	2	1039	3	14356	1	ENSGALG00000011562	1	ENSGALG00000026380
GO:0010994	free ubiquitin chain polymerization	biological_process	0.011	2	1039	3	14356	1	ENSGALG00000011562	1	ENSGALG00000026380
GO:0009129	pyrimidine nucleoside monophosphate metabolic process	biological_process	0.011035	4	1039	13	14356	0		4	ENSGALG00000003510,ENSGALG00000004954,ENSGALG00000005046,ENSGALG00000014897
GO:1901360	organic cyclic compound metabolic process	biological_process	0.01104	274	1039	3332	14356	121	ENSGALG00000016378,ENSGALG00000015504,ENSGALG00000011562,ENSGALG00000007364,ENSGALG00000005598,ENSGALG00000000893,ENSGALG00000018378,ENSGALG00000008661,ENSGALG00000009699,ENSGALG00000025864,ENSGALG00000011455,ENSGALG00000014096,ENSGALG00000028903,ENSGALG00000016440,ENSGALG00000027188,ENSGALG00000010522,ENSGALG00000028797,ENSGALG00000016281,ENSGALG00000016205,ENSGALG00000026525,ENSGALG00000027069,…	153	ENSGALG00000010854,ENSGALG00000001616,ENSGALG00000008698,ENSGALG00000004954,ENSGALG00000015834,ENSGALG00000017025,ENSGALG00000008265,ENSGALG00000015633,ENSGALG00000012546,Novel01594,ENSGALG00000008226,ENSGALG00000016332,ENSGALG00000003386,ENSGALG00000011058,ENSGALG00000006445,ENSGALG00000014447,ENSGALG00000000990,ENSGALG00000013384,ENSGALG00000029150,ENSGALG00000015120,ENSGALG00000004118,ENSGALG0…
GO:0034080	CENP-A containing nucleosome assembly	biological_process	0.011095	2	1039	3	14356	0		2	ENSGALG00000004687,ENSGALG00000010995
GO:0061641	CENP-A containing chromatin organization	biological_process	0.011095	2	1039	3	14356	0		2	ENSGALG00000010995,ENSGALG00000004687
GO:0007596	blood coagulation	biological_process	0.011218	17	1039	126	14356	17	ENSGALG00000007381,ENSGALG00000005077,ENSGALG00000009262,ENSGALG00000016832,ENSGALG00000003689,ENSGALG00000002699,ENSGALG00000015865,ENSGALG00000004591,ENSGALG00000008332,ENSGALG00000009268,ENSGALG00000009266,ENSGALG00000028440,ENSGALG00000007078,ENSGALG00000003957,ENSGALG00000006513,ENSGALG00000002987,Novel00150	0
GO:0009127	purine nucleoside monophosphate biosynthetic process	biological_process	0.011397	9	1039	55	14356	3	ENSGALG00000012034,ENSGALG00000011618,ENSGALG00000014398	6	ENSGALG00000015982,ENSGALG00000004170,ENSGALG00000029150,ENSGALG00000015983,ENSGALG00000014447,ENSGALG00000005961
GO:0042180	cellular ketone metabolic process	biological_process	0.011415	14	1039	97	14356	6	ENSGALG00000011278,ENSGALG00000007109,ENSGALG00000009700,ENSGALG00000014398,ENSGALG00000027188,ENSGALG00000003282	8	ENSGALG00000002781,ENSGALG00000013235,ENSGALG00000005551,ENSGALG00000012787,ENSGALG00000007503,ENSGALG00000011058,ENSGALG00000028046,ENSGALG00000012418
GO:1903363	negative regulation of cellular protein catabolic process	biological_process	0.011465	9	1039	51	14356	3	ENSGALG00000008096,ENSGALG00000010175,ENSGALG00000008341	6	ENSGALG00000016582,ENSGALG00000005973,ENSGALG00000011967,ENSGALG00000006110,ENSGALG00000016468,ENSGALG00000015633
GO:0051298	centrosome duplication	biological_process	0.011636	8	1039	41	14356	1	ENSGALG00000014725	7	ENSGALG00000016468,ENSGALG00000017148,ENSGALG00000013776,ENSGALG00000010478,ENSGALG00000010195,ENSGALG00000009201,ENSGALG00000017073
GO:0009445	putrescine metabolic process	biological_process	0.011794	2	1039	3	14356	1	ENSGALG00000016348	1	ENSGALG00000003557
GO:0048609	multicellular organismal reproductive process	biological_process	0.011831	34	1039	306	14356	17	ENSGALG00000004096,ENSGALG00000004596,ENSGALG00000006000,ENSGALG00000011294,ENSGALG00000011715,ENSGALG00000028797,ENSGALG00000015775,ENSGALG00000006211,ENSGALG00000026811,ENSGALG00000019211,ENSGALG00000007011,Novel00150,ENSGALG00000011560,ENSGALG00000015143,ENSGALG00000002159,ENSGALG00000010889,ENSGALG00000009977	17	ENSGALG00000017073,ENSGALG00000007768,ENSGALG00000003720,ENSGALG00000001798,Novel01687,ENSGALG00000007661,ENSGALG00000002338,ENSGALG00000012508,ENSGALG00000010745,ENSGALG00000006629,ENSGALG00000003660,ENSGALG00000004170,ENSGALG00000028529,ENSGALG00000006271,ENSGALG00000012618,ENSGALG00000007354,ENSGALG00000007879
GO:0009219	pyrimidine deoxyribonucleotide metabolic process	biological_process	0.01184	3	1039	7	14356	0		3	ENSGALG00000014897,ENSGALG00000005046,ENSGALG00000004954
GO:0070236	negative regulation of activation-induced cell death of T cells	biological_process	0.011992	2	1039	3	14356	1	ENSGALG00000027069	1	ENSGALG00000008795
GO:0051781	positive regulation of cell division	biological_process	0.012201	11	1039	70	14356	0		11	ENSGALG00000009157,ENSGALG00000015633,ENSGALG00000008584,ENSGALG00000026380,ENSGALG00000007354,ENSGALG00000008095,ENSGALG00000006110,ENSGALG00000006271,ENSGALG00000006470,ENSGALG00000027932,ENSGALG00000008875
GO:1903322	positive regulation of protein modification by small protein conjugation or removal	biological_process	0.012221	12	1039	77	14356	7	ENSGALG00000016338,ENSGALG00000011562,ENSGALG00000027506,ENSGALG00000005675,ENSGALG00000011065,ENSGALG00000007012,ENSGALG00000016564	5	ENSGALG00000008931,ENSGALG00000002781,ENSGALG00000015708,ENSGALG00000007507,ENSGALG00000006110
GO:0055086	nucleobase-containing small molecule metabolic process	biological_process	0.012302	43	1039	426	14356	18	ENSGALG00000016133,ENSGALG00000016728,ENSGALG00000012034,Novel00582,ENSGALG00000011618,ENSGALG00000015544,ENSGALG00000002030,ENSGALG00000002896,ENSGALG00000014398,ENSGALG00000016076,ENSGALG00000007078,ENSGALG00000003267,ENSGALG00000008098,ENSGALG00000016430,ENSGALG00000003689,ENSGALG00000016564,ENSGALG00000011838,ENSGALG00000018378	25	ENSGALG00000015983,ENSGALG00000015982,ENSGALG00000003510,ENSGALG00000005127,ENSGALG00000017350,ENSGALG00000014897,ENSGALG00000013069,ENSGALG00000007503,ENSGALG00000004954,ENSGALG00000004170,ENSGALG00000028501,ENSGALG00000005961,ENSGALG00000007191,ENSGALG00000000629,ENSGALG00000010542,ENSGALG00000012418,ENSGALG00000023073,ENSGALG00000016442,ENSGALG00000000549,ENSGALG00000012705,ENSGALG00000010674,…
GO:0006927	transformed cell apoptotic process	biological_process	0.012333	2	1039	3	14356	1	ENSGALG00000016485	1	ENSGALG00000006351
GO:0007276	gamete generation	biological_process	0.01234	30	1039	263	14356	14	ENSGALG00000026811,ENSGALG00000006211,ENSGALG00000004596,ENSGALG00000006000,ENSGALG00000015775,ENSGALG00000002159,ENSGALG00000009977,ENSGALG00000010889,ENSGALG00000011560,ENSGALG00000015143,ENSGALG00000007011,Novel00150,ENSGALG00000011715,ENSGALG00000019211	16	ENSGALG00000003660,ENSGALG00000006629,ENSGALG00000003720,ENSGALG00000007768,ENSGALG00000017073,ENSGALG00000002338,ENSGALG00000010745,ENSGALG00000012508,ENSGALG00000007661,ENSGALG00000007879,ENSGALG00000007354,ENSGALG00000006271,Novel01687,ENSGALG00000012618,ENSGALG00000001798,ENSGALG00000028529
GO:0010035	response to inorganic substance	biological_process	0.01238	21	1039	170	14356	10	ENSGALG00000007109,ENSGALG00000009262,ENSGALG00000028037,ENSGALG00000012666,ENSGALG00000011056,ENSGALG00000009268,ENSGALG00000010870,ENSGALG00000025972,ENSGALG00000026525,ENSGALG00000016485	11	ENSGALG00000009369,ENSGALG00000009157,ENSGALG00000006351,ENSGALG00000012171,ENSGALG00000028939,ENSGALG00000012405,ENSGALG00000001954,ENSGALG00000013384,ENSGALG00000015632,ENSGALG00000004516,ENSGALG00000012618
GO:1902236	negative regulation of endoplasmic reticulum stress-induced intrinsic apoptotic signaling pathway	biological_process	0.012448	4	1039	13	14356	4	ENSGALG00000011562,ENSGALG00000001220,ENSGALG00000005796,ENSGALG00000007162	0
GO:0043620	regulation of DNA-templated transcription in response to stress	biological_process	0.012448	6	1039	27	14356	4	ENSGALG00000001252,ENSGALG00000024083,ENSGALG00000025887,ENSGALG00000010870	2	ENSGALG00000004118,ENSGALG00000000970
GO:0031669	cellular response to nutrient levels	biological_process	0.012627	30	1039	265	14356	21	ENSGALG00000006503,ENSGALG00000005796,ENSGALG00000027721,ENSGALG00000011562,ENSGALG00000007519,ENSGALG00000027188,ENSGALG00000004215,ENSGALG00000025887,ENSGALG00000005906,ENSGALG00000028871,ENSGALG00000026200,ENSGALG00000001903,ENSGALG00000016063,ENSGALG00000017381,ENSGALG00000009700,ENSGALG00000027872,ENSGALG00000028779,ENSGALG00000015987,ENSGALG00000004727,ENSGALG00000001565,ENSGALG00000008347	9	ENSGALG00000003660,ENSGALG00000016042,ENSGALG00000013235,ENSGALG00000011409,ENSGALG00000015152,ENSGALG00000028939,ENSGALG00000002024,ENSGALG00000012618,ENSGALG00000027346
GO:0007599	hemostasis	biological_process	0.012777	17	1039	128	14356	17	ENSGALG00000008332,ENSGALG00000009268,ENSGALG00000004591,ENSGALG00000009266,ENSGALG00000003957,ENSGALG00000006513,ENSGALG00000002987,Novel00150,ENSGALG00000028440,ENSGALG00000007078,ENSGALG00000009262,ENSGALG00000005077,ENSGALG00000007381,ENSGALG00000016832,ENSGALG00000003689,ENSGALG00000002699,ENSGALG00000015865	0
GO:0034367	macromolecular complex remodeling	biological_process	0.012862	4	1039	13	14356	4	ENSGALG00000004230,ENSGALG00000028928,ENSGALG00000001234,ENSGALG00000007109	0
GO:0034368	protein-lipid complex remodeling	biological_process	0.012862	4	1039	13	14356	4	ENSGALG00000007109,ENSGALG00000001234,ENSGALG00000028928,ENSGALG00000004230	0
GO:0034369	plasma lipoprotein particle remodeling	biological_process	0.012862	4	1039	13	14356	4	ENSGALG00000007109,ENSGALG00000028928,ENSGALG00000004230,ENSGALG00000001234	0
GO:0019359	nicotinamide nucleotide biosynthetic process	biological_process	0.012948	4	1039	13	14356	2	ENSGALG00000008098,ENSGALG00000016133	2	ENSGALG00000007503,ENSGALG00000012418
GO:0035934	corticosterone secretion	biological_process	0.012994	2	1039	3	14356	2	ENSGALG00000000371,ENSGALG00000025972	0
GO:0046890	regulation of lipid biosynthetic process	biological_process	0.013179	11	1039	69	14356	6	ENSGALG00000027188,ENSGALG00000008661,ENSGALG00000005696,ENSGALG00000011509,ENSGALG00000007109,ENSGALG00000009700	5	ENSGALG00000028046,ENSGALG00000002781,ENSGALG00000026285,ENSGALG00000005551,ENSGALG00000012787
GO:0006924	activation-induced cell death of T cells	biological_process	0.013312	3	1039	8	14356	1	ENSGALG00000027069	2	ENSGALG00000008795,ENSGALG00000006351
GO:0044208	'de novo' AMP biosynthetic process	biological_process	0.01335	2	1039	3	14356	2	ENSGALG00000011618,ENSGALG00000012034	0
GO:0034501	protein localization to kinetochore	biological_process	0.013353	3	1039	7	14356	0		3	ENSGALG00000004838,ENSGALG00000004522,ENSGALG00000003085
GO:0043462	regulation of ATPase activity	biological_process	0.013406	6	1039	29	14356	3	ENSGALG00000011715,ENSGALG00000015915,ENSGALG00000015544	3	ENSGALG00000002701,ENSGALG00000000585,ENSGALG00000001459
GO:0043161	proteasome-mediated ubiquitin-dependent protein catabolic process	biological_process	0.013428	27	1039	232	14356	13	ENSGALG00000004228,ENSGALG00000015775,ENSGALG00000001220,ENSGALG00000011562,ENSGALG00000007978,ENSGALG00000015809,ENSGALG00000002649,ENSGALG00000012486,ENSGALG00000016311,ENSGALG00000007162,ENSGALG00000008320,ENSGALG00000010175,ENSGALG00000027506	14	ENSGALG00000007768,ENSGALG00000004838,ENSGALG00000014378,ENSGALG00000016582,ENSGALG00000005973,ENSGALG00000026380,ENSGALG00000011967,ENSGALG00000016468,ENSGALG00000013208,ENSGALG00000009201,ENSGALG00000008931,ENSGALG00000015633,ENSGALG00000007354,ENSGALG00000006110
GO:0010498	proteasomal protein catabolic process	biological_process	0.013431	29	1039	254	14356	14	ENSGALG00000015775,ENSGALG00000001220,ENSGALG00000004228,ENSGALG00000015809,ENSGALG00000012486,ENSGALG00000002649,ENSGALG00000005796,ENSGALG00000011562,ENSGALG00000007978,ENSGALG00000008320,ENSGALG00000010175,ENSGALG00000007162,ENSGALG00000016311,ENSGALG00000027506	15	ENSGALG00000016582,ENSGALG00000007768,ENSGALG00000014378,ENSGALG00000004838,ENSGALG00000016468,ENSGALG00000013208,ENSGALG00000026380,ENSGALG00000005973,ENSGALG00000011967,ENSGALG00000020943,ENSGALG00000009201,ENSGALG00000007354,ENSGALG00000006110,ENSGALG00000015633,ENSGALG00000008931
GO:1903320	regulation of protein modification by small protein conjugation or removal	biological_process	0.0135	19	1039	147	14356	10	ENSGALG00000027506,ENSGALG00000016338,ENSGALG00000004659,ENSGALG00000011562,ENSGALG00000005675,ENSGALG00000011065,ENSGALG00000007012,ENSGALG00000001220,ENSGALG00000016564,ENSGALG00000008096	9	ENSGALG00000008931,ENSGALG00000015633,ENSGALG00000007507,ENSGALG00000006110,ENSGALG00000002781,ENSGALG00000005973,ENSGALG00000011967,ENSGALG00000015708,ENSGALG00000016468
GO:0010866	regulation of triglyceride biosynthetic process	biological_process	0.01351	3	1039	7	14356	2	ENSGALG00000027188,ENSGALG00000011509	1	ENSGALG00000026285
GO:0032845	negative regulation of homeostatic process	biological_process	0.013646	12	1039	80	14356	7	ENSGALG00000008332,ENSGALG00000003750,ENSGALG00000027069,ENSGALG00000026590,ENSGALG00000016564,ENSGALG00000003282,ENSGALG00000016281	5	ENSGALG00000012171,ENSGALG00000015633,ENSGALG00000006326,ENSGALG00000004170,ENSGALG00000008795
GO:0010457	centriole-centriole cohesion	biological_process	0.013689	3	1039	7	14356	0		3	ENSGALG00000009854,ENSGALG00000013776,ENSGALG00000011281
GO:0033033	negative regulation of myeloid cell apoptotic process	biological_process	0.013759	3	1039	8	14356	2	ENSGALG00000007162,ENSGALG00000003957	1	ENSGALG00000006326
GO:0048599	oocyte development	biological_process	0.013775	6	1039	28	14356	2	ENSGALG00000015143,ENSGALG00000026811	4	ENSGALG00000006629,ENSGALG00000012508,ENSGALG00000017073,ENSGALG00000007768
GO:0007584	response to nutrient	biological_process	0.013888	5	1039	20	14356	3	ENSGALG00000005796,ENSGALG00000001717,ENSGALG00000010926	2	ENSGALG00000006629,ENSGALG00000012418
GO:0001867	complement activation, lectin pathway	biological_process	0.013925	2	1039	3	14356	2	ENSGALG00000003016,ENSGALG00000007381	0
GO:0019674	NAD metabolic process	biological_process	0.013938	5	1039	20	14356	3	ENSGALG00000015544,ENSGALG00000016133,ENSGALG00000008098	2	ENSGALG00000012418,ENSGALG00000007503
GO:0031572	G2 DNA damage checkpoint	biological_process	0.01402	6	1039	27	14356	0		6	ENSGALG00000002346,ENSGALG00000000970,ENSGALG00000006110,ENSGALG00000009837,ENSGALG00000002781,ENSGALG00000003085
GO:0045647	negative regulation of erythrocyte differentiation	biological_process	0.014055	2	1039	3	14356	2	ENSGALG00000026590,ENSGALG00000003282	0
GO:0000738	DNA catabolic process, exonucleolytic	biological_process	0.01408	2	1039	3	14356	0		2	ENSGALG00000001954,ENSGALG00000008698
GO:0048477	oogenesis	biological_process	0.014144	8	1039	45	14356	3	Novel00150,ENSGALG00000015143,ENSGALG00000026811	5	ENSGALG00000007768,ENSGALG00000017073,ENSGALG00000002338,ENSGALG00000012508,ENSGALG00000006629
GO:1903546	protein localization to photoreceptor outer segment	biological_process	0.014193	2	1039	3	14356	1	ENSGALG00000006370	1	ENSGALG00000001798
GO:0065009	regulation of molecular function	biological_process	0.014234	129	1039	1439	14356	73	ENSGALG00000026811,ENSGALG00000002623,ENSGALG00000011926,ENSGALG00000004659,ENSGALG00000029169,ENSGALG00000001246,ENSGALG00000001229,ENSGALG00000000845,ENSGALG00000026646,ENSGALG00000007381,ENSGALG00000028155,ENSGALG00000001583,ENSGALG00000028143,ENSGALG00000009315,ENSGALG00000004591,ENSGALG00000009859,ENSGALG00000017381,ENSGALG00000015544,ENSGALG00000010001,ENSGALG00000014252,ENSGALG00000003957,…	56	ENSGALG00000026380,ENSGALG00000000044,ENSGALG00000000585,ENSGALG00000008591,ENSGALG00000009854,ENSGALG00000000169,ENSGALG00000004273,ENSGALG00000001798,ENSGALG00000015708,ENSGALG00000006267,ENSGALG00000010745,ENSGALG00000012405,ENSGALG00000008094,ENSGALG00000016071,ENSGALG00000004161,ENSGALG00000010478,ENSGALG00000009369,ENSGALG00000008999,ENSGALG00000008875,ENSGALG00000006110,ENSGALG00000006326,…
GO:0000103	sulfate assimilation	biological_process	0.014589	2	1039	3	14356	1	ENSGALG00000003689	1	ENSGALG00000010542
GO:0007031	peroxisome organization	biological_process	0.014828	6	1039	28	14356	2	ENSGALG00000007519,ENSGALG00000002159	4	ENSGALG00000008571,Novel00098,ENSGALG00000006534,ENSGALG00000004424
GO:0016567	protein ubiquitination	biological_process	0.014843	40	1039	376	14356	21	ENSGALG00000011065,ENSGALG00000012704,ENSGALG00000008096,ENSGALG00000015775,ENSGALG00000007012,ENSGALG00000001220,ENSGALG00000016564,ENSGALG00000004659,ENSGALG00000005675,ENSGALG00000007978,ENSGALG00000008401,ENSGALG00000001473,ENSGALG00000006826,ENSGALG00000027506,ENSGALG00000016338,ENSGALG00000002649,ENSGALG00000011562,ENSGALG00000010411,ENSGALG00000003422,ENSGALG00000009249,ENSGALG00000010837	19	ENSGALG00000014378,ENSGALG00000009837,ENSGALG00000003660,ENSGALG00000004132,ENSGALG00000002781,ENSGALG00000011967,ENSGALG00000026380,ENSGALG00000015708,ENSGALG00000009201,ENSGALG00000008931,ENSGALG00000007879,ENSGALG00000003484,ENSGALG00000016468,ENSGALG00000008713,ENSGALG00000005973,ENSGALG00000019622,ENSGALG00000015633,ENSGALG00000007507,ENSGALG00000006110
GO:0042304	regulation of fatty acid biosynthetic process	biological_process	0.014907	4	1039	13	14356	2	ENSGALG00000007109,ENSGALG00000009700	2	ENSGALG00000002781,ENSGALG00000028046
GO:0010985	negative regulation of lipoprotein particle clearance	biological_process	0.014942	2	1039	3	14356	2	ENSGALG00000017381,ENSGALG00000012704	0
GO:0046602	regulation of mitotic centrosome separation	biological_process	0.014945	2	1039	3	14356	0		2	ENSGALG00000006790,ENSGALG00000000970
GO:0009436	glyoxylate catabolic process	biological_process	0.014993	2	1039	3	14356	0		2	ENSGALG00000020943,ENSGALG00000006134
GO:0046487	glyoxylate metabolic process	biological_process	0.014993	2	1039	3	14356	0		2	ENSGALG00000006134,ENSGALG00000020943
GO:0045333	cellular respiration	biological_process	0.015047	12	1039	85	14356	4	ENSGALG00000018378,ENSGALG00000003303,ENSGALG00000014398,Novel00582	8	ENSGALG00000004201,ENSGALG00000000629,ENSGALG00000022565,ENSGALG00000019967,ENSGALG00000011950,ENSGALG00000010286,ENSGALG00000001949,ENSGALG00000028929
GO:0008207	C21-steroid hormone metabolic process	biological_process	0.015187	4	1039	14	14356	2	ENSGALG00000003282,ENSGALG00000012834	2	ENSGALG00000005551,ENSGALG00000012787
GO:0097164	ammonium ion metabolic process	biological_process	0.015217	12	1039	81	14356	9	ENSGALG00000007109,ENSGALG00000026910,ENSGALG00000011562,ENSGALG00000000771,ENSGALG00000016348,ENSGALG00000015764,ENSGALG00000000142,ENSGALG00000028928,ENSGALG00000001234	3	ENSGALG00000002024,ENSGALG00000005245,ENSGALG00000003557
GO:0032467	positive regulation of cytokinesis	biological_process	0.015229	5	1039	20	14356	0		5	ENSGALG00000008095,ENSGALG00000006470,ENSGALG00000007354,ENSGALG00000006271,ENSGALG00000009157
GO:0009112	nucleobase metabolic process	biological_process	0.015266	6	1039	28	14356	1	ENSGALG00000016076	5	ENSGALG00000015982,ENSGALG00000004170,ENSGALG00000005046,ENSGALG00000000549,ENSGALG00000015983
GO:0051259	protein oligomerization	biological_process	0.015286	26	1039	227	14356	9	ENSGALG00000012486,ENSGALG00000027067,ENSGALG00000005974,ENSGALG00000009131,ENSGALG00000017096,ENSGALG00000001229,ENSGALG00000006126,ENSGALG00000012034,ENSGALG00000007551	17	ENSGALG00000006351,ENSGALG00000009157,ENSGALG00000019867,ENSGALG00000005046,ENSGALG00000015632,ENSGALG00000016442,ENSGALG00000006326,ENSGALG00000004516,ENSGALG00000027887,ENSGALG00000002515,ENSGALG00000015633,ENSGALG00000014924,ENSGALG00000013632,ENSGALG00000017350,ENSGALG00000013356,ENSGALG00000007191,ENSGALG00000011476
GO:0043486	histone exchange	biological_process	0.015345	3	1039	8	14356	1	ENSGALG00000006355	2	ENSGALG00000004687,ENSGALG00000010995
GO:0061041	regulation of wound healing	biological_process	0.015403	12	1039	80	14356	11	ENSGALG00000008332,ENSGALG00000009268,ENSGALG00000009262,ENSGALG00000004591,ENSGALG00000007381,Novel00150,ENSGALG00000002987,ENSGALG00000015865,ENSGALG00000003957,ENSGALG00000010818,ENSGALG00000002699	1	ENSGALG00000000990
GO:0000079	regulation of cyclin-dependent protein serine/threonine kinase activity	biological_process	0.015411	10	1039	63	14356	5	ENSGALG00000011278,ENSGALG00000011715,ENSGALG00000029169,ENSGALG00000009699,ENSGALG00000001551	5	ENSGALG00000006110,ENSGALG00000026380,ENSGALG00000004161,ENSGALG00000010478,ENSGALG00000025810
GO:0000096	sulfur amino acid metabolic process	biological_process	0.015427	6	1039	28	14356	2	ENSGALG00000002030,ENSGALG00000006175	4	ENSGALG00000016697,ENSGALG00000020943,ENSGALG00000002665,ENSGALG00000002358
GO:0007549	dosage compensation	biological_process	0.015637	2	1039	3	14356	0		2	ENSGALG00000004794,ENSGALG00000002781
GO:2001224	positive regulation of neuron migration	biological_process	0.015679	3	1039	7	14356	0		3	ENSGALG00000006470,ENSGALG00000009258,ENSGALG00000008193
GO:0019363	pyridine nucleotide biosynthetic process	biological_process	0.015748	4	1039	14	14356	2	ENSGALG00000008098,ENSGALG00000016133	2	ENSGALG00000007503,ENSGALG00000012418
GO:0006511	ubiquitin-dependent protein catabolic process	biological_process	0.015764	37	1039	344	14356	22	ENSGALG00000011562,ENSGALG00000005796,ENSGALG00000002649,ENSGALG00000016338,ENSGALG00000009249,ENSGALG00000008320,ENSGALG00000016311,ENSGALG00000007162,ENSGALG00000007978,ENSGALG00000015809,ENSGALG00000012486,ENSGALG00000005906,ENSGALG00000015775,ENSGALG00000016564,ENSGALG00000001220,ENSGALG00000008096,ENSGALG00000012704,ENSGALG00000004228,ENSGALG00000027506,ENSGALG00000003147,ENSGALG00000006826,…	15	ENSGALG00000005973,ENSGALG00000016468,ENSGALG00000013208,ENSGALG00000007768,ENSGALG00000006110,ENSGALG00000015633,ENSGALG00000026380,ENSGALG00000011967,ENSGALG00000009837,ENSGALG00000014378,ENSGALG00000004838,ENSGALG00000016582,ENSGALG00000007354,ENSGALG00000008931,ENSGALG00000009201
GO:0007094	mitotic spindle assembly checkpoint	biological_process	0.015885	5	1039	21	14356	0		5	ENSGALG00000015633,ENSGALG00000006110,ENSGALG00000016468,ENSGALG00000011967,ENSGALG00000005973
GO:1904667	negative regulation of ubiquitin protein ligase activity	biological_process	0.015885	5	1039	21	14356	0		5	ENSGALG00000015633,ENSGALG00000005973,ENSGALG00000011967,ENSGALG00000016468,ENSGALG00000006110
GO:0045672	positive regulation of osteoclast differentiation	biological_process	0.015939	4	1039	14	14356	4	ENSGALG00000001246,ENSGALG00000016063,ENSGALG00000015915,ENSGALG00000028037	0
GO:0006282	regulation of DNA repair	biological_process	0.016117	9	1039	52	14356	0		9	ENSGALG00000027932,ENSGALG00000014924,ENSGALG00000000169,ENSGALG00000000970,ENSGALG00000026363,ENSGALG00000004516,ENSGALG00000015705,ENSGALG00000013420,ENSGALG00000002781
GO:0030195	negative regulation of blood coagulation	biological_process	0.016243	5	1039	21	14356	5	ENSGALG00000009262,ENSGALG00000009268,ENSGALG00000008332,ENSGALG00000003957,ENSGALG00000002987	0
GO:1900047	negative regulation of hemostasis	biological_process	0.016243	5	1039	21	14356	5	ENSGALG00000003957,ENSGALG00000002987,ENSGALG00000009262,ENSGALG00000009268,ENSGALG00000008332	0
GO:0032504	multicellular organism reproduction	biological_process	0.0164	34	1039	313	14356	17	ENSGALG00000004096,ENSGALG00000006000,ENSGALG00000004596,ENSGALG00000011294,ENSGALG00000011715,ENSGALG00000028797,ENSGALG00000015775,ENSGALG00000006211,ENSGALG00000026811,ENSGALG00000019211,Novel00150,ENSGALG00000007011,ENSGALG00000015143,ENSGALG00000011560,ENSGALG00000009977,ENSGALG00000010889,ENSGALG00000002159	17	ENSGALG00000007768,ENSGALG00000017073,ENSGALG00000003720,ENSGALG00000001798,Novel01687,ENSGALG00000007661,ENSGALG00000010745,ENSGALG00000012508,ENSGALG00000002338,ENSGALG00000006629,ENSGALG00000003660,ENSGALG00000028529,ENSGALG00000004170,ENSGALG00000012618,ENSGALG00000006271,ENSGALG00000007354,ENSGALG00000007879
GO:0051255	spindle midzone assembly	biological_process	0.016469	2	1039	3	14356	0		2	ENSGALG00000006271,ENSGALG00000008095
GO:0097477	lateral motor column neuron migration	biological_process	0.016473	2	1039	3	14356	1	ENSGALG00000010857	1	ENSGALG00000008193
GO:0010569	regulation of double-strand break repair via homologous recombination	biological_process	0.016503	4	1039	14	14356	0		4	ENSGALG00000000970,ENSGALG00000004516,ENSGALG00000026363,ENSGALG00000014924
GO:0030278	regulation of ossification	biological_process	0.016514	16	1039	121	14356	12	ENSGALG00000008661,ENSGALG00000014873,ENSGALG00000027300,ENSGALG00000016564,ENSGALG00000010566,ENSGALG00000009977,ENSGALG00000001229,ENSGALG00000011957,ENSGALG00000008601,ENSGALG00000007011,ENSGALG00000026525,ENSGALG00000007364	4	ENSGALG00000012787,ENSGALG00000009476,ENSGALG00000016071,ENSGALG00000010170
GO:0051346	negative regulation of hydrolase activity	biological_process	0.016556	25	1039	211	14356	17	ENSGALG00000004591,ENSGALG00000017040,ENSGALG00000009315,ENSGALG00000008601,ENSGALG00000017153,ENSGALG00000022964,ENSGALG00000006175,ENSGALG00000009338,ENSGALG00000008341,ENSGALG00000001565,ENSGALG00000014252,ENSGALG00000000293,ENSGALG00000026646,ENSGALG00000007381,ENSGALG00000011926,ENSGALG00000011509,ENSGALG00000003512	8	ENSGALG00000007507,ENSGALG00000004522,ENSGALG00000001798,ENSGALG00000008713,ENSGALG00000000044,ENSGALG00000001506,ENSGALG00000011058,ENSGALG00000009369
GO:0035999	tetrahydrofolate interconversion	biological_process	0.016639	2	1039	3	14356	0		2	ENSGALG00000014897,ENSGALG00000005046
GO:0043420	anthranilate metabolic process	biological_process	0.01673	2	1039	3	14356	0		2	ENSGALG00000007503,ENSGALG00000012418
GO:1901989	positive regulation of cell cycle phase transition	biological_process	0.016756	7	1039	37	14356	1	ENSGALG00000017153	6	ENSGALG00000008875,ENSGALG00000006110,ENSGALG00000026380,ENSGALG00000006051,ENSGALG00000004118,ENSGALG00000001616
GO:0050817	coagulation	biological_process	0.016812	17	1039	132	14356	17	ENSGALG00000004591,ENSGALG00000009268,ENSGALG00000008332,ENSGALG00000007078,ENSGALG00000028440,ENSGALG00000002987,Novel00150,ENSGALG00000006513,ENSGALG00000003957,ENSGALG00000009266,ENSGALG00000016832,ENSGALG00000007381,ENSGALG00000005077,ENSGALG00000009262,ENSGALG00000015865,ENSGALG00000002699,ENSGALG00000003689	0
GO:0009994	oocyte differentiation	biological_process	0.016835	6	1039	29	14356	2	ENSGALG00000026811,ENSGALG00000015143	4	ENSGALG00000012508,ENSGALG00000006629,ENSGALG00000017073,ENSGALG00000007768
GO:0045658	regulation of neutrophil differentiation	biological_process	0.016879	2	1039	3	14356	1	ENSGALG00000016311	1	ENSGALG00000013086
GO:0017144	drug metabolic process	biological_process	0.0169	5	1039	22	14356	3	ENSGALG00000018634,ENSGALG00000006175,ENSGALG00000010911	2	ENSGALG00000004050,ENSGALG00000011894
GO:0010941	regulation of cell death	biological_process	0.016944	77	1039	826	14356	42	ENSGALG00000028143,ENSGALG00000001583,ENSGALG00000016440,ENSGALG00000005796,ENSGALG00000003957,ENSGALG00000027069,ENSGALG00000017381,ENSGALG00000010001,ENSGALG00000014725,ENSGALG00000009403,ENSGALG00000006211,ENSGALG00000003267,ENSGALG00000007011,ENSGALG00000019211,ENSGALG00000009179,ENSGALG00000001229,ENSGALG00000026200,ENSGALG00000016595,ENSGALG00000009268,ENSGALG00000011560,ENSGALG00000003282,…	35	ENSGALG00000013239,ENSGALG00000001654,ENSGALG00000003484,ENSGALG00000005973,ENSGALG00000004338,ENSGALG00000004003,ENSGALG00000011967,ENSGALG00000006351,Novel00098,ENSGALG00000026363,ENSGALG00000003922,ENSGALG00000007768,ENSGALG00000026733,ENSGALG00000009369,ENSGALG00000008713,ENSGALG00000016486,ENSGALG00000006326,ENSGALG00000006511,ENSGALG00000015633,ENSGALG00000005451,ENSGALG00000006110,ENSGALG0…
GO:0051336	regulation of hydrolase activity	biological_process	0.017017	58	1039	581	14356	34	ENSGALG00000003512,ENSGALG00000012662,ENSGALG00000011509,ENSGALG00000007381,ENSGALG00000016728,ENSGALG00000003957,ENSGALG00000011715,ENSGALG00000008341,ENSGALG00000014252,ENSGALG00000001565,ENSGALG00000015544,ENSGALG00000010001,ENSGALG00000010566,ENSGALG00000009859,ENSGALG00000009338,ENSGALG00000004591,ENSGALG00000008601,ENSGALG00000022964,ENSGALG00000009315,ENSGALG00000017040,ENSGALG00000008661,…	24	ENSGALG00000004273,ENSGALG00000008875,ENSGALG00000009369,ENSGALG00000000169,ENSGALG00000009157,ENSGALG00000008713,ENSGALG00000014701,ENSGALG00000000527,ENSGALG00000001459,ENSGALG00000001798,ENSGALG00000004003,ENSGALG00000007507,ENSGALG00000012405,ENSGALG00000008094,ENSGALG00000010745,ENSGALG00000011058,Novel01625,ENSGALG00000000044,ENSGALG00000015708,ENSGALG00000002701,ENSGALG00000001506,ENSGALG0…
GO:2001020	regulation of response to DNA damage stimulus	biological_process	0.017121	14	1039	99	14356	3	ENSGALG00000003532,ENSGALG00000006211,ENSGALG00000005675	11	ENSGALG00000014924,ENSGALG00000027932,ENSGALG00000002781,ENSGALG00000013420,ENSGALG00000002663,ENSGALG00000015705,ENSGALG00000000970,ENSGALG00000004516,ENSGALG00000026363,ENSGALG00000006326,ENSGALG00000000169
GO:0032844	regulation of homeostatic process	biological_process	0.017418	25	1039	215	14356	14	ENSGALG00000014873,ENSGALG00000003282,ENSGALG00000016564,ENSGALG00000026590,ENSGALG00000014398,ENSGALG00000011562,ENSGALG00000016281,ENSGALG00000027069,ENSGALG00000001246,ENSGALG00000009700,ENSGALG00000003750,ENSGALG00000002159,ENSGALG00000015915,ENSGALG00000008332	11	ENSGALG00000008795,ENSGALG00000002116,ENSGALG00000010745,ENSGALG00000012171,ENSGALG00000026380,ENSGALG00000008713,ENSGALG00000004170,ENSGALG00000006326,ENSGALG00000015633,ENSGALG00000007485,ENSGALG00000009476
GO:0009372	quorum sensing	biological_process	0.017531	2	1039	3	14356	1	Novel00639	1	Novel01719
GO:0048874	homeostasis of number of cells in a free-living population	biological_process	0.017531	2	1039	3	14356	1	Novel00639	1	Novel01719
GO:0070371	ERK1 and ERK2 cascade	biological_process	0.017533	17	1039	132	14356	12	ENSGALG00000010870,ENSGALG00000009268,ENSGALG00000010566,ENSGALG00000027159,ENSGALG00000002909,ENSGALG00000016281,ENSGALG00000002987,ENSGALG00000009262,ENSGALG00000025887,ENSGALG00000016564,ENSGALG00000025876,ENSGALG00000008661	5	ENSGALG00000006326,ENSGALG00000027887,ENSGALG00000010148,ENSGALG00000015708,ENSGALG00000026733
GO:0006522	alanine metabolic process	biological_process	0.017624	2	1039	3	14356	0		2	ENSGALG00000020943,ENSGALG00000004158
GO:0009078	pyruvate family amino acid metabolic process	biological_process	0.017624	2	1039	3	14356	0		2	ENSGALG00000020943,ENSGALG00000004158
GO:0042851	L-alanine metabolic process	biological_process	0.017624	2	1039	3	14356	0		2	ENSGALG00000004158,ENSGALG00000020943
GO:0042493	response to drug	biological_process	0.017662	16	1039	123	14356	8	ENSGALG00000012666,ENSGALG00000010911,ENSGALG00000028037,ENSGALG00000006175,ENSGALG00000018634,ENSGALG00000004384,ENSGALG00000023135,ENSGALG00000010870	8	ENSGALG00000011894,ENSGALG00000027043,ENSGALG00000010745,ENSGALG00000015632,ENSGALG00000028939,ENSGALG00000010356,ENSGALG00000004050,ENSGALG00000007485
GO:0034375	high-density lipoprotein particle remodeling	biological_process	0.017726	3	1039	8	14356	3	ENSGALG00000028928,ENSGALG00000004230,ENSGALG00000001234	0
GO:0006284	base-excision repair	biological_process	0.017775	6	1039	29	14356	0		6	ENSGALG00000010226,ENSGALG00000014924,ENSGALG00000017493,ENSGALG00000004037,ENSGALG00000007665,ENSGALG00000024076
GO:0050896	response to stimulus	biological_process	0.017841	382	1039	4764	14356	217	ENSGALG00000024083,ENSGALG00000018639,ENSGALG00000003016,Novel00034,ENSGALG00000003957,ENSGALG00000004591,ENSGALG00000010001,ENSGALG00000004909,ENSGALG00000005521,ENSGALG00000028143,ENSGALG00000005796,ENSGALG00000016844,ENSGALG00000010175,ENSGALG00000007078,ENSGALG00000025956,ENSGALG00000003572,ENSGALG00000027506,ENSGALG00000015286,ENSGALG00000016595,ENSGALG00000001229,ENSGALG00000005974,ENSGALG0…	165	ENSGALG00000010148,ENSGALG00000010986,ENSGALG00000014897,ENSGALG00000012223,ENSGALG00000001298,ENSGALG00000017073,ENSGALG00000010748,ENSGALG00000000169,ENSGALG00000010356,ENSGALG00000028529,Novel00098,ENSGALG00000007665,ENSGALG00000010226,ENSGALG00000021653,ENSGALG00000017493,ENSGALG00000015152,ENSGALG00000009948,ENSGALG00000017064,ENSGALG00000006631,ENSGALG00000005451,ENSGALG00000006326,ENSGALG0…
GO:1903051	negative regulation of proteolysis involved in cellular protein catabolic process	biological_process	0.017874	8	1039	46	14356	2	ENSGALG00000010175,ENSGALG00000008096	6	ENSGALG00000016582,ENSGALG00000016468,ENSGALG00000006110,ENSGALG00000011967,ENSGALG00000005973,ENSGALG00000015633
GO:0019941	modification-dependent protein catabolic process	biological_process	0.017973	37	1039	347	14356	22	ENSGALG00000008096,ENSGALG00000012704,ENSGALG00000005906,ENSGALG00000015775,ENSGALG00000016564,ENSGALG00000001220,ENSGALG00000004228,ENSGALG00000015809,ENSGALG00000012486,ENSGALG00000007978,ENSGALG00000010175,ENSGALG00000003147,ENSGALG00000006826,ENSGALG00000027506,ENSGALG00000002649,ENSGALG00000005796,ENSGALG00000011562,ENSGALG00000016338,ENSGALG00000008320,ENSGALG00000009249,ENSGALG00000007162,…	15	ENSGALG00000009837,ENSGALG00000016582,ENSGALG00000014378,ENSGALG00000004838,ENSGALG00000011967,ENSGALG00000026380,ENSGALG00000009201,ENSGALG00000007354,ENSGALG00000008931,ENSGALG00000007768,ENSGALG00000016468,ENSGALG00000013208,ENSGALG00000005973,ENSGALG00000006110,ENSGALG00000015633
GO:0019953	sexual reproduction	biological_process	0.018038	36	1039	338	14356	17	ENSGALG00000028797,ENSGALG00000011715,ENSGALG00000011294,ENSGALG00000006000,ENSGALG00000004596,ENSGALG00000015143,ENSGALG00000011560,ENSGALG00000009977,ENSGALG00000010889,ENSGALG00000002159,ENSGALG00000019211,ENSGALG00000003267,Novel00150,ENSGALG00000007011,ENSGALG00000006211,ENSGALG00000026811,ENSGALG00000015775	19	ENSGALG00000007661,ENSGALG00000001798,Novel01687,ENSGALG00000003720,ENSGALG00000008875,ENSGALG00000007768,ENSGALG00000017073,ENSGALG00000007354,ENSGALG00000009826,ENSGALG00000007879,ENSGALG00000028529,ENSGALG00000004170,ENSGALG00000012618,ENSGALG00000006271,ENSGALG00000006629,ENSGALG00000003660,ENSGALG00000010745,ENSGALG00000012508,ENSGALG00000002338
GO:0032799	low-density lipoprotein receptor particle metabolic process	biological_process	0.018104	3	1039	8	14356	3	ENSGALG00000008341,ENSGALG00000012704,ENSGALG00000017381	0
GO:0010565	regulation of cellular ketone metabolic process	biological_process	0.01823	11	1039	72	14356	5	ENSGALG00000027188,ENSGALG00000011278,ENSGALG00000009700,ENSGALG00000007109,ENSGALG00000014398	6	ENSGALG00000028046,ENSGALG00000013235,ENSGALG00000002781,ENSGALG00000005551,ENSGALG00000012787,ENSGALG00000011058
GO:0050871	positive regulation of B cell activation	biological_process	0.018293	8	1039	47	14356	4	ENSGALG00000005796,ENSGALG00000006623,ENSGALG00000025956,ENSGALG00000003282	4	ENSGALG00000015705,ENSGALG00000013086,ENSGALG00000006326,ENSGALG00000004170
GO:0008156	negative regulation of DNA replication	biological_process	0.018482	6	1039	28	14356	0		6	ENSGALG00000015633,ENSGALG00000012223,ENSGALG00000017073,ENSGALG00000002116,ENSGALG00000002663,ENSGALG00000013626
GO:0033314	mitotic DNA replication checkpoint	biological_process	0.018568	2	1039	3	14356	0		2	ENSGALG00000002346,ENSGALG00000006631
GO:0006188	IMP biosynthetic process	biological_process	0.018702	3	1039	8	14356	1	ENSGALG00000012034	2	ENSGALG00000015983,ENSGALG00000015982
GO:0097006	regulation of plasma lipoprotein particle levels	biological_process	0.018843	6	1039	29	14356	6	ENSGALG00000012704,ENSGALG00000004230,ENSGALG00000028928,ENSGALG00000001234,ENSGALG00000007109,ENSGALG00000017381	0
GO:0031577	spindle checkpoint	biological_process	0.01885	6	1039	29	14356	0		6	ENSGALG00000005973,ENSGALG00000011967,ENSGALG00000006110,ENSGALG00000016468,ENSGALG00000004522,ENSGALG00000015633
GO:0051917	regulation of fibrinolysis	biological_process	0.018951	2	1039	3	14356	2	ENSGALG00000002987,ENSGALG00000003957	0
GO:0051918	negative regulation of fibrinolysis	biological_process	0.018951	2	1039	3	14356	2	ENSGALG00000002987,ENSGALG00000003957	0
GO:0033865	nucleoside bisphosphate metabolic process	biological_process	0.018972	4	1039	15	14356	2	ENSGALG00000003689,ENSGALG00000002896	2	ENSGALG00000003510,ENSGALG00000010542
GO:0033875	ribonucleoside bisphosphate metabolic process	biological_process	0.018972	4	1039	15	14356	2	ENSGALG00000002896,ENSGALG00000003689	2	ENSGALG00000010542,ENSGALG00000003510
GO:0034032	purine nucleoside bisphosphate metabolic process	biological_process	0.018972	4	1039	15	14356	2	ENSGALG00000002896,ENSGALG00000003689	2	ENSGALG00000010542,ENSGALG00000003510
GO:0030033	microvillus assembly	biological_process	0.01909	4	1039	14	14356	1	ENSGALG00000017153	3	ENSGALG00000009298,ENSGALG00000014701,ENSGALG00000021128
GO:0033046	negative regulation of sister chromatid segregation	biological_process	0.019265	5	1039	22	14356	0		5	ENSGALG00000015633,ENSGALG00000016468,ENSGALG00000006110,ENSGALG00000005973,ENSGALG00000011967
GO:0033048	negative regulation of mitotic sister chromatid segregation	biological_process	0.019265	5	1039	22	14356	0		5	ENSGALG00000015633,ENSGALG00000006110,ENSGALG00000016468,ENSGALG00000011967,ENSGALG00000005973
GO:0045841	negative regulation of mitotic metaphase/anaphase transition	biological_process	0.019265	5	1039	22	14356	0		5	ENSGALG00000015633,ENSGALG00000005973,ENSGALG00000011967,ENSGALG00000006110,ENSGALG00000016468
GO:0071174	mitotic spindle checkpoint	biological_process	0.019265	5	1039	22	14356	0		5	ENSGALG00000006110,ENSGALG00000016468,ENSGALG00000005973,ENSGALG00000011967,ENSGALG00000015633
GO:1902100	negative regulation of metaphase/anaphase transition of cell cycle	biological_process	0.019265	5	1039	22	14356	0		5	ENSGALG00000015633,ENSGALG00000005973,ENSGALG00000011967,ENSGALG00000016468,ENSGALG00000006110
GO:2000816	negative regulation of mitotic sister chromatid separation	biological_process	0.019265	5	1039	22	14356	0		5	ENSGALG00000015633,ENSGALG00000006110,ENSGALG00000016468,ENSGALG00000005973,ENSGALG00000011967
GO:0070206	protein trimerization	biological_process	0.019279	5	1039	22	14356	4	ENSGALG00000005974,ENSGALG00000006126,ENSGALG00000027067,ENSGALG00000001229	1	ENSGALG00000006326
GO:0045637	regulation of myeloid cell differentiation	biological_process	0.019324	15	1039	113	14356	11	ENSGALG00000016063,ENSGALG00000001246,ENSGALG00000015915,ENSGALG00000028037,ENSGALG00000011957,ENSGALG00000025876,ENSGALG00000016311,ENSGALG00000007011,ENSGALG00000003282,ENSGALG00000016564,ENSGALG00000026590	4	ENSGALG00000013086,ENSGALG00000009476,ENSGALG00000006351,ENSGALG00000010745
GO:0033044	regulation of chromosome organization	biological_process	0.01934	20	1039	158	14356	4	ENSGALG00000006355,ENSGALG00000027188,ENSGALG00000005796,ENSGALG00000001229	16	ENSGALG00000027932,ENSGALG00000002116,ENSGALG00000012199,ENSGALG00000014378,ENSGALG00000004838,ENSGALG00000001616,ENSGALG00000013208,ENSGALG00000016468,ENSGALG00000011967,ENSGALG00000005973,ENSGALG00000002781,ENSGALG00000016332,ENSGALG00000006110,ENSGALG00000007354,ENSGALG00000015633,ENSGALG00000000970
GO:0042445	hormone metabolic process	biological_process	0.019364	12	1039	83	14356	8	ENSGALG00000010838,ENSGALG00000014944,ENSGALG00000010256,ENSGALG00000008341,ENSGALG00000025972,ENSGALG00000026507,ENSGALG00000012834,ENSGALG00000003282	4	ENSGALG00000006629,ENSGALG00000005551,ENSGALG00000012787,ENSGALG00000016102
GO:1904666	regulation of ubiquitin protein ligase activity	biological_process	0.019386	5	1039	22	14356	0		5	ENSGALG00000011967,ENSGALG00000005973,ENSGALG00000016468,ENSGALG00000006110,ENSGALG00000015633
GO:0090083	regulation of inclusion body assembly	biological_process	0.019552	3	1039	8	14356	3	ENSGALG00000003251,ENSGALG00000011715,ENSGALG00000027506	0
GO:0006172	ADP biosynthetic process	biological_process	0.01965	2	1039	4	14356	0		2	ENSGALG00000029150,ENSGALG00000014447
GO:0009136	purine nucleoside diphosphate biosynthetic process	biological_process	0.01965	2	1039	4	14356	0		2	ENSGALG00000029150,ENSGALG00000014447
GO:0009180	purine ribonucleoside diphosphate biosynthetic process	biological_process	0.01965	2	1039	4	14356	0		2	ENSGALG00000029150,ENSGALG00000014447
GO:0009188	ribonucleoside diphosphate biosynthetic process	biological_process	0.01965	2	1039	4	14356	0		2	ENSGALG00000014447,ENSGALG00000029150
GO:0044265	cellular macromolecule catabolic process	biological_process	0.019728	51	1039	512	14356	28	ENSGALG00000015809,ENSGALG00000005675,ENSGALG00000012486,ENSGALG00000007978,ENSGALG00000004228,ENSGALG00000008096,ENSGALG00000012704,ENSGALG00000015775,ENSGALG00000005906,ENSGALG00000001220,ENSGALG00000016564,ENSGALG00000003147,ENSGALG00000006826,ENSGALG00000017153,ENSGALG00000027506,ENSGALG00000010175,ENSGALG00000016338,ENSGALG00000005796,ENSGALG00000002649,ENSGALG00000011562,ENSGALG00000017381,…	23	ENSGALG00000020943,ENSGALG00000011967,ENSGALG00000026380,ENSGALG00000016582,ENSGALG00000004838,ENSGALG00000014378,ENSGALG00000001954,ENSGALG00000009837,ENSGALG00000008931,ENSGALG00000007354,ENSGALG00000009201,ENSGALG00000026761,ENSGALG00000024076,ENSGALG00000016468,ENSGALG00000013208,ENSGALG00000005973,ENSGALG00000007768,ENSGALG00000008698,ENSGALG00000004037,ENSGALG00000004003,ENSGALG00000015633,…
GO:0048149	behavioral response to ethanol	biological_process	0.019734	3	1039	8	14356	2	ENSGALG00000000371,ENSGALG00000004096	1	ENSGALG00000010874
GO:0006753	nucleoside phosphate metabolic process	biological_process	0.019795	39	1039	391	14356	16	ENSGALG00000002896,ENSGALG00000014398,ENSGALG00000016728,ENSGALG00000012034,ENSGALG00000016133,ENSGALG00000015544,ENSGALG00000011618,Novel00582,ENSGALG00000018378,ENSGALG00000011838,ENSGALG00000016564,ENSGALG00000003689,ENSGALG00000003267,ENSGALG00000007078,ENSGALG00000016430,ENSGALG00000008098	23	ENSGALG00000004954,ENSGALG00000017350,ENSGALG00000005127,ENSGALG00000003510,ENSGALG00000015982,ENSGALG00000015983,ENSGALG00000007503,ENSGALG00000014897,ENSGALG00000013069,ENSGALG00000014447,ENSGALG00000005046,ENSGALG00000029150,ENSGALG00000023073,ENSGALG00000010542,ENSGALG00000000629,ENSGALG00000012418,ENSGALG00000007191,ENSGALG00000005961,ENSGALG00000028501,ENSGALG00000004170,ENSGALG00000010674,…
GO:0010032	meiotic chromosome condensation	biological_process	0.019995	2	1039	3	14356	0		2	ENSGALG00000009553,ENSGALG00000015691
GO:0001889	liver development	biological_process	0.020066	10	1039	63	14356	6	ENSGALG00000017381,ENSGALG00000015544,ENSGALG00000010870,ENSGALG00000005796,ENSGALG00000026525,ENSGALG00000029169	4	ENSGALG00000004023,ENSGALG00000013420,ENSGALG00000004170,ENSGALG00000025996
GO:0031049	programmed DNA elimination	biological_process	0.020131	2	1039	3	14356	0		2	ENSGALG00000002781,ENSGALG00000017073
GO:0031052	chromosome breakage	biological_process	0.020131	2	1039	3	14356	0		2	ENSGALG00000017073,ENSGALG00000002781
GO:0000018	regulation of DNA recombination	biological_process	0.020209	7	1039	38	14356	1	ENSGALG00000025956	6	ENSGALG00000004516,ENSGALG00000000970,ENSGALG00000026363,ENSGALG00000012223,ENSGALG00000015705,ENSGALG00000014924
GO:0031570	DNA integrity checkpoint	biological_process	0.020281	12	1039	82	14356	0		12	ENSGALG00000000169,ENSGALG00000002346,ENSGALG00000003045,ENSGALG00000000970,ENSGALG00000006110,ENSGALG00000013784,ENSGALG00000002663,ENSGALG00000006631,ENSGALG00000002781,ENSGALG00000003085,ENSGALG00000009837,ENSGALG00000004037
GO:0000212	meiotic spindle organization	biological_process	0.020626	3	1039	8	14356	0		3	ENSGALG00000002338,ENSGALG00000009956,ENSGALG00000007768
GO:0070374	positive regulation of ERK1 and ERK2 cascade	biological_process	0.020868	12	1039	85	14356	8	ENSGALG00000010566,ENSGALG00000010870,ENSGALG00000009262,ENSGALG00000009268,ENSGALG00000025876,ENSGALG00000002987,ENSGALG00000002909,ENSGALG00000016564	4	ENSGALG00000006326,ENSGALG00000027887,ENSGALG00000015708,ENSGALG00000026733
GO:0071241	cellular response to inorganic substance	biological_process	0.020868	9	1039	57	14356	4	ENSGALG00000012666,ENSGALG00000026525,ENSGALG00000010870,ENSGALG00000028037	5	ENSGALG00000028939,ENSGALG00000006351,ENSGALG00000012171,ENSGALG00000004516,ENSGALG00000009157
GO:0019439	aromatic compound catabolic process	biological_process	0.020883	20	1039	167	14356	7	ENSGALG00000026858,ENSGALG00000012754,ENSGALG00000007364,ENSGALG00000003267,ENSGALG00000007078,ENSGALG00000000893,ENSGALG00000002896	13	ENSGALG00000002024,ENSGALG00000018800,ENSGALG00000004003,ENSGALG00000007503,ENSGALG00000026761,ENSGALG00000024076,ENSGALG00000004170,ENSGALG00000012418,ENSGALG00000004037,ENSGALG00000011414,ENSGALG00000001954,ENSGALG00000004954,ENSGALG00000008698
GO:0007281	germ cell development	biological_process	0.020917	17	1039	134	14356	9	ENSGALG00000007011,Novel00150,ENSGALG00000011715,ENSGALG00000010889,ENSGALG00000011560,ENSGALG00000015143,ENSGALG00000015775,ENSGALG00000006211,ENSGALG00000026811	8	ENSGALG00000012618,ENSGALG00000001798,ENSGALG00000017073,ENSGALG00000007768,ENSGALG00000002338,ENSGALG00000012508,ENSGALG00000010745,ENSGALG00000006629
GO:0000726	non-recombinational repair	biological_process	0.021195	5	1039	21	14356	1	ENSGALG00000000845	4	ENSGALG00000016312,ENSGALG00000014924,ENSGALG00000015705,ENSGALG00000013384
GO:0030952	establishment or maintenance of cytoskeleton polarity	biological_process	0.021333	2	1039	3	14356	0		2	ENSGALG00000010120,ENSGALG00000008325
GO:0009108	coenzyme biosynthetic process	biological_process	0.021433	9	1039	60	14356	3	ENSGALG00000016205,ENSGALG00000016133,ENSGALG00000008098	6	ENSGALG00000012418,ENSGALG00000003510,ENSGALG00000007848,ENSGALG00000027346,ENSGALG00000007503,ENSGALG00000013235
GO:0032801	receptor catabolic process	biological_process	0.021504	4	1039	15	14356	4	ENSGALG00000012704,ENSGALG00000008341,ENSGALG00000000845,ENSGALG00000017381	0
GO:0043901	negative regulation of multi-organism process	biological_process	0.021851	11	1039	77	14356	8	ENSGALG00000005757,ENSGALG00000026811,ENSGALG00000011562,ENSGALG00000010870,ENSGALG00000006756,ENSGALG00000016595,ENSGALG00000005906,ENSGALG00000016311	3	ENSGALG00000001654,ENSGALG00000028529,ENSGALG00000004170
GO:0002312	B cell activation involved in immune response	biological_process	0.021905	7	1039	39	14356	3	ENSGALG00000025956,ENSGALG00000016564,ENSGALG00000005796	4	ENSGALG00000010748,ENSGALG00000015705,ENSGALG00000004170,ENSGALG00000008094
GO:0070208	protein heterotrimerization	biological_process	0.022047	3	1039	8	14356	3	ENSGALG00000006126,ENSGALG00000027067,ENSGALG00000005974	0
GO:0001556	oocyte maturation	biological_process	0.022144	4	1039	15	14356	1	ENSGALG00000026811	3	ENSGALG00000007768,ENSGALG00000017073,ENSGALG00000012508
GO:0061008	hepaticobiliary system development	biological_process	0.022192	10	1039	64	14356	6	ENSGALG00000005796,ENSGALG00000010870,ENSGALG00000015544,ENSGALG00000017381,ENSGALG00000029169,ENSGALG00000026525	4	ENSGALG00000013420,ENSGALG00000004023,ENSGALG00000025996,ENSGALG00000004170
GO:0045924	regulation of female receptivity	biological_process	0.022218	2	1039	4	14356	2	ENSGALG00000011294,ENSGALG00000028797	0
GO:0060180	female mating behavior	biological_process	0.022218	2	1039	4	14356	2	ENSGALG00000011294,ENSGALG00000028797	0
GO:0019370	leukotriene biosynthetic process	biological_process	0.022365	3	1039	9	14356	1	ENSGALG00000006501	2	ENSGALG00000021275,ENSGALG00000012615
GO:0032435	negative regulation of proteasomal ubiquitin-dependent protein catabolic process	biological_process	0.022412	7	1039	39	14356	1	ENSGALG00000010175	6	ENSGALG00000015633,ENSGALG00000016582,ENSGALG00000005973,ENSGALG00000011967,ENSGALG00000016468,ENSGALG00000006110
GO:0006732	coenzyme metabolic process	biological_process	0.022497	18	1039	151	14356	7	ENSGALG00000008098,ENSGALG00000015544,ENSGALG00000002030,ENSGALG00000016430,ENSGALG00000016133,ENSGALG00000003267,ENSGALG00000016205	11	ENSGALG00000013235,ENSGALG00000005046,ENSGALG00000007848,ENSGALG00000008795,ENSGALG00000014897,ENSGALG00000013069,ENSGALG00000007503,ENSGALG00000027346,ENSGALG00000003510,ENSGALG00000005127,ENSGALG00000012418
GO:0007096	regulation of exit from mitosis	biological_process	0.022541	2	1039	4	14356	0		2	ENSGALG00000026380,ENSGALG00000027871
GO:0043632	modification-dependent macromolecule catabolic process	biological_process	0.022634	37	1039	353	14356	22	ENSGALG00000004228,ENSGALG00000012704,ENSGALG00000008096,ENSGALG00000005906,ENSGALG00000015775,ENSGALG00000016564,ENSGALG00000001220,ENSGALG00000015809,ENSGALG00000012486,ENSGALG00000007978,ENSGALG00000010175,ENSGALG00000003147,ENSGALG00000006826,ENSGALG00000027506,ENSGALG00000016338,ENSGALG00000002649,ENSGALG00000005796,ENSGALG00000011562,ENSGALG00000007162,ENSGALG00000016311,ENSGALG00000008320,…	15	ENSGALG00000016582,ENSGALG00000014378,ENSGALG00000004838,ENSGALG00000009837,ENSGALG00000026380,ENSGALG00000011967,ENSGALG00000009201,ENSGALG00000008931,ENSGALG00000007354,ENSGALG00000007768,ENSGALG00000016468,ENSGALG00000013208,ENSGALG00000005973,ENSGALG00000015633,ENSGALG00000006110
GO:0048712	negative regulation of astrocyte differentiation	biological_process	0.022725	3	1039	9	14356	2	ENSGALG00000008332,ENSGALG00000010857	1	ENSGALG00000015708
GO:1903052	positive regulation of proteolysis involved in cellular protein catabolic process	biological_process	0.022769	9	1039	58	14356	7	ENSGALG00000016311,ENSGALG00000001220,ENSGALG00000016564,ENSGALG00000016338,ENSGALG00000011562,ENSGALG00000027506,ENSGALG00000005796	2	ENSGALG00000007768,ENSGALG00000006110
GO:0009143	nucleoside triphosphate catabolic process	biological_process	0.022785	3	1039	9	14356	1	ENSGALG00000002896	2	ENSGALG00000004170,ENSGALG00000004954
GO:0007140	male meiosis	biological_process	0.022802	5	1039	22	14356	2	ENSGALG00000019211,ENSGALG00000011715	3	ENSGALG00000012508,ENSGALG00000012160,ENSGALG00000017073
GO:0006790	sulfur compound metabolic process	biological_process	0.022839	17	1039	139	14356	7	ENSGALG00000002598,ENSGALG00000002030,ENSGALG00000006175,ENSGALG00000002896,ENSGALG00000003689,ENSGALG00000015376,ENSGALG00000006501	10	ENSGALG00000010542,ENSGALG00000013098,ENSGALG00000016697,ENSGALG00000029102,ENSGALG00000002358,ENSGALG00000008795,ENSGALG00000002665,ENSGALG00000020943,ENSGALG00000013235,ENSGALG00000016328
GO:0051128	regulation of cellular component organization	biological_process	0.022967	118	1039	1318	14356	53	ENSGALG00000008332,ENSGALG00000027506,ENSGALG00000005757,ENSGALG00000001229,ENSGALG00000009179,ENSGALG00000004460,ENSGALG00000012486,ENSGALG00000006211,ENSGALG00000011339,ENSGALG00000006503,ENSGALG00000003548,ENSGALG00000028928,ENSGALG00000006355,ENSGALG00000014725,ENSGALG00000009131,ENSGALG00000025919,ENSGALG00000002286,ENSGALG00000009859,ENSGALG00000010597,ENSGALG00000017381,ENSGALG00000002909,…	65	ENSGALG00000008156,ENSGALG00000026433,ENSGALG00000008584,ENSGALG00000014999,Novel00098,ENSGALG00000006271,ENSGALG00000009298,ENSGALG00000009201,ENSGALG00000021128,ENSGALG00000006351,ENSGALG00000026380,ENSGALG00000011967,ENSGALG00000013086,ENSGALG00000027932,ENSGALG00000002116,ENSGALG00000014378,ENSGALG00000014013,ENSGALG00000004838,ENSGALG00000027871,ENSGALG00000004003,ENSGALG00000002802,ENSGALG0…
GO:0045667	regulation of osteoblast differentiation	biological_process	0.023275	11	1039	76	14356	8	ENSGALG00000009977,ENSGALG00000001229,ENSGALG00000010566,ENSGALG00000026525,ENSGALG00000014873,ENSGALG00000008661,ENSGALG00000027300,ENSGALG00000007364	3	ENSGALG00000012787,ENSGALG00000009476,ENSGALG00000016071
GO:0051653	spindle localization	biological_process	0.023567	6	1039	29	14356	0		6	ENSGALG00000016332,ENSGALG00000008584,ENSGALG00000014801,ENSGALG00000026433,ENSGALG00000002338,ENSGALG00000027842
GO:0071248	cellular response to metal ion	biological_process	0.023597	8	1039	49	14356	4	ENSGALG00000010870,ENSGALG00000028037,ENSGALG00000026525,ENSGALG00000012666	4	ENSGALG00000009157,ENSGALG00000006351,ENSGALG00000012171,ENSGALG00000028939
GO:0051985	negative regulation of chromosome segregation	biological_process	0.023676	5	1039	23	14356	0		5	ENSGALG00000006110,ENSGALG00000016468,ENSGALG00000011967,ENSGALG00000005973,ENSGALG00000015633
GO:0046503	glycerolipid catabolic process	biological_process	0.023709	4	1039	15	14356	4	ENSGALG00000004230,ENSGALG00000005696,ENSGALG00000000771,ENSGALG00000007109	0
GO:0043691	reverse cholesterol transport	biological_process	0.024149	3	1039	9	14356	3	ENSGALG00000028928,ENSGALG00000001234,ENSGALG00000007109	0
GO:0071478	cellular response to radiation	biological_process	0.024297	11	1039	76	14356	4	ENSGALG00000015987,ENSGALG00000016485,ENSGALG00000006211,ENSGALG00000014783	7	ENSGALG00000016582,ENSGALG00000002663,ENSGALG00000000169,ENSGALG00000009157,ENSGALG00000004516,ENSGALG00000026363,ENSGALG00000000970
GO:0044703	multi-organism reproductive process	biological_process	0.024513	36	1039	346	14356	17	ENSGALG00000015143,ENSGALG00000011560,ENSGALG00000010889,ENSGALG00000009977,ENSGALG00000002159,ENSGALG00000019211,Novel00150,ENSGALG00000003267,ENSGALG00000007011,ENSGALG00000026811,ENSGALG00000006211,ENSGALG00000015775,ENSGALG00000028797,ENSGALG00000011715,ENSGALG00000011294,ENSGALG00000006000,ENSGALG00000004596	19	ENSGALG00000007354,ENSGALG00000007879,ENSGALG00000009826,ENSGALG00000028529,ENSGALG00000004170,ENSGALG00000012618,ENSGALG00000006271,ENSGALG00000006629,ENSGALG00000003660,ENSGALG00000012508,ENSGALG00000010745,ENSGALG00000002338,ENSGALG00000007661,ENSGALG00000001798,Novel01687,ENSGALG00000003720,ENSGALG00000008875,ENSGALG00000017073,ENSGALG00000007768
GO:0006167	AMP biosynthetic process	biological_process	0.024574	2	1039	4	14356	2	ENSGALG00000011618,ENSGALG00000012034	0
GO:0061136	regulation of proteasomal protein catabolic process	biological_process	0.024606	17	1039	137	14356	7	ENSGALG00000010175,ENSGALG00000016311,ENSGALG00000027506,ENSGALG00000001220,ENSGALG00000004228,ENSGALG00000011562,ENSGALG00000005796	10	ENSGALG00000006110,ENSGALG00000008931,ENSGALG00000015633,ENSGALG00000014378,ENSGALG00000007768,ENSGALG00000016582,ENSGALG00000005973,ENSGALG00000011967,ENSGALG00000013208,ENSGALG00000016468
GO:0070235	regulation of activation-induced cell death of T cells	biological_process	0.024643	2	1039	4	14356	1	ENSGALG00000027069	1	ENSGALG00000008795
GO:0007018	microtubule-based movement	biological_process	0.024658	20	1039	161	14356	0		20	ENSGALG00000011901,ENSGALG00000005517,ENSGALG00000005806,ENSGALG00000001798,ENSGALG00000010120,ENSGALG00000006221,ENSGALG00000006790,ENSGALG00000014999,ENSGALG00000000878,ENSGALG00000020999,ENSGALG00000017180,ENSGALG00000005831,ENSGALG00000004195,ENSGALG00000003231,ENSGALG00000008049,ENSGALG00000006470,ENSGALG00000012160,ENSGALG00000001801,ENSGALG00000008095,ENSGALG00000013208
GO:0046184	aldehyde biosynthetic process	biological_process	0.024665	2	1039	4	14356	1	ENSGALG00000016205	1	ENSGALG00000027346
GO:0042104	positive regulation of activated T cell proliferation	biological_process	0.024668	3	1039	10	14356	2	ENSGALG00000003282,ENSGALG00000011469	1	ENSGALG00000008795
GO:0010992	ubiquitin homeostasis	biological_process	0.024677	2	1039	4	14356	1	ENSGALG00000011562	1	ENSGALG00000026380
GO:0010389	regulation of G2/M transition of mitotic cell cycle	biological_process	0.025172	7	1039	39	14356	0		7	ENSGALG00000025810,ENSGALG00000003085,ENSGALG00000006631,ENSGALG00000009690,ENSGALG00000002346,ENSGALG00000006051,ENSGALG00000004118
GO:0008202	steroid metabolic process	biological_process	0.02527	16	1039	129	14356	11	ENSGALG00000028928,ENSGALG00000027188,ENSGALG00000026507,ENSGALG00000012834,ENSGALG00000003282,ENSGALG00000007109,ENSGALG00000001234,ENSGALG00000004230,ENSGALG00000026525,ENSGALG00000010256,ENSGALG00000017381	5	ENSGALG00000017282,ENSGALG00000011058,ENSGALG00000012787,ENSGALG00000028046,ENSGALG00000005551
GO:0002901	mature B cell apoptotic process	biological_process	0.025374	2	1039	4	14356	0		2	ENSGALG00000004170,ENSGALG00000006326
GO:0002905	regulation of mature B cell apoptotic process	biological_process	0.025374	2	1039	4	14356	0		2	ENSGALG00000004170,ENSGALG00000006326
GO:0002906	negative regulation of mature B cell apoptotic process	biological_process	0.025374	2	1039	4	14356	0		2	ENSGALG00000006326,ENSGALG00000004170
GO:0012501	programmed cell death	biological_process	0.025388	84	1039	926	14356	46	ENSGALG00000012365,ENSGALG00000002722,ENSGALG00000006175,ENSGALG00000011695,ENSGALG00000010870,ENSGALG00000001965,ENSGALG00000008661,ENSGALG00000012666,ENSGALG00000016564,ENSGALG00000001220,ENSGALG00000027592,ENSGALG00000005675,ENSGALG00000012436,ENSGALG00000007162,ENSGALG00000016485,ENSGALG00000015987,ENSGALG00000009700,ENSGALG00000003282,ENSGALG00000025887,ENSGALG00000014908,ENSGALG00000014398,…	38	ENSGALG00000016797,ENSGALG00000013356,ENSGALG00000001502,ENSGALG00000004170,ENSGALG00000010478,ENSGALG00000002873,ENSGALG00000008795,ENSGALG00000010745,ENSGALG00000008094,ENSGALG00000003045,ENSGALG00000012787,ENSGALG00000015728,ENSGALG00000002781,ENSGALG00000003085,ENSGALG00000015708,ENSGALG00000016486,ENSGALG00000006326,ENSGALG00000006511,ENSGALG00000015633,ENSGALG00000005451,ENSGALG00000006110,…
GO:0009117	nucleotide metabolic process	biological_process	0.025565	38	1039	386	14356	15	ENSGALG00000016564,ENSGALG00000011838,ENSGALG00000003689,ENSGALG00000018378,ENSGALG00000003267,ENSGALG00000008098,ENSGALG00000016430,ENSGALG00000002896,ENSGALG00000014398,ENSGALG00000016133,ENSGALG00000016728,ENSGALG00000012034,Novel00582,ENSGALG00000011618,ENSGALG00000015544	23	ENSGALG00000029150,ENSGALG00000005046,ENSGALG00000014447,ENSGALG00000004170,ENSGALG00000028501,ENSGALG00000007191,ENSGALG00000005961,ENSGALG00000023073,ENSGALG00000010542,ENSGALG00000000629,ENSGALG00000012418,ENSGALG00000016442,ENSGALG00000010674,ENSGALG00000012705,ENSGALG00000004954,ENSGALG00000015983,ENSGALG00000003510,ENSGALG00000015982,ENSGALG00000005127,ENSGALG00000017350,ENSGALG00000013069,…
GO:0043066	negative regulation of apoptotic process	biological_process	0.025722	47	1039	477	14356	25	ENSGALG00000009262,ENSGALG00000011562,ENSGALG00000005796,ENSGALG00000014398,ENSGALG00000003282,ENSGALG00000009700,ENSGALG00000027069,ENSGALG00000003957,ENSGALG00000007162,ENSGALG00000006211,ENSGALG00000005675,ENSGALG00000009403,ENSGALG00000001220,ENSGALG00000016564,ENSGALG00000001965,ENSGALG00000014725,ENSGALG00000008661,ENSGALG00000011695,ENSGALG00000010870,ENSGALG00000009268,ENSGALG00000026200,…	22	ENSGALG00000008713,ENSGALG00000003484,ENSGALG00000009369,ENSGALG00000007768,ENSGALG00000013239,ENSGALG00000026733,ENSGALG00000005451,ENSGALG00000006110,ENSGALG00000006326,ENSGALG00000006511,ENSGALG00000003085,ENSGALG00000011967,ENSGALG00000002781,ENSGALG00000006351,ENSGALG00000010745,ENSGALG00000008094,ENSGALG00000008795,ENSGALG00000026363,Novel00098,ENSGALG00000004170,ENSGALG00000010478,ENSGALG0…
GO:0002679	respiratory burst involved in defense response	biological_process	0.026246	2	1039	4	14356	2	ENSGALG00000006756,ENSGALG00000009450	0
GO:0044257	cellular protein catabolic process	biological_process	0.026461	42	1039	415	14356	26	ENSGALG00000017381,ENSGALG00000009249,ENSGALG00000008320,ENSGALG00000008341,ENSGALG00000016311,ENSGALG00000007162,ENSGALG00000011562,ENSGALG00000002649,ENSGALG00000005796,ENSGALG00000016338,ENSGALG00000017153,ENSGALG00000027506,ENSGALG00000003147,ENSGALG00000006826,ENSGALG00000010175,ENSGALG00000007978,ENSGALG00000012486,ENSGALG00000005675,ENSGALG00000015809,ENSGALG00000016564,ENSGALG00000001220,…	16	ENSGALG00000006110,ENSGALG00000015633,ENSGALG00000005973,ENSGALG00000013208,ENSGALG00000016468,ENSGALG00000007768,ENSGALG00000007354,ENSGALG00000008931,ENSGALG00000009201,ENSGALG00000026380,ENSGALG00000011967,ENSGALG00000020943,ENSGALG00000009837,ENSGALG00000014378,ENSGALG00000004838,ENSGALG00000016582
GO:0044273	sulfur compound catabolic process	biological_process	0.026558	3	1039	9	14356	1	ENSGALG00000015376	2	ENSGALG00000002665,ENSGALG00000020943
GO:2000058	regulation of protein ubiquitination involved in ubiquitin-dependent protein catabolic process	biological_process	0.026848	4	1039	16	14356	3	ENSGALG00000016338,ENSGALG00000008096,ENSGALG00000016564	1	ENSGALG00000006110
GO:0046909	intermembrane transport	biological_process	0.026871	2	1039	4	14356	2	ENSGALG00000003321,ENSGALG00000015504	0
GO:0046486	glycerolipid metabolic process	biological_process	0.027268	20	1039	168	14356	17	ENSGALG00000001234,ENSGALG00000004230,ENSGALG00000000142,ENSGALG00000013814,ENSGALG00000003957,ENSGALG00000023266,ENSGALG00000014868,ENSGALG00000017381,ENSGALG00000028928,ENSGALG00000012666,ENSGALG00000027188,ENSGALG00000005696,ENSGALG00000000771,ENSGALG00000005701,ENSGALG00000015764,ENSGALG00000007109,ENSGALG00000011509	3	ENSGALG00000028046,ENSGALG00000008795,ENSGALG00000026285
GO:0051436	negative regulation of ubiquitin-protein ligase activity involved in mitotic cell cycle	biological_process	0.027462	5	1039	24	14356	0		5	ENSGALG00000015633,ENSGALG00000011967,ENSGALG00000005973,ENSGALG00000006110,ENSGALG00000016468
GO:0050819	negative regulation of coagulation	biological_process	0.027573	5	1039	24	14356	5	ENSGALG00000003957,ENSGALG00000002987,ENSGALG00000009262,ENSGALG00000008332,ENSGALG00000009268	0
GO:0030300	regulation of intestinal cholesterol absorption	biological_process	0.027635	2	1039	4	14356	1	ENSGALG00000007109	1	ENSGALG00000009955
GO:0044130	negative regulation of growth of symbiont in host	biological_process	0.027687	3	1039	10	14356	3	ENSGALG00000006756,ENSGALG00000005757,ENSGALG00000005906	0
GO:0044146	negative regulation of growth of symbiont involved in interaction with host	biological_process	0.027687	3	1039	10	14356	3	ENSGALG00000005757,ENSGALG00000005906,ENSGALG00000006756	0
GO:0006595	polyamine metabolic process	biological_process	0.027882	3	1039	10	14356	2	ENSGALG00000016348,ENSGALG00000015977	1	ENSGALG00000003557
GO:0002864	regulation of acute inflammatory response to antigenic stimulus	biological_process	0.027887	2	1039	4	14356	2	ENSGALG00000011509,ENSGALG00000007162	0
GO:0097475	motor neuron migration	biological_process	0.0279	2	1039	4	14356	1	ENSGALG00000010857	1	ENSGALG00000008193
GO:0097476	spinal cord motor neuron migration	biological_process	0.0279	2	1039	4	14356	1	ENSGALG00000010857	1	ENSGALG00000008193
GO:0043624	cellular protein complex disassembly	biological_process	0.027916	10	1039	68	14356	0		10	ENSGALG00000001475,ENSGALG00000003071,ENSGALG00000012160,ENSGALG00000017025,ENSGALG00000000878,ENSGALG00000010120,ENSGALG00000005806,ENSGALG00000000527,ENSGALG00000011948,ENSGALG00000007768
GO:0090207	regulation of triglyceride metabolic process	biological_process	0.028082	4	1039	16	14356	3	ENSGALG00000027188,ENSGALG00000011509,ENSGALG00000007109	1	ENSGALG00000026285
GO:0033866	nucleoside bisphosphate biosynthetic process	biological_process	0.028324	3	1039	10	14356	1	ENSGALG00000003689	2	ENSGALG00000010542,ENSGALG00000003510
GO:0034030	ribonucleoside bisphosphate biosynthetic process	biological_process	0.028324	3	1039	10	14356	1	ENSGALG00000003689	2	ENSGALG00000010542,ENSGALG00000003510
GO:0034033	purine nucleoside bisphosphate biosynthetic process	biological_process	0.028324	3	1039	10	14356	1	ENSGALG00000003689	2	ENSGALG00000010542,ENSGALG00000003510
GO:0032530	regulation of microvillus organization	biological_process	0.028332	3	1039	9	14356	0		3	ENSGALG00000002647,ENSGALG00000021128,ENSGALG00000014701
GO:2000105	positive regulation of DNA-dependent DNA replication	biological_process	0.028421	3	1039	9	14356	0		3	ENSGALG00000004023,ENSGALG00000006051,ENSGALG00000027798
GO:0045005	DNA-dependent DNA replication maintenance of fidelity	biological_process	0.028467	4	1039	15	14356	0		4	ENSGALG00000017073,ENSGALG00000015513,ENSGALG00000004516,ENSGALG00000012223
GO:0051340	regulation of ligase activity	biological_process	0.028481	7	1039	41	14356	1	ENSGALG00000007012	6	ENSGALG00000015633,ENSGALG00000005973,ENSGALG00000011967,ENSGALG00000007507,ENSGALG00000016468,ENSGALG00000006110
GO:0045087	innate immune response	biological_process	0.028502	25	1039	230	14356	18	ENSGALG00000016595,ENSGALG00000017040,ENSGALG00000003016,ENSGALG00000001565,ENSGALG00000010175,ENSGALG00000002431,ENSGALG00000007109,ENSGALG00000006756,ENSGALG00000004771,ENSGALG00000009920,ENSGALG00000011031,ENSGALG00000004509,ENSGALG00000010853,ENSGALG00000007381,ENSGALG00000009450,ENSGALG00000014840,ENSGALG00000016564,ENSGALG00000021569	7	ENSGALG00000006326,ENSGALG00000012418,ENSGALG00000013356,ENSGALG00000026089,ENSGALG00000001654,ENSGALG00000010745,ENSGALG00000008094
GO:0045785	positive regulation of cell adhesion	biological_process	0.028515	24	1039	215	14356	15	ENSGALG00000009268,ENSGALG00000011469,ENSGALG00000010566,ENSGALG00000010818,ENSGALG00000010926,ENSGALG00000007011,ENSGALG00000016281,ENSGALG00000005796,ENSGALG00000026811,ENSGALG00000009262,ENSGALG00000009870,ENSGALG00000016564,ENSGALG00000008661,ENSGALG00000003282,ENSGALG00000010982	9	ENSGALG00000009476,ENSGALG00000004170,ENSGALG00000013145,ENSGALG00000001801,ENSGALG00000014701,ENSGALG00000013086,ENSGALG00000001654,ENSGALG00000015834,ENSGALG00000008795
GO:0006656	phosphatidylcholine biosynthetic process	biological_process	0.028815	3	1039	10	14356	3	ENSGALG00000028928,ENSGALG00000015764,ENSGALG00000000142	0
GO:0070670	response to interleukin-4	biological_process	0.028964	4	1039	17	14356	3	ENSGALG00000025956,ENSGALG00000010175,ENSGALG00000005796	1	ENSGALG00000006037
GO:0071353	cellular response to interleukin-4	biological_process	0.028964	4	1039	17	14356	3	ENSGALG00000025956,ENSGALG00000005796,ENSGALG00000010175	1	ENSGALG00000006037
GO:2000772	regulation of cellular senescence	biological_process	0.028967	4	1039	16	14356	1	ENSGALG00000012662	3	ENSGALG00000009476,ENSGALG00000002873,ENSGALG00000010368
GO:0006915	apoptotic process	biological_process	0.029015	82	1039	908	14356	44	ENSGALG00000001220,ENSGALG00000016564,ENSGALG00000012666,ENSGALG00000008661,ENSGALG00000001965,ENSGALG00000005675,ENSGALG00000027592,ENSGALG00000002722,ENSGALG00000011695,ENSGALG00000010870,ENSGALG00000006175,ENSGALG00000025887,ENSGALG00000003282,ENSGALG00000002649,ENSGALG00000005701,ENSGALG00000009262,ENSGALG00000011562,ENSGALG00000014398,ENSGALG00000015987,ENSGALG00000016485,ENSGALG00000007162,…	38	ENSGALG00000008094,ENSGALG00000010745,ENSGALG00000008795,ENSGALG00000015708,ENSGALG00000002781,ENSGALG00000003085,ENSGALG00000015728,ENSGALG00000003045,ENSGALG00000012787,ENSGALG00000010478,ENSGALG00000004170,ENSGALG00000001502,ENSGALG00000013356,ENSGALG00000016797,ENSGALG00000002873,ENSGALG00000026733,ENSGALG00000007768,ENSGALG00000008713,ENSGALG00000009369,ENSGALG00000016486,ENSGALG00000006110,…
GO:0009168	purine ribonucleoside monophosphate biosynthetic process	biological_process	0.029109	8	1039	54	14356	3	ENSGALG00000012034,ENSGALG00000014398,ENSGALG00000011618	5	ENSGALG00000014447,ENSGALG00000015983,ENSGALG00000029150,ENSGALG00000004170,ENSGALG00000015982
GO:0043618	regulation of transcription from RNA polymerase II promoter in response to stress	biological_process	0.029192	5	1039	24	14356	3	ENSGALG00000010870,ENSGALG00000025887,ENSGALG00000001252	2	ENSGALG00000000970,ENSGALG00000004118
GO:0051261	protein depolymerization	biological_process	0.029471	9	1039	59	14356	0		9	ENSGALG00000001475,ENSGALG00000012160,ENSGALG00000000878,ENSGALG00000017025,ENSGALG00000010120,ENSGALG00000005806,ENSGALG00000000527,ENSGALG00000011948,ENSGALG00000007768
GO:0002763	positive regulation of myeloid leukocyte differentiation	biological_process	0.029502	6	1039	33	14356	5	ENSGALG00000016063,ENSGALG00000001246,ENSGALG00000016311,ENSGALG00000015915,ENSGALG00000028037	1	ENSGALG00000013086
GO:0070229	negative regulation of lymphocyte apoptotic process	biological_process	0.0296	4	1039	17	14356	1	ENSGALG00000027069	3	ENSGALG00000004170,ENSGALG00000008795,ENSGALG00000006326
GO:0070328	triglyceride homeostasis	biological_process	0.029648	4	1039	17	14356	3	ENSGALG00000001234,ENSGALG00000004230,ENSGALG00000005796	1	ENSGALG00000026285
GO:0010984	regulation of lipoprotein particle clearance	biological_process	0.029672	2	1039	4	14356	2	ENSGALG00000012704,ENSGALG00000017381	0
GO:0034354	'de novo' NAD biosynthetic process from tryptophan	biological_process	0.029846	2	1039	4	14356	0		2	ENSGALG00000012418,ENSGALG00000007503
GO:0034627	'de novo' NAD biosynthetic process	biological_process	0.029846	2	1039	4	14356	0		2	ENSGALG00000012418,ENSGALG00000007503
GO:0085020	protein K6-linked ubiquitination	biological_process	0.029868	2	1039	4	14356	0		2	ENSGALG00000002781,ENSGALG00000003484
GO:0032101	regulation of response to external stimulus	biological_process	0.030125	46	1039	470	14356	34	ENSGALG00000005906,ENSGALG00000002699,ENSGALG00000016564,ENSGALG00000014840,ENSGALG00000009450,ENSGALG00000010853,ENSGALG00000006503,ENSGALG00000028970,Novel00150,ENSGALG00000002722,ENSGALG00000009268,ENSGALG00000008332,ENSGALG00000005071,ENSGALG00000004096,ENSGALG00000004909,ENSGALG00000027188,ENSGALG00000003282,ENSGALG00000006473,ENSGALG00000015865,ENSGALG00000007381,ENSGALG00000009262,ENSGALG0…	12	ENSGALG00000016582,ENSGALG00000012787,ENSGALG00000004170,ENSGALG00000009298,ENSGALG00000007879,ENSGALG00000001654,ENSGALG00000026733,ENSGALG00000016042,ENSGALG00000027346,ENSGALG00000001798,ENSGALG00000016332,ENSGALG00000006326
GO:0043029	T cell homeostasis	biological_process	0.030315	5	1039	25	14356	2	ENSGALG00000027069,ENSGALG00000003282	3	ENSGALG00000006351,ENSGALG00000004161,ENSGALG00000008795
GO:0046483	heterocycle metabolic process	biological_process	0.0304	260	1039	3219	14356	110	ENSGALG00000005477,ENSGALG00000005796,ENSGALG00000024083,Novel00034,ENSGALG00000018639,ENSGALG00000010001,ENSGALG00000011838,ENSGALG00000029169,ENSGALG00000025956,ENSGALG00000007078,ENSGALG00000010838,ENSGALG00000001229,ENSGALG00000025887,ENSGALG00000027639,ENSGALG00000000862,ENSGALG00000011294,ENSGALG00000016133,ENSGALG00000000332,ENSGALG00000016308,ENSGALG00000015987,ENSGALG00000012034,ENSGALG0…	150	ENSGALG00000012199,ENSGALG00000010748,ENSGALG00000017073,ENSGALG00000001298,ENSGALG00000010219,ENSGALG00000010356,ENSGALG00000000169,ENSGALG00000017350,ENSGALG00000005127,ENSGALG00000014897,Novel01304,ENSGALG00000012223,ENSGALG00000006448,ENSGALG00000007665,Novel00098,ENSGALG00000010226,ENSGALG00000017493,ENSGALG00000007848,Novel01713,ENSGALG00000005028,ENSGALG00000016417,ENSGALG00000012915,ENSGA…
GO:0006338	chromatin remodeling	biological_process	0.030898	10	1039	67	14356	3	ENSGALG00000013683,ENSGALG00000002232,ENSGALG00000006355	7	ENSGALG00000003522,ENSGALG00000005451,ENSGALG00000015038,ENSGALG00000004687,ENSGALG00000000970,ENSGALG00000010745,ENSGALG00000010995
GO:0007623	circadian rhythm	biological_process	0.030924	13	1039	97	14356	9	ENSGALG00000008098,ENSGALG00000014096,ENSGALG00000016063,ENSGALG00000014398,ENSGALG00000027300,ENSGALG00000003532,ENSGALG00000027374,ENSGALG00000009131,ENSGALG00000008308	4	ENSGALG00000006351,ENSGALG00000003922,ENSGALG00000028529,ENSGALG00000012405
GO:2000107	negative regulation of leukocyte apoptotic process	biological_process	0.030968	5	1039	25	14356	2	ENSGALG00000027069,ENSGALG00000007162	3	ENSGALG00000004170,ENSGALG00000006326,ENSGALG00000008795
GO:0030223	neutrophil differentiation	biological_process	0.031049	2	1039	4	14356	1	ENSGALG00000016311	1	ENSGALG00000013086
GO:0032042	mitochondrial DNA metabolic process	biological_process	0.031106	4	1039	17	14356	1	ENSGALG00000014398	3	ENSGALG00000004037,ENSGALG00000004118,ENSGALG00000008698
GO:0035356	cellular triglyceride homeostasis	biological_process	0.031118	2	1039	4	14356	1	ENSGALG00000005796	1	ENSGALG00000026285
GO:0033194	response to hydroperoxide	biological_process	0.03135	3	1039	10	14356	2	ENSGALG00000007109,ENSGALG00000015987	1	ENSGALG00000013098
GO:0019724	B cell mediated immunity	biological_process	0.031782	7	1039	43	14356	3	ENSGALG00000025956,ENSGALG00000011509,ENSGALG00000021569	4	ENSGALG00000010748,ENSGALG00000008094,ENSGALG00000015705,ENSGALG00000006351
GO:0010694	positive regulation of alkaline phosphatase activity	biological_process	0.03186	2	1039	4	14356	2	ENSGALG00000001246,ENSGALG00000010566	0
GO:0090266	regulation of mitotic cell cycle spindle assembly checkpoint	biological_process	0.03197	3	1039	10	14356	0		3	ENSGALG00000011967,ENSGALG00000005973,ENSGALG00000016468
GO:1903504	regulation of mitotic spindle checkpoint	biological_process	0.03197	3	1039	10	14356	0		3	ENSGALG00000016468,ENSGALG00000011967,ENSGALG00000005973
GO:0043504	mitochondrial DNA repair	biological_process	0.031989	2	1039	4	14356	0		2	ENSGALG00000004037,ENSGALG00000008698
GO:0007099	centriole replication	biological_process	0.032061	4	1039	16	14356	1	ENSGALG00000014725	3	ENSGALG00000010195,ENSGALG00000013776,ENSGALG00000017148
GO:0046889	positive regulation of lipid biosynthetic process	biological_process	0.032114	5	1039	25	14356	4	ENSGALG00000008661,ENSGALG00000007109,ENSGALG00000005696,ENSGALG00000027188	1	ENSGALG00000012787
GO:0009628	response to abiotic stimulus	biological_process	0.032306	51	1039	527	14356	26	ENSGALG00000010001,ENSGALG00000028797,ENSGALG00000003251,ENSGALG00000016281,ENSGALG00000016485,ENSGALG00000024083,ENSGALG00000027069,ENSGALG00000011715,ENSGALG00000015987,ENSGALG00000002649,ENSGALG00000006370,ENSGALG00000008308,ENSGALG00000011120,ENSGALG00000025864,ENSGALG00000028871,ENSGALG00000010870,ENSGALG00000007551,ENSGALG00000016323,ENSGALG00000014783,ENSGALG00000000685,ENSGALG00000007807,…	25	ENSGALG00000000970,ENSGALG00000004516,ENSGALG00000012223,ENSGALG00000007503,ENSGALG00000002663,ENSGALG00000006631,ENSGALG00000000169,ENSGALG00000009157,ENSGALG00000010356,ENSGALG00000003720,ENSGALG00000013235,ENSGALG00000001449,ENSGALG00000017073,ENSGALG00000015709,ENSGALG00000004118,ENSGALG00000026363,Novel00247,ENSGALG00000004170,ENSGALG00000010935,ENSGALG00000006351,ENSGALG00000006445,ENSGALG0…
GO:0051439	regulation of ubiquitin-protein ligase activity involved in mitotic cell cycle	biological_process	0.032388	5	1039	25	14356	0		5	ENSGALG00000005973,ENSGALG00000011967,ENSGALG00000006110,ENSGALG00000016468,ENSGALG00000015633
GO:0042177	negative regulation of protein catabolic process	biological_process	0.032588	11	1039	80	14356	5	ENSGALG00000008341,ENSGALG00000008096,ENSGALG00000010175,ENSGALG00000015775,ENSGALG00000002843	6	ENSGALG00000016582,ENSGALG00000016468,ENSGALG00000006110,ENSGALG00000011967,ENSGALG00000005973,ENSGALG00000015633
GO:0007141	male meiosis I	biological_process	0.033239	3	1039	10	14356	1	ENSGALG00000011715	2	ENSGALG00000017073,ENSGALG00000012508
GO:0070193	synaptonemal complex organization	biological_process	0.033275	3	1039	10	14356	1	ENSGALG00000011715	2	ENSGALG00000012508,ENSGALG00000006110
GO:0034614	cellular response to reactive oxygen species	biological_process	0.033332	9	1039	61	14356	5	ENSGALG00000028037,ENSGALG00000001246,ENSGALG00000007109,ENSGALG00000014783,ENSGALG00000016485	4	ENSGALG00000009369,ENSGALG00000009157,ENSGALG00000012405,ENSGALG00000012618
GO:0000098	sulfur amino acid catabolic process	biological_process	0.033343	2	1039	4	14356	0		2	ENSGALG00000020943,ENSGALG00000002665
GO:0010675	regulation of cellular carbohydrate metabolic process	biological_process	0.033354	11	1039	80	14356	8	ENSGALG00000011278,ENSGALG00000011562,ENSGALG00000009870,ENSGALG00000009700,ENSGALG00000016323,ENSGALG00000016564,ENSGALG00000002896,ENSGALG00000003267	3	ENSGALG00000005973,ENSGALG00000013235,ENSGALG00000011058
GO:0001503	ossification	biological_process	0.033363	26	1039	241	14356	18	ENSGALG00000005974,ENSGALG00000027300,ENSGALG00000016564,ENSGALG00000014873,ENSGALG00000008661,ENSGALG00000007364,ENSGALG00000002909,ENSGALG00000007011,ENSGALG00000010926,ENSGALG00000026525,ENSGALG00000011957,ENSGALG00000008601,ENSGALG00000001281,ENSGALG00000001229,ENSGALG00000009977,ENSGALG00000016063,ENSGALG00000010566,ENSGALG00000001246	8	ENSGALG00000012787,ENSGALG00000010170,ENSGALG00000016797,ENSGALG00000016071,ENSGALG00000002873,ENSGALG00000002563,ENSGALG00000009476,ENSGALG00000026363
GO:0002313	mature B cell differentiation involved in immune response	biological_process	0.033366	3	1039	10	14356	2	ENSGALG00000005796,ENSGALG00000016564	1	ENSGALG00000004170
GO:0009156	ribonucleoside monophosphate biosynthetic process	biological_process	0.033381	9	1039	65	14356	3	ENSGALG00000011618,ENSGALG00000014398,ENSGALG00000012034	6	ENSGALG00000015983,ENSGALG00000004170,ENSGALG00000029150,ENSGALG00000003510,ENSGALG00000015982,ENSGALG00000014447
GO:0019511	peptidyl-proline hydroxylation	biological_process	0.033443	3	1039	10	14356	2	ENSGALG00000010001,ENSGALG00000011056	1	ENSGALG00000003071
GO:0048478	replication fork protection	biological_process	0.033513	2	1039	4	14356	0		2	ENSGALG00000012223,ENSGALG00000017073
GO:0032446	protein modification by small protein conjugation	biological_process	0.033587	40	1039	398	14356	21	ENSGALG00000010411,ENSGALG00000010837,ENSGALG00000009249,ENSGALG00000003422,ENSGALG00000016338,ENSGALG00000011562,ENSGALG00000002649,ENSGALG00000027506,ENSGALG00000006826,ENSGALG00000008401,ENSGALG00000001473,ENSGALG00000004659,ENSGALG00000007978,ENSGALG00000005675,ENSGALG00000011065,ENSGALG00000016564,ENSGALG00000001220,ENSGALG00000007012,ENSGALG00000015775,ENSGALG00000008096,ENSGALG00000012704	19	ENSGALG00000015633,ENSGALG00000006110,ENSGALG00000007507,ENSGALG00000019622,ENSGALG00000003484,ENSGALG00000005973,ENSGALG00000008713,ENSGALG00000016468,ENSGALG00000007879,ENSGALG00000008931,ENSGALG00000009201,ENSGALG00000003660,ENSGALG00000004132,ENSGALG00000015708,ENSGALG00000011967,ENSGALG00000002781,ENSGALG00000026380,ENSGALG00000014378,ENSGALG00000009837
GO:2000615	regulation of histone H3-K9 acetylation	biological_process	0.033726	2	1039	4	14356	0		2	ENSGALG00000002781,ENSGALG00000000970
GO:0045780	positive regulation of bone resorption	biological_process	0.033755	3	1039	10	14356	2	ENSGALG00000001246,ENSGALG00000015915	1	ENSGALG00000007485
GO:0046852	positive regulation of bone remodeling	biological_process	0.033755	3	1039	10	14356	2	ENSGALG00000015915,ENSGALG00000001246	1	ENSGALG00000007485
GO:0034754	cellular hormone metabolic process	biological_process	0.033969	7	1039	43	14356	3	ENSGALG00000012834,ENSGALG00000003282,ENSGALG00000010256	4	ENSGALG00000012787,ENSGALG00000005551,ENSGALG00000006629,ENSGALG00000016102
GO:0051094	positive regulation of developmental process	biological_process	0.034043	65	1039	695	14356	36	ENSGALG00000001565,ENSGALG00000016485,ENSGALG00000002987,ENSGALG00000016311,ENSGALG00000010857,ENSGALG00000016063,ENSGALG00000010566,ENSGALG00000003282,ENSGALG00000014873,ENSGALG00000011562,ENSGALG00000009870,ENSGALG00000014398,ENSGALG00000011509,ENSGALG00000014908,ENSGALG00000017019,ENSGALG00000015915,ENSGALG00000009977,ENSGALG00000003750,ENSGALG00000016564,ENSGALG00000014840,ENSGALG00000008661,…	29	ENSGALG00000008875,ENSGALG00000008193,ENSGALG00000015834,ENSGALG00000010854,ENSGALG00000007768,ENSGALG00000004170,ENSGALG00000004794,ENSGALG00000016071,ENSGALG00000017261,ENSGALG00000027342,ENSGALG00000004118,ENSGALG00000002338,ENSGALG00000012405,ENSGALG00000006470,ENSGALG00000009258,ENSGALG00000010745,ENSGALG00000008795,ENSGALG00000000990,ENSGALG00000015705,ENSGALG00000015708,ENSGALG00000002781,…
GO:0043687	post-translational protein modification	biological_process	0.034189	4	1039	17	14356	1	ENSGALG00000014936	3	ENSGALG00000016417,ENSGALG00000005973,ENSGALG00000016583
GO:0046461	neutral lipid catabolic process	biological_process	0.034199	3	1039	10	14356	3	ENSGALG00000004230,ENSGALG00000005696,ENSGALG00000007109	0
GO:0046464	acylglycerol catabolic process	biological_process	0.034199	3	1039	10	14356	3	ENSGALG00000005696,ENSGALG00000004230,ENSGALG00000007109	0
GO:0010948	negative regulation of cell cycle process	biological_process	0.034238	15	1039	120	14356	1	ENSGALG00000004902	14	ENSGALG00000000970,ENSGALG00000006326,ENSGALG00000002346,ENSGALG00000004023,ENSGALG00000015633,ENSGALG00000006631,ENSGALG00000005973,ENSGALG00000003085,ENSGALG00000011967,ENSGALG00000015708,ENSGALG00000016468,ENSGALG00000006110,ENSGALG00000009201,ENSGALG00000012405
GO:0042060	wound healing	biological_process	0.034427	25	1039	229	14356	22	ENSGALG00000009262,ENSGALG00000000551,ENSGALG00000005077,ENSGALG00000007381,ENSGALG00000006764,ENSGALG00000016832,ENSGALG00000002699,ENSGALG00000003689,ENSGALG00000015865,ENSGALG00000008661,ENSGALG00000014873,ENSGALG00000008332,ENSGALG00000009268,ENSGALG00000004591,ENSGALG00000009266,ENSGALG00000002987,Novel00150,ENSGALG00000006513,ENSGALG00000003957,ENSGALG00000010818,ENSGALG00000007078,ENSGALG0…	3	ENSGALG00000012405,ENSGALG00000000990,ENSGALG00000013145
GO:0019805	quinolinate biosynthetic process	biological_process	0.034479	2	1039	4	14356	0		2	ENSGALG00000007503,ENSGALG00000012418
GO:0031399	regulation of protein modification process	biological_process	0.03479	92	1039	1029	14356	56	ENSGALG00000001551,ENSGALG00000006982,ENSGALG00000028143,ENSGALG00000004596,ENSGALG00000027188,ENSGALG00000004909,ENSGALG00000013886,ENSGALG00000028155,ENSGALG00000005796,ENSGALG00000016281,ENSGALG00000002909,ENSGALG00000027159,ENSGALG00000026910,ENSGALG00000011065,ENSGALG00000025876,ENSGALG00000029169,ENSGALG00000007012,ENSGALG00000004659,ENSGALG00000026811,ENSGALG00000004509,ENSGALG00000010818,…	36	ENSGALG00000004201,ENSGALG00000009157,ENSGALG00000005973,ENSGALG00000016468,ENSGALG00000013208,ENSGALG00000010148,ENSGALG00000004516,ENSGALG00000027887,ENSGALG00000000272,ENSGALG00000013420,ENSGALG00000007507,ENSGALG00000028664,ENSGALG00000026380,ENSGALG00000011967,ENSGALG00000009298,ENSGALG00000004522,ENSGALG00000026733,ENSGALG00000025810,ENSGALG00000008875,ENSGALG00000008193,ENSGALG00000008999,…
GO:0000012	single strand break repair	biological_process	0.034836	3	1039	10	14356	0		3	ENSGALG00000010669,ENSGALG00000017493,ENSGALG00000001954
GO:0045778	positive regulation of ossification	biological_process	0.035125	9	1039	61	14356	7	ENSGALG00000026525,ENSGALG00000008661,ENSGALG00000007011,ENSGALG00000014873,ENSGALG00000011957,ENSGALG00000010566,ENSGALG00000009977	2	ENSGALG00000016071,ENSGALG00000012787
GO:0042558	pteridine-containing compound metabolic process	biological_process	0.035156	4	1039	18	14356	0		4	ENSGALG00000008226,ENSGALG00000014897,ENSGALG00000007848,ENSGALG00000005046
GO:0043069	negative regulation of programmed cell death	biological_process	0.03527	47	1039	487	14356	25	ENSGALG00000009268,ENSGALG00000011695,ENSGALG00000010870,ENSGALG00000006175,ENSGALG00000026200,ENSGALG00000019211,ENSGALG00000002722,ENSGALG00000003267,ENSGALG00000005675,ENSGALG00000006211,ENSGALG00000016564,ENSGALG00000001220,ENSGALG00000009403,ENSGALG00000008661,ENSGALG00000014725,ENSGALG00000001965,ENSGALG00000009700,ENSGALG00000027069,ENSGALG00000007162,ENSGALG00000003957,ENSGALG00000005796,…	22	ENSGALG00000026363,ENSGALG00000010478,ENSGALG00000004170,Novel00098,ENSGALG00000016797,ENSGALG00000006351,ENSGALG00000003085,ENSGALG00000011967,ENSGALG00000002781,ENSGALG00000008094,ENSGALG00000010745,ENSGALG00000008795,ENSGALG00000006110,ENSGALG00000005451,ENSGALG00000006511,ENSGALG00000006326,ENSGALG00000008713,ENSGALG00000009369,ENSGALG00000003484,ENSGALG00000026733,ENSGALG00000007768,ENSGALG0…
GO:1902749	regulation of cell cycle G2/M phase transition	biological_process	0.035364	7	1039	42	14356	0		7	ENSGALG00000006051,ENSGALG00000002346,ENSGALG00000004118,ENSGALG00000025810,ENSGALG00000003085,ENSGALG00000006631,ENSGALG00000009690
GO:0046599	regulation of centriole replication	biological_process	0.035482	3	1039	10	14356	1	ENSGALG00000014725	2	ENSGALG00000017148,ENSGALG00000010195
GO:0009057	macromolecule catabolic process	biological_process	0.035489	59	1039	626	14356	36	ENSGALG00000012666,ENSGALG00000015775,ENSGALG00000005906,ENSGALG00000016564,ENSGALG00000001220,ENSGALG00000012704,ENSGALG00000008096,ENSGALG00000004228,ENSGALG00000007978,ENSGALG00000015376,ENSGALG00000015809,ENSGALG00000005675,ENSGALG00000012486,ENSGALG00000000845,ENSGALG00000010175,ENSGALG00000017153,ENSGALG00000027506,ENSGALG00000003147,ENSGALG00000006826,ENSGALG00000010256,ENSGALG00000002843,…	23	ENSGALG00000001954,ENSGALG00000009837,ENSGALG00000014378,ENSGALG00000004838,ENSGALG00000016582,ENSGALG00000011967,ENSGALG00000026380,ENSGALG00000020943,ENSGALG00000026761,ENSGALG00000024076,ENSGALG00000009201,ENSGALG00000007354,ENSGALG00000008931,ENSGALG00000004037,ENSGALG00000007768,ENSGALG00000008698,ENSGALG00000005973,ENSGALG00000016468,ENSGALG00000013208,ENSGALG00000006110,ENSGALG00000018800,…
GO:0051315	attachment of mitotic spindle microtubules to kinetochore	biological_process	0.03569	2	1039	4	14356	0		2	ENSGALG00000014801,ENSGALG00000013208
GO:0002260	lymphocyte homeostasis	biological_process	0.035745	7	1039	43	14356	2	ENSGALG00000003282,ENSGALG00000027069	5	ENSGALG00000004161,ENSGALG00000008795,ENSGALG00000006326,ENSGALG00000004170,ENSGALG00000006351
GO:0015711	organic anion transport	biological_process	0.036607	23	1039	206	14356	14	ENSGALG00000014868,ENSGALG00000004384,ENSGALG00000028871,ENSGALG00000008497,ENSGALG00000006623,ENSGALG00000001717,ENSGALG00000023142,ENSGALG00000004729,ENSGALG00000001234,ENSGALG00000007109,ENSGALG00000015916,ENSGALG00000006880,ENSGALG00000012847,ENSGALG00000002783	9	ENSGALG00000006326,ENSGALG00000003553,ENSGALG00000012985,ENSGALG00000000417,ENSGALG00000011483,Novel00098,ENSGALG00000020943,ENSGALG00000026089,ENSGALG00000007596
GO:0009133	nucleoside diphosphate biosynthetic process	biological_process	0.036626	2	1039	5	14356	0		2	ENSGALG00000014447,ENSGALG00000029150
GO:0051338	regulation of transferase activity	biological_process	0.03666	49	1039	511	14356	24	ENSGALG00000009699,ENSGALG00000009450,ENSGALG00000029169,ENSGALG00000008661,ENSGALG00000007012,ENSGALG00000016564,ENSGALG00000002699,ENSGALG00000000685,ENSGALG00000004659,ENSGALG00000026811,ENSGALG00000004509,ENSGALG00000027592,ENSGALG00000000845,ENSGALG00000011695,ENSGALG00000001551,ENSGALG00000028143,ENSGALG00000028155,ENSGALG00000011562,ENSGALG00000016311,ENSGALG00000011715,ENSGALG00000003706,…	25	ENSGALG00000002116,ENSGALG00000012405,ENSGALG00000006267,ENSGALG00000028664,ENSGALG00000011967,ENSGALG00000026380,ENSGALG00000001332,ENSGALG00000009298,ENSGALG00000010478,ENSGALG00000004118,ENSGALG00000004161,ENSGALG00000008999,ENSGALG00000008193,ENSGALG00000025810,ENSGALG00000009157,ENSGALG00000009369,ENSGALG00000005973,ENSGALG00000016468,ENSGALG00000013208,ENSGALG00000016332,ENSGALG00000006326,…
GO:0044126	regulation of growth of symbiont in host	biological_process	0.036904	3	1039	11	14356	3	ENSGALG00000005906,ENSGALG00000005757,ENSGALG00000006756	0
GO:0044144	modulation of growth of symbiont involved in interaction with host	biological_process	0.036904	3	1039	11	14356	3	ENSGALG00000006756,ENSGALG00000005906,ENSGALG00000005757	0
GO:0055090	acylglycerol homeostasis	biological_process	0.037053	4	1039	18	14356	3	ENSGALG00000004230,ENSGALG00000001234,ENSGALG00000005796	1	ENSGALG00000026285
GO:1901799	negative regulation of proteasomal protein catabolic process	biological_process	0.037226	7	1039	43	14356	1	ENSGALG00000010175	6	ENSGALG00000015633,ENSGALG00000016582,ENSGALG00000006110,ENSGALG00000016468,ENSGALG00000011967,ENSGALG00000005973
GO:0045621	positive regulation of lymphocyte differentiation	biological_process	0.037367	8	1039	52	14356	6	ENSGALG00000003282,ENSGALG00000007011,ENSGALG00000009870,ENSGALG00000006623,ENSGALG00000005796,ENSGALG00000026811	2	ENSGALG00000004170,ENSGALG00000013086
GO:0080090	regulation of primary metabolic process	biological_process	0.037645	260	1039	3210	14356	155	ENSGALG00000011065,ENSGALG00000025919,ENSGALG00000027300,ENSGALG00000015775,ENSGALG00000007109,ENSGALG00000004509,ENSGALG00000010818,ENSGALG00000009179,ENSGALG00000005757,ENSGALG00000008332,ENSGALG00000006826,ENSGALG00000027188,ENSGALG00000016440,ENSGALG00000013886,ENSGALG00000028903,ENSGALG00000014096,ENSGALG00000016281,ENSGALG00000026525,ENSGALG00000002909,ENSGALG00000027069,ENSGALG00000026910,…	105	ENSGALG00000002116,ENSGALG00000027932,ENSGALG00000028664,ENSGALG00000011967,ENSGALG00000009298,ENSGALG00000009212,ENSGALG00000005839,ENSGALG00000004522,ENSGALG00000003922,ENSGALG00000006051,ENSGALG00000001654,ENSGALG00000009157,ENSGALG00000009690,ENSGALG00000013235,ENSGALG00000005973,ENSGALG00000019622,ENSGALG00000002663,ENSGALG00000013420,ENSGALG00000000990,ENSGALG00000011058,ENSGALG00000006445,…
GO:0097529	myeloid leukocyte migration	biological_process	0.038177	11	1039	82	14356	9	ENSGALG00000002722,ENSGALG00000016912,ENSGALG00000010926,ENSGALG00000016564,ENSGALG00000001565,ENSGALG00000004909,ENSGALG00000028970,ENSGALG00000006756,ENSGALG00000005071	2	ENSGALG00000001654,ENSGALG00000008875
GO:0007184	SMAD protein import into nucleus	biological_process	0.038499	4	1039	18	14356	2	ENSGALG00000010870,ENSGALG00000007364	2	ENSGALG00000008156,ENSGALG00000012787
GO:0022409	positive regulation of cell-cell adhesion	biological_process	0.03853	14	1039	114	14356	9	ENSGALG00000011469,ENSGALG00000009870,ENSGALG00000005796,ENSGALG00000009262,ENSGALG00000026811,ENSGALG00000009268,ENSGALG00000007011,ENSGALG00000003282,ENSGALG00000010818	5	ENSGALG00000013086,ENSGALG00000014701,ENSGALG00000008795,ENSGALG00000004170,ENSGALG00000015834
GO:0045765	regulation of angiogenesis	biological_process	0.038857	15	1039	121	14356	11	ENSGALG00000016564,ENSGALG00000001565,ENSGALG00000014840,ENSGALG00000016485,ENSGALG00000011056,ENSGALG00000003015,ENSGALG00000003957,ENSGALG00000009029,ENSGALG00000029169,ENSGALG00000011509,ENSGALG00000003750	4	Novel00098,ENSGALG00000010854,ENSGALG00000002781,ENSGALG00000010368
GO:0098534	centriole assembly	biological_process	0.039047	4	1039	17	14356	1	ENSGALG00000014725	3	ENSGALG00000017148,ENSGALG00000013776,ENSGALG00000010195
GO:0045669	positive regulation of osteoblast differentiation	biological_process	0.03915	7	1039	44	14356	5	ENSGALG00000009977,ENSGALG00000026525,ENSGALG00000010566,ENSGALG00000014873,ENSGALG00000008661	2	ENSGALG00000016071,ENSGALG00000012787
GO:0046942	carboxylic acid transport	biological_process	0.039243	18	1039	154	14356	10	ENSGALG00000004729,ENSGALG00000001717,ENSGALG00000014868,ENSGALG00000028871,ENSGALG00000008497,ENSGALG00000004384,ENSGALG00000002783,ENSGALG00000006880,ENSGALG00000012847,ENSGALG00000015916	8	Novel00098,ENSGALG00000012985,ENSGALG00000000417,ENSGALG00000011483,ENSGALG00000006326,ENSGALG00000007596,ENSGALG00000020943,ENSGALG00000026089
GO:0043173	nucleotide salvage	biological_process	0.03933	3	1039	11	14356	1	ENSGALG00000016133	2	ENSGALG00000004170,ENSGALG00000003510
GO:0070979	protein K11-linked ubiquitination	biological_process	0.039584	4	1039	19	14356	2	ENSGALG00000011562,ENSGALG00000007978	2	ENSGALG00000014378,ENSGALG00000026380
GO:0007143	female meiotic division	biological_process	0.039773	4	1039	18	14356	0		4	ENSGALG00000007768,ENSGALG00000012508,ENSGALG00000007507,ENSGALG00000006110
GO:0048878	chemical homeostasis	biological_process	0.03979	49	1039	510	14356	32	ENSGALG00000014873,ENSGALG00000002896,ENSGALG00000012222,ENSGALG00000005796,ENSGALG00000016844,ENSGALG00000006453,ENSGALG00000004230,ENSGALG00000001234,ENSGALG00000001717,ENSGALG00000016281,ENSGALG00000026525,ENSGALG00000009700,ENSGALG00000017381,ENSGALG00000011056,ENSGALG00000012704,ENSGALG00000028928,ENSGALG00000001220,ENSGALG00000016564,ENSGALG00000016912,ENSGALG00000004638,ENSGALG00000012486,…	17	ENSGALG00000027043,ENSGALG00000008713,ENSGALG00000026285,Novel01713,ENSGALG00000027887,ENSGALG00000008795,ENSGALG00000008844,ENSGALG00000006629,ENSGALG00000012171,ENSGALG00000026089,ENSGALG00000012787,ENSGALG00000009955,Novel00098,ENSGALG00000011897,ENSGALG00000007485,ENSGALG00000003553,ENSGALG00000008931
GO:0006691	leukotriene metabolic process	biological_process	0.039804	3	1039	11	14356	1	ENSGALG00000006501	2	ENSGALG00000012615,ENSGALG00000021275
GO:0071479	cellular response to ionizing radiation	biological_process	0.040064	6	1039	35	14356	2	ENSGALG00000016485,ENSGALG00000006211	4	ENSGALG00000002663,ENSGALG00000026363,ENSGALG00000004516,ENSGALG00000009157
GO:0070233	negative regulation of T cell apoptotic process	biological_process	0.040072	3	1039	11	14356	1	ENSGALG00000027069	2	ENSGALG00000008795,ENSGALG00000004170
GO:0010739	positive regulation of protein kinase A signaling	biological_process	0.040173	2	1039	5	14356	0		2	ENSGALG00000006326,ENSGALG00000023073
GO:1903825	organic acid transmembrane transport	biological_process	0.040223	9	1039	62	14356	7	ENSGALG00000028871,ENSGALG00000008497,ENSGALG00000004729,ENSGALG00000002783,ENSGALG00000001717,ENSGALG00000012847,ENSGALG00000006880	2	ENSGALG00000007596,ENSGALG00000011483
GO:0015671	oxygen transport	biological_process	0.04055	3	1039	13	14356	0		3	ENSGALG00000007468,ENSGALG00000007463,ENSGALG00000022703
GO:0010212	response to ionizing radiation	biological_process	0.040937	11	1039	81	14356	2	ENSGALG00000006211,ENSGALG00000016485	9	ENSGALG00000002663,ENSGALG00000002781,ENSGALG00000003720,ENSGALG00000006631,ENSGALG00000026363,ENSGALG00000004516,ENSGALG00000010356,ENSGALG00000009157,ENSGALG00000017073
GO:1902042	negative regulation of extrinsic apoptotic signaling pathway via death domain receptors	biological_process	0.041022	4	1039	18	14356	2	ENSGALG00000009268,ENSGALG00000009262	2	ENSGALG00000002781,ENSGALG00000010745
GO:0015849	organic acid transport	biological_process	0.041359	18	1039	155	14356	10	ENSGALG00000006880,ENSGALG00000012847,ENSGALG00000002783,ENSGALG00000015916,ENSGALG00000001717,ENSGALG00000004729,ENSGALG00000028871,ENSGALG00000008497,ENSGALG00000004384,ENSGALG00000014868	8	ENSGALG00000020943,ENSGALG00000026089,ENSGALG00000007596,ENSGALG00000011483,ENSGALG00000012985,ENSGALG00000000417,Novel00098,ENSGALG00000006326
GO:0032781	positive regulation of ATPase activity	biological_process	0.041464	4	1039	19	14356	2	ENSGALG00000015544,ENSGALG00000011715	2	ENSGALG00000000585,ENSGALG00000002701
GO:0008610	lipid biosynthetic process	biological_process	0.041479	33	1039	331	14356	20	ENSGALG00000005696,ENSGALG00000006501,ENSGALG00000011509,ENSGALG00000027188,ENSGALG00000012662,ENSGALG00000009700,ENSGALG00000026910,ENSGALG00000012131,ENSGALG00000010792,ENSGALG00000004230,ENSGALG00000015764,ENSGALG00000007109,ENSGALG00000028928,ENSGALG00000012834,ENSGALG00000026507,ENSGALG00000008661,ENSGALG00000011695,ENSGALG00000000142,ENSGALG00000016560,ENSGALG00000004727	13	ENSGALG00000026285,ENSGALG00000012748,ENSGALG00000017282,ENSGALG00000006073,ENSGALG00000006326,ENSGALG00000002781,ENSGALG00000012787,ENSGALG00000008795,ENSGALG00000016438,ENSGALG00000005551,ENSGALG00000012615,ENSGALG00000021275,ENSGALG00000028046
GO:1903035	negative regulation of response to wounding	biological_process	0.041647	11	1039	84	14356	8	ENSGALG00000002987,ENSGALG00000003957,ENSGALG00000007162,ENSGALG00000009450,ENSGALG00000004096,ENSGALG00000009268,ENSGALG00000008332,ENSGALG00000009262	3	ENSGALG00000026733,ENSGALG00000016582,ENSGALG00000004170
GO:0046700	heterocycle catabolic process	biological_process	0.041835	19	1039	169	14356	6	ENSGALG00000003267,ENSGALG00000007078,ENSGALG00000007364,ENSGALG00000026858,ENSGALG00000002896,ENSGALG00000016076	13	ENSGALG00000012418,ENSGALG00000026761,ENSGALG00000024076,ENSGALG00000006134,ENSGALG00000004170,ENSGALG00000018800,ENSGALG00000004003,ENSGALG00000007503,ENSGALG00000008698,ENSGALG00000004037,ENSGALG00000011414,ENSGALG00000001954,ENSGALG00000004954
GO:0022412	cellular process involved in reproduction in multicellular organism	biological_process	0.041913	18	1039	156	14356	9	ENSGALG00000015143,ENSGALG00000011560,ENSGALG00000010889,ENSGALG00000011715,Novel00150,ENSGALG00000007011,ENSGALG00000026811,ENSGALG00000006211,ENSGALG00000015775	9	ENSGALG00000028529,ENSGALG00000001798,ENSGALG00000012618,ENSGALG00000006629,ENSGALG00000012508,ENSGALG00000010745,ENSGALG00000002338,ENSGALG00000017073,ENSGALG00000007768
GO:1904478	regulation of intestinal absorption	biological_process	0.041963	2	1039	5	14356	1	ENSGALG00000007109	1	ENSGALG00000009955
GO:0051293	establishment of spindle localization	biological_process	0.042073	5	1039	25	14356	0		5	ENSGALG00000027842,ENSGALG00000026433,ENSGALG00000014801,ENSGALG00000008584,ENSGALG00000016332
GO:0045638	negative regulation of myeloid cell differentiation	biological_process	0.042827	7	1039	44	14356	6	ENSGALG00000016311,ENSGALG00000003282,ENSGALG00000007011,ENSGALG00000016564,ENSGALG00000026590,ENSGALG00000011957	1	ENSGALG00000009476
GO:0006536	glutamate metabolic process	biological_process	0.042929	4	1039	18	14356	3	ENSGALG00000000893,ENSGALG00000014766,ENSGALG00000010522	1	ENSGALG00000011414
GO:0051101	regulation of DNA binding	biological_process	0.042978	8	1039	54	14356	4	ENSGALG00000000843,ENSGALG00000011562,ENSGALG00000010870,ENSGALG00000001229	4	ENSGALG00000010745,ENSGALG00000000044,ENSGALG00000003045,ENSGALG00000009854
GO:0009072	aromatic amino acid family metabolic process	biological_process	0.043086	4	1039	19	14356	2	ENSGALG00000000893,ENSGALG00000012754	2	ENSGALG00000012418,ENSGALG00000007503
GO:0042326	negative regulation of phosphorylation	biological_process	0.04324	27	1039	259	14356	20	ENSGALG00000028143,ENSGALG00000009450,ENSGALG00000029169,ENSGALG00000002896,ENSGALG00000025887,ENSGALG00000028155,ENSGALG00000013886,ENSGALG00000011562,ENSGALG00000026811,ENSGALG00000010818,ENSGALG00000016281,ENSGALG00000003267,ENSGALG00000016311,ENSGALG00000026910,ENSGALG00000027159,ENSGALG00000003706,ENSGALG00000011278,ENSGALG00000023266,ENSGALG00000010870,ENSGALG00000011695	7	ENSGALG00000016582,ENSGALG00000009369,ENSGALG00000026380,ENSGALG00000010148,ENSGALG00000020999,ENSGALG00000006110,ENSGALG00000013420
GO:0006569	tryptophan catabolic process	biological_process	0.043284	2	1039	5	14356	0		2	ENSGALG00000012418,ENSGALG00000007503
GO:0042436	indole-containing compound catabolic process	biological_process	0.043284	2	1039	5	14356	0		2	ENSGALG00000007503,ENSGALG00000012418
GO:0046218	indolalkylamine catabolic process	biological_process	0.043284	2	1039	5	14356	0		2	ENSGALG00000012418,ENSGALG00000007503
GO:0045639	positive regulation of myeloid cell differentiation	biological_process	0.043529	8	1039	54	14356	6	ENSGALG00000016311,ENSGALG00000025876,ENSGALG00000015915,ENSGALG00000028037,ENSGALG00000016063,ENSGALG00000001246	2	ENSGALG00000010745,ENSGALG00000013086
GO:1990440	positive regulation of transcription from RNA polymerase II promoter in response to endoplasmic reticulum stress	biological_process	0.04359	2	1039	5	14356	2	ENSGALG00000001252,ENSGALG00000025887	0
GO:0051352	negative regulation of ligase activity	biological_process	0.044083	5	1039	27	14356	0		5	ENSGALG00000005973,ENSGALG00000011967,ENSGALG00000016468,ENSGALG00000006110,ENSGALG00000015633
GO:0051444	negative regulation of ubiquitin-protein transferase activity	biological_process	0.044083	5	1039	27	14356	0		5	ENSGALG00000015633,ENSGALG00000006110,ENSGALG00000016468,ENSGALG00000005973,ENSGALG00000011967
GO:0051785	positive regulation of nuclear division	biological_process	0.044101	6	1039	36	14356	0		6	ENSGALG00000008584,ENSGALG00000015633,ENSGALG00000008875,ENSGALG00000027932,ENSGALG00000006110,ENSGALG00000026380
GO:0030299	intestinal cholesterol absorption	biological_process	0.044469	2	1039	5	14356	1	ENSGALG00000007109	1	ENSGALG00000009955
GO:0045840	positive regulation of mitotic nuclear division	biological_process	0.044525	5	1039	27	14356	0		5	ENSGALG00000006110,ENSGALG00000027932,ENSGALG00000026380,ENSGALG00000015633,ENSGALG00000008584
GO:1901700	response to oxygen-containing compound	biological_process	0.044934	58	1039	628	14356	38	ENSGALG00000011278,ENSGALG00000017381,ENSGALG00000009700,ENSGALG00000008320,ENSGALG00000015987,ENSGALG00000009249,ENSGALG00000004928,ENSGALG00000016485,ENSGALG00000007162,ENSGALG00000016311,ENSGALG00000005696,ENSGALG00000005796,ENSGALG00000006756,ENSGALG00000027374,ENSGALG00000004096,ENSGALG00000027188,ENSGALG00000004909,ENSGALG00000005648,ENSGALG00000002896,ENSGALG00000005757,ENSGALG00000015286,…	20	ENSGALG00000010874,ENSGALG00000004516,ENSGALG00000006326,ENSGALG00000013098,ENSGALG00000008713,ENSGALG00000009157,ENSGALG00000009369,ENSGALG00000010854,ENSGALG00000012618,ENSGALG00000006629,ENSGALG00000012171,ENSGALG00000002781,ENSGALG00000012787,ENSGALG00000015632,ENSGALG00000001954,ENSGALG00000005046,ENSGALG00000013384,ENSGALG00000012405,ENSGALG00000010745,ENSGALG00000008795
GO:0002377	immunoglobulin production	biological_process	0.045316	7	1039	46	14356	2	ENSGALG00000005796,ENSGALG00000025956	5	ENSGALG00000014924,ENSGALG00000015705,ENSGALG00000008094,ENSGALG00000006351,ENSGALG00000010748
GO:0010824	regulation of centrosome duplication	biological_process	0.045466	5	1039	27	14356	1	ENSGALG00000014725	4	ENSGALG00000010195,ENSGALG00000009201,ENSGALG00000016468,ENSGALG00000017148
GO:0045940	positive regulation of steroid metabolic process	biological_process	0.045714	3	1039	12	14356	2	ENSGALG00000027188,ENSGALG00000007109	1	ENSGALG00000012787
GO:0060548	negative regulation of cell death	biological_process	0.045838	49	1039	522	14356	26	ENSGALG00000008661,ENSGALG00000014725,ENSGALG00000001965,ENSGALG00000009403,ENSGALG00000016564,ENSGALG00000001220,ENSGALG00000005675,ENSGALG00000006211,ENSGALG00000003267,ENSGALG00000002722,ENSGALG00000019211,ENSGALG00000006175,ENSGALG00000026200,ENSGALG00000011560,ENSGALG00000011695,ENSGALG00000010870,ENSGALG00000009268,ENSGALG00000003282,ENSGALG00000014398,ENSGALG00000005796,ENSGALG00000011562,…	23	ENSGALG00000000990,ENSGALG00000008795,ENSGALG00000008094,ENSGALG00000010745,ENSGALG00000011967,ENSGALG00000003085,ENSGALG00000002781,ENSGALG00000006351,ENSGALG00000016797,ENSGALG00000004170,ENSGALG00000010478,Novel00098,ENSGALG00000026363,ENSGALG00000026733,ENSGALG00000007768,ENSGALG00000013239,ENSGALG00000009369,ENSGALG00000003484,ENSGALG00000008713,ENSGALG00000006511,ENSGALG00000006326,ENSGALG0…
GO:0040001	establishment of mitotic spindle localization	biological_process	0.045893	4	1039	18	14356	0		4	ENSGALG00000014801,ENSGALG00000008584,ENSGALG00000016332,ENSGALG00000027842
GO:0051294	establishment of spindle orientation	biological_process	0.045918	4	1039	18	14356	0		4	ENSGALG00000016332,ENSGALG00000014801,ENSGALG00000026433,ENSGALG00000027842
GO:0006109	regulation of carbohydrate metabolic process	biological_process	0.045939	11	1039	84	14356	8	ENSGALG00000016323,ENSGALG00000016564,ENSGALG00000003267,ENSGALG00000002896,ENSGALG00000011278,ENSGALG00000011562,ENSGALG00000009870,ENSGALG00000009700	3	ENSGALG00000013235,ENSGALG00000005973,ENSGALG00000011058
GO:0009411	response to UV	biological_process	0.04595	11	1039	83	14356	4	ENSGALG00000002649,ENSGALG00000014783,ENSGALG00000015987,ENSGALG00000011065	7	ENSGALG00000002663,ENSGALG00000000970,ENSGALG00000000169,ENSGALG00000012223,ENSGALG00000009837,ENSGALG00000017073,ENSGALG00000016582
GO:0045597	positive regulation of cell differentiation	biological_process	0.045969	47	1039	490	14356	28	ENSGALG00000017331,ENSGALG00000005796,ENSGALG00000011562,ENSGALG00000009870,ENSGALG00000014908,ENSGALG00000014873,ENSGALG00000003282,ENSGALG00000004596,ENSGALG00000010857,ENSGALG00000010566,ENSGALG00000016063,ENSGALG00000003015,ENSGALG00000002909,ENSGALG00000026525,ENSGALG00000016311,ENSGALG00000002987,ENSGALG00000028037,ENSGALG00000026811,ENSGALG00000016564,ENSGALG00000008661,ENSGALG00000025919,…	19	ENSGALG00000009157,ENSGALG00000008193,ENSGALG00000008875,ENSGALG00000001654,ENSGALG00000007768,ENSGALG00000015708,ENSGALG00000012787,ENSGALG00000013086,ENSGALG00000009258,ENSGALG00000006470,ENSGALG00000002338,ENSGALG00000012405,ENSGALG00000010745,ENSGALG00000027342,ENSGALG00000016071,ENSGALG00000017261,ENSGALG00000004794,ENSGALG00000014999,ENSGALG00000004170
GO:0007144	female meiosis I	biological_process	0.046111	2	1039	5	14356	0		2	ENSGALG00000007768,ENSGALG00000012508
GO:0051006	positive regulation of lipoprotein lipase activity	biological_process	0.046279	2	1039	5	14356	2	ENSGALG00000003957,ENSGALG00000007109	0
GO:0061365	positive regulation of triglyceride lipase activity	biological_process	0.046279	2	1039	5	14356	2	ENSGALG00000003957,ENSGALG00000007109	0
GO:0006073	cellular glucan metabolic process	biological_process	0.046382	7	1039	45	14356	6	ENSGALG00000027872,ENSGALG00000012365,ENSGALG00000002896,ENSGALG00000016518,ENSGALG00000015506,ENSGALG00000011016	1	Novel00098
GO:0044042	glucan metabolic process	biological_process	0.046382	7	1039	45	14356	6	ENSGALG00000012365,ENSGALG00000002896,ENSGALG00000015506,ENSGALG00000011016,ENSGALG00000016518,ENSGALG00000027872	1	Novel00098
GO:0044110	growth involved in symbiotic interaction	biological_process	0.046445	3	1039	12	14356	3	ENSGALG00000005906,ENSGALG00000005757,ENSGALG00000006756	0
GO:0044116	growth of symbiont involved in interaction with host	biological_process	0.046445	3	1039	12	14356	3	ENSGALG00000006756,ENSGALG00000005757,ENSGALG00000005906	0
GO:0044117	growth of symbiont in host	biological_process	0.046445	3	1039	12	14356	3	ENSGALG00000005757,ENSGALG00000005906,ENSGALG00000006756	0
GO:0055089	fatty acid homeostasis	biological_process	0.046729	2	1039	5	14356	1	ENSGALG00000005796	1	ENSGALG00000008795
GO:0002438	acute inflammatory response to antigenic stimulus	biological_process	0.046734	2	1039	5	14356	2	ENSGALG00000007162,ENSGALG00000011509	0
GO:1904019	epithelial cell apoptotic process	biological_process	0.047016	8	1039	54	14356	5	ENSGALG00000005796,ENSGALG00000009268,ENSGALG00000009262,ENSGALG00000006211,ENSGALG00000002722	3	ENSGALG00000003045,ENSGALG00000006351,ENSGALG00000004338
GO:1903706	regulation of hemopoiesis	biological_process	0.047241	21	1039	193	14356	16	ENSGALG00000016564,ENSGALG00000026590,ENSGALG00000003282,ENSGALG00000025876,ENSGALG00000005796,ENSGALG00000028037,ENSGALG00000026811,ENSGALG00000009870,ENSGALG00000024083,ENSGALG00000007011,ENSGALG00000016311,ENSGALG00000011957,ENSGALG00000015915,ENSGALG00000006623,ENSGALG00000016063,ENSGALG00000001246	5	ENSGALG00000010745,ENSGALG00000006351,ENSGALG00000013086,ENSGALG00000004170,ENSGALG00000009476
GO:0051767	nitric-oxide synthase biosynthetic process	biological_process	0.047273	2	1039	5	14356	2	ENSGALG00000007162,ENSGALG00000008098	0
GO:0051769	regulation of nitric-oxide synthase biosynthetic process	biological_process	0.047273	2	1039	5	14356	2	ENSGALG00000008098,ENSGALG00000007162	0
GO:0043650	dicarboxylic acid biosynthetic process	biological_process	0.04746	3	1039	11	14356	1	ENSGALG00000014766	2	ENSGALG00000012418,ENSGALG00000007503
GO:0006725	cellular aromatic compound metabolic process	biological_process	0.047655	258	1039	3229	14356	109	ENSGALG00000003267,ENSGALG00000007011,ENSGALG00000003689,ENSGALG00000012877,ENSGALG00000016728,ENSGALG00000002232,Novel00582,ENSGALG00000001551,ENSGALG00000008308,ENSGALG00000004596,ENSGALG00000028871,ENSGALG00000008098,ENSGALG00000028033,ENSGALG00000011045,ENSGALG00000026664,ENSGALG00000028037,ENSGALG00000012277,ENSGALG00000002030,ENSGALG00000026809,ENSGALG00000011278,ENSGALG00000003282,ENSGALG0…	149	ENSGALG00000007191,ENSGALG00000005961,ENSGALG00000014168,ENSGALG00000007879,ENSGALG00000026363,ENSGALG00000028226,ENSGALG00000009837,ENSGALG00000027798,ENSGALG00000013086,ENSGALG00000004023,ENSGALG00000006037,ENSGALG00000015338,ENSGALG00000005870,ENSGALG00000001332,ENSGALG00000003510,ENSGALG00000016676,ENSGALG00000015983,ENSGALG00000004003,ENSGALG00000016468,ENSGALG00000016312,ENSGALG00000015465,…
GO:0016572	histone phosphorylation	biological_process	0.047664	4	1039	19	14356	0		4	ENSGALG00000000970,ENSGALG00000007768,ENSGALG00000027798,ENSGALG00000003085
GO:0046850	regulation of bone remodeling	biological_process	0.047758	5	1039	27	14356	4	ENSGALG00000014873,ENSGALG00000009700,ENSGALG00000001246,ENSGALG00000015915	1	ENSGALG00000007485
GO:0051348	negative regulation of transferase activity	biological_process	0.04778	19	1039	173	14356	11	ENSGALG00000011562,ENSGALG00000026811,ENSGALG00000028155,ENSGALG00000009450,ENSGALG00000029169,ENSGALG00000028143,ENSGALG00000011695,ENSGALG00000011278,ENSGALG00000026910,ENSGALG00000003706,ENSGALG00000016311	8	ENSGALG00000005973,ENSGALG00000011967,ENSGALG00000026380,ENSGALG00000016468,ENSGALG00000009369,ENSGALG00000002116,ENSGALG00000006110,ENSGALG00000015633
GO:0009147	pyrimidine nucleoside triphosphate metabolic process	biological_process	0.048138	4	1039	20	14356	1	ENSGALG00000016728	3	ENSGALG00000014447,ENSGALG00000003510,ENSGALG00000004954
GO:1900193	regulation of oocyte maturation	biological_process	0.048194	2	1039	5	14356	1	ENSGALG00000026811	1	ENSGALG00000007768
GO:0006221	pyrimidine nucleotide biosynthetic process	biological_process	0.048711	5	1039	28	14356	1	ENSGALG00000016728	4	ENSGALG00000014897,ENSGALG00000005046,ENSGALG00000004954,ENSGALG00000003510
GO:0050878	regulation of body fluid levels	biological_process	0.049007	20	1039	183	14356	18	ENSGALG00000004591,ENSGALG00000009268,ENSGALG00000008332,ENSGALG00000009266,ENSGALG00000028440,ENSGALG00000023142,ENSGALG00000007078,ENSGALG00000003957,ENSGALG00000006513,ENSGALG00000002987,Novel00150,ENSGALG00000007381,ENSGALG00000005077,ENSGALG00000009262,ENSGALG00000016832,ENSGALG00000003689,ENSGALG00000002699,ENSGALG00000015865	2	ENSGALG00000003553,ENSGALG00000004170
GO:0042738	exogenous drug catabolic process	biological_process	0.049022	4	1039	20	14356	2	ENSGALG00000018634,ENSGALG00000010911	2	ENSGALG00000004050,ENSGALG00000011894
GO:0034976	response to endoplasmic reticulum stress	biological_process	0.049226	16	1039	139	14356	15	ENSGALG00000027592,ENSGALG00000011562,ENSGALG00000005796,ENSGALG00000015809,ENSGALG00000016338,ENSGALG00000001220,ENSGALG00000025887,ENSGALG00000015775,ENSGALG00000012877,ENSGALG00000001965,ENSGALG00000027506,ENSGALG00000010870,ENSGALG00000001252,ENSGALG00000008320,ENSGALG00000007162	1	ENSGALG00000004003
GO:0006879	cellular iron ion homeostasis	biological_process	0.049367	4	1039	19	14356	2	ENSGALG00000004638,ENSGALG00000006453	2	ENSGALG00000012787,ENSGALG00000007485
GO:0030301	cholesterol transport	biological_process	0.049443	6	1039	35	14356	4	ENSGALG00000007109,ENSGALG00000001234,ENSGALG00000028928,ENSGALG00000004230	2	ENSGALG00000003553,ENSGALG00000009955
GO:0018401	peptidyl-proline hydroxylation to 4-hydroxy-L-proline	biological_process	0.049444	2	1039	5	14356	2	ENSGALG00000011056,ENSGALG00000010001	0
GO:0070059	intrinsic apoptotic signaling pathway in response to endoplasmic reticulum stress	biological_process	0.049835	6	1039	36	14356	5	ENSGALG00000005796,ENSGALG00000011562,ENSGALG00000001220,ENSGALG00000027592,ENSGALG00000007162	1	ENSGALG00000004003

## Sheet: cellular component
Supplementary Table S2. GO enrichment list of differentially expressed genes between high and low antioxidant enzyme activity in cellular component (SODH vs SODL)
GO_accession	Description	Term_type	Over_represented_pValue	DEG_item	DEG_list	Bg_item	Bg_list	Up	Up_Gene_names	Down	Down_Gene_names
GO:0005694	chromosome	cellular_component	1.2305e-20	104	1039	537	14356	17	ENSGALG00000011715,ENSGALG00000011278,ENSGALG00000025786,ENSGALG00000011294,ENSGALG00000010870,ENSGALG00000028372,ENSGALG00000028033,ENSGALG00000027315,ENSGALG00000014936,Novel00034,ENSGALG00000011747,ENSGALG00000002286,ENSGALG00000019211,ENSGALG00000025956,ENSGALG00000003267,ENSGALG00000014725,ENSGALG00000027594	87	ENSGALG00000024128,ENSGALG00000017064,ENSGALG00000012759,ENSGALG00000006110,ENSGALG00000012546,ENSGALG00000003522,ENSGALG00000005451,Novel01594,ENSGALG00000015633,ENSGALG00000000970,ENSGALG00000008875,ENSGALG00000007768,ENSGALG00000001616,ENSGALG00000001126,ENSGALG00000004515,ENSGALG00000014439,ENSGALG00000004687,ENSGALG00000010900,ENSGALG00000012915,ENSGALG00000012348,ENSGALG00000016042,ENSGALG0…
GO:0044427	chromosomal part	cellular_component	5.9145e-18	92	1039	483	14356	16	ENSGALG00000028372,ENSGALG00000010870,ENSGALG00000014936,ENSGALG00000027315,ENSGALG00000028033,ENSGALG00000011278,ENSGALG00000011715,ENSGALG00000011294,ENSGALG00000025786,ENSGALG00000003267,ENSGALG00000025956,ENSGALG00000019211,ENSGALG00000027594,ENSGALG00000014725,ENSGALG00000002286,ENSGALG00000011747	76	ENSGALG00000014753,ENSGALG00000008383,ENSGALG00000001632,ENSGALG00000001491,ENSGALG00000017128,ENSGALG00000004794,ENSGALG00000016583,ENSGALG00000016312,ENSGALG00000024076,ENSGALG00000003045,ENSGALG00000015513,ENSGALG00000003085,ENSGALG00000010255,ENSGALG00000012160,ENSGALG00000024481,ENSGALG00000010745,ENSGALG00000012405,ENSGALG00000000970,ENSGALG00000015633,Novel01594,ENSGALG00000005451,ENSGALG0…
GO:0098687	chromosomal region	cellular_component	1.5251e-17	51	1039	180	14356	1	ENSGALG00000011278	50	ENSGALG00000004838,ENSGALG00000025996,ENSGALG00000005038,ENSGALG00000027798,ENSGALG00000027454,ENSGALG00000002116,ENSGALG00000011683,ENSGALG00000014573,ENSGALG00000006037,ENSGALG00000013086,ENSGALG00000027842,ENSGALG00000003085,ENSGALG00000011967,ENSGALG00000012160,ENSGALG00000024481,ENSGALG00000003438,ENSGALG00000024076,ENSGALG00000017128,ENSGALG00000020999,ENSGALG00000014753,ENSGALG00000001491,…
GO:0000775	chromosome, centromeric region	cellular_component	4.0328e-15	37	1039	115	14356	1	ENSGALG00000011278	36	ENSGALG00000009690,ENSGALG00000004687,ENSGALG00000010900,ENSGALG00000004515,ENSGALG00000013208,ENSGALG00000014788,ENSGALG00000016417,ENSGALG00000009854,ENSGALG00000012199,ENSGALG00000007768,ENSGALG00000011281,ENSGALG00000005451,Novel01594,ENSGALG00000006110,ENSGALG00000014801,ENSGALG00000004706,ENSGALG00000010120,ENSGALG00000012759,ENSGALG00000011967,ENSGALG00000012160,ENSGALG00000024481,ENSGALG0…
GO:0000793	condensed chromosome	cellular_component	7.0656e-14	33	1039	102	14356	1	ENSGALG00000011715	32	ENSGALG00000015691,ENSGALG00000011683,ENSGALG00000024481,ENSGALG00000002781,ENSGALG00000027842,ENSGALG00000004838,ENSGALG00000010745,ENSGALG00000027798,ENSGALG00000027454,ENSGALG00000025996,ENSGALG00000001632,ENSGALG00000001491,ENSGALG00000014753,ENSGALG00000017128,ENSGALG00000003922,ENSGALG00000003438,ENSGALG00000014168,ENSGALG00000009854,ENSGALG00000000169,ENSGALG00000010900,ENSGALG00000003720,…
GO:0000776	kinetochore	cellular_component	1.3647e-12	27	1039	76	14356	1	ENSGALG00000011278	26	ENSGALG00000004838,ENSGALG00000011281,ENSGALG00000027454,ENSGALG00000005038,ENSGALG00000009854,ENSGALG00000011683,ENSGALG00000012160,ENSGALG00000024481,ENSGALG00000010900,ENSGALG00000009690,ENSGALG00000011967,ENSGALG00000014788,ENSGALG00000027842,ENSGALG00000013208,ENSGALG00000004515,ENSGALG00000003438,ENSGALG00000012759,ENSGALG00000004706,ENSGALG00000010120,ENSGALG00000001632,ENSGALG00000014753,…
GO:0043232	intracellular non-membrane-bounded organelle	cellular_component	3.0967e-11	252	1039	2369	14356	66	ENSGALG00000016564,ENSGALG00000012093,ENSGALG00000014936,ENSGALG00000002159,ENSGALG00000010870,ENSGALG00000025887,ENSGALG00000006672,ENSGALG00000011294,ENSGALG00000011031,ENSGALG00000025786,ENSGALG00000001717,ENSGALG00000011715,ENSGALG00000000332,ENSGALG00000010566,ENSGALG00000003548,ENSGALG00000006503,ENSGALG00000009321,ENSGALG00000004460,ENSGALG00000025956,ENSGALG00000003532,ENSGALG00000019211,…	186	ENSGALG00000006470,ENSGALG00000009258,ENSGALG00000012405,ENSGALG00000010745,ENSGALG00000010935,ENSGALG00000007124,ENSGALG00000006267,ENSGALG00000002781,ENSGALG00000010255,ENSGALG00000024481,ENSGALG00000012160,ENSGALG00000011948,ENSGALG00000016797,ENSGALG00000011476,ENSGALG00000010478,ENSGALG00000005806,ENSGALG00000015765,ENSGALG00000017128,ENSGALG00000004161,ENSGALG00000006790,ENSGALG00000006221,…
GO:0043228	non-membrane-bounded organelle	cellular_component	3.2303e-11	252	1039	2370	14356	66	ENSGALG00000011294,ENSGALG00000011031,ENSGALG00000025786,ENSGALG00000025887,ENSGALG00000006672,ENSGALG00000010566,ENSGALG00000001717,ENSGALG00000000332,ENSGALG00000011715,ENSGALG00000014936,ENSGALG00000016564,ENSGALG00000012093,ENSGALG00000002159,ENSGALG00000010870,ENSGALG00000005477,ENSGALG00000009859,ENSGALG00000015544,ENSGALG00000012760,Novel00034,ENSGALG00000024083,ENSGALG00000003548,ENSGALG0…	186	ENSGALG00000016417,ENSGALG00000005028,ENSGALG00000012915,ENSGALG00000005164,ENSGALG00000012348,ENSGALG00000010900,ENSGALG00000009956,ENSGALG00000016931,ENSGALG00000015709,ENSGALG00000008875,ENSGALG00000018800,ENSGALG00000017180,ENSGALG00000005451,ENSGALG00000002563,ENSGALG00000006110,ENSGALG00000017064,ENSGALG00000017033,ENSGALG00000012759,ENSGALG00000003158,ENSGALG00000001459,ENSGALG00000024128,…
GO:0043226	organelle	cellular_component	4.3381e-11	666	1039	7787	14356	294	ENSGALG00000012034,ENSGALG00000001717,ENSGALG00000001234,ENSGALG00000015987,ENSGALG00000004928,ENSGALG00000014766,ENSGALG00000011744,ENSGALG00000025887,ENSGALG00000005696,ENSGALG00000025972,ENSGALG00000001473,ENSGALG00000002159,ENSGALG00000016430,ENSGALG00000012473,ENSGALG00000011695,ENSGALG00000015409,ENSGALG00000001965,ENSGALG00000021569,Novel00034,ENSGALG00000003957,ENSGALG00000024083,ENSGALG0…	372	ENSGALG00000003158,ENSGALG00000011483,ENSGALG00000007132,ENSGALG00000013069,ENSGALG00000006073,ENSGALG00000005451,ENSGALG00000006631,ENSGALG00000002563,ENSGALG00000015709,ENSGALG00000007848,ENSGALG00000012915,ENSGALG00000005164,ENSGALG00000005028,ENSGALG00000016417,ENSGALG00000016797,ENSGALG00000013632,ENSGALG00000004050,ENSGALG00000010478,ENSGALG00000003553,ENSGALG00000004161,ENSGALG00000007485,…
GO:0000228	nuclear chromosome	cellular_component	1.4782e-10	53	1039	281	14356	7	ENSGALG00000010870,ENSGALG00000003267,ENSGALG00000025956,ENSGALG00000028033,ENSGALG00000002286,ENSGALG00000011715,ENSGALG00000011294	46	ENSGALG00000026363,ENSGALG00000008383,ENSGALG00000001491,ENSGALG00000004794,ENSGALG00000016583,ENSGALG00000003922,ENSGALG00000014168,ENSGALG00000007665,ENSGALG00000024076,ENSGALG00000003045,ENSGALG00000015513,ENSGALG00000004132,ENSGALG00000011683,ENSGALG00000014573,ENSGALG00000015691,ENSGALG00000006037,ENSGALG00000002781,ENSGALG00000010255,ENSGALG00000003085,ENSGALG00000027842,ENSGALG00000004838,…
GO:0000779	condensed chromosome, centromeric region	cellular_component	3.0882e-10	16	1039	35	14356	0		16	ENSGALG00000006110,ENSGALG00000001632,ENSGALG00000014801,ENSGALG00000014753,ENSGALG00000017128,ENSGALG00000003438,ENSGALG00000024481,ENSGALG00000010900,ENSGALG00000014788,ENSGALG00000013208,ENSGALG00000027842,ENSGALG00000011683,ENSGALG00000027454,ENSGALG00000004838,ENSGALG00000007768,ENSGALG00000011281
GO:0043227	membrane-bounded organelle	cellular_component	2.4878e-09	601	1039	7028	14356	275	ENSGALG00000004215,ENSGALG00000001220,ENSGALG00000008096,ENSGALG00000011937,ENSGALG00000006513,ENSGALG00000015143,ENSGALG00000003750,ENSGALG00000002896,ENSGALG00000025786,ENSGALG00000016875,ENSGALG00000015207,ENSGALG00000009870,ENSGALG00000011031,ENSGALG00000002987,ENSGALG00000019229,ENSGALG00000003832,ENSGALG00000009338,ENSGALG00000010566,ENSGALG00000009403,ENSGALG00000004460,ENSGALG00000000845,…	326	ENSGALG00000006470,ENSGALG00000015705,ENSGALG00000006629,ENSGALG00000028501,ENSGALG00000019042,ENSGALG00000011705,ENSGALG00000028275,ENSGALG00000014753,ENSGALG00000008875,ENSGALG00000006334,ENSGALG00000003584,ENSGALG00000012348,ENSGALG00000004491,ENSGALG00000010312,ENSGALG00000006110,ENSGALG00000018800,ENSGALG00000017180,ENSGALG00000008049,ENSGALG00000014378,ENSGALG00000010669,ENSGALG00000009887,…
GO:0015630	microtubule cytoskeleton	cellular_component	5.5032e-09	94	1039	689	14356	16	ENSGALG00000012662,ENSGALG00000008354,ENSGALG00000001717,ENSGALG00000007162,ENSGALG00000016415,ENSGALG00000014336,ENSGALG00000009859,ENSGALG00000015544,ENSGALG00000016728,ENSGALG00000003321,ENSGALG00000006211,ENSGALG00000014725,ENSGALG00000027300,ENSGALG00000010889,ENSGALG00000001229,ENSGALG00000000845	78	ENSGALG00000008713,ENSGALG00000004515,ENSGALG00000009956,ENSGALG00000001616,ENSGALG00000007768,ENSGALG00000016931,ENSGALG00000015709,ENSGALG00000000970,ENSGALG00000017180,ENSGALG00000009476,ENSGALG00000017025,ENSGALG00000006110,ENSGALG00000001444,ENSGALG00000007447,ENSGALG00000026741,ENSGALG00000005517,ENSGALG00000006267,ENSGALG00000012165,ENSGALG00000012160,ENSGALG00000003085,ENSGALG00000001475,…
GO:0005575	cellular_component	cellular_component	1.9296e-08	880	1039	11181	14356	423	ENSGALG00000012034,ENSGALG00000001717,ENSGALG00000001234,ENSGALG00000004230,ENSGALG00000015987,ENSGALG00000009879,ENSGALG00000004928,ENSGALG00000009249,ENSGALG00000014766,ENSGALG00000002553,ENSGALG00000011744,ENSGALG00000002783,ENSGALG00000017351,ENSGALG00000025887,ENSGALG00000007509,ENSGALG00000007972,ENSGALG00000005696,ENSGALG00000023142,ENSGALG00000025972,ENSGALG00000001473,ENSGALG00000002159,…	457	ENSGALG00000011483,ENSGALG00000003158,ENSGALG00000007132,ENSGALG00000013069,ENSGALG00000002563,ENSGALG00000005451,ENSGALG00000006073,ENSGALG00000006631,ENSGALG00000015709,ENSGALG00000007848,ENSGALG00000005164,ENSGALG00000012915,ENSGALG00000005028,ENSGALG00000016417,ENSGALG00000016797,ENSGALG00000013632,ENSGALG00000010478,ENSGALG00000003944,ENSGALG00000004050,ENSGALG00000016102,ENSGALG00000007485,…
GO:0000777	condensed chromosome kinetochore	cellular_component	1.9787e-08	13	1039	29	14356	0		13	ENSGALG00000027454,ENSGALG00000004838,ENSGALG00000003438,ENSGALG00000027842,ENSGALG00000006110,ENSGALG00000014788,ENSGALG00000013208,ENSGALG00000010900,ENSGALG00000024481,ENSGALG00000017128,ENSGALG00000014753,ENSGALG00000014801,ENSGALG00000001632
GO:0044454	nuclear chromosome part	cellular_component	2.8142e-08	45	1039	255	14356	7	ENSGALG00000028033,ENSGALG00000010870,ENSGALG00000025956,ENSGALG00000003267,ENSGALG00000011294,ENSGALG00000002286,ENSGALG00000011715	38	ENSGALG00000003085,ENSGALG00000010255,ENSGALG00000027842,ENSGALG00000004132,ENSGALG00000015513,ENSGALG00000003045,ENSGALG00000014573,ENSGALG00000006037,ENSGALG00000011683,ENSGALG00000002116,ENSGALG00000010745,ENSGALG00000012405,ENSGALG00000001954,ENSGALG00000004838,ENSGALG00000004794,ENSGALG00000016583,ENSGALG00000001491,ENSGALG00000008383,ENSGALG00000024076,ENSGALG00000007665,ENSGALG00000013208,…
GO:0044424	intracellular part	cellular_component	1.7591e-07	660	1039	8026	14356	278	ENSGALG00000004727,ENSGALG00000005360,ENSGALG00000010870,ENSGALG00000009977,ENSGALG00000002699,ENSGALG00000016564,ENSGALG00000012093,ENSGALG00000004228,ENSGALG00000000843,ENSGALG00000012117,ENSGALG00000010911,ENSGALG00000016308,ENSGALG00000016133,ENSGALG00000000332,ENSGALG00000016485,ENSGALG00000008347,ENSGALG00000011715,ENSGALG00000010857,ENSGALG00000020703,ENSGALG00000016063,ENSGALG00000006672,…	382	ENSGALG00000004170,ENSGALG00000013356,ENSGALG00000011476,ENSGALG00000016071,ENSGALG00000001491,ENSGALG00000008383,ENSGALG00000002024,ENSGALG00000007185,ENSGALG00000010745,ENSGALG00000012405,ENSGALG00000009258,ENSGALG00000016582,ENSGALG00000015708,ENSGALG00000002781,ENSGALG00000010935,ENSGALG00000024128,ENSGALG00000017064,ENSGALG00000006326,ENSGALG00000027805,Novel01713,ENSGALG00000007665,Novel000…
GO:0044421	extracellular region part	cellular_component	3.0621e-07	225	1039	2310	14356	136	ENSGALG00000020388,ENSGALG00000007807,ENSGALG00000005675,ENSGALG00000014965,ENSGALG00000008661,ENSGALG00000014840,ENSGALG00000012666,ENSGALG00000006175,ENSGALG00000017153,ENSGALG00000006139,ENSGALG00000008098,ENSGALG00000012365,ENSGALG00000010926,ENSGALG00000014914,ENSGALG00000006911,ENSGALG00000011509,ENSGALG00000006756,ENSGALG00000012370,ENSGALG00000009262,ENSGALG00000007403,ENSGALG00000004902,…	89	ENSGALG00000017046,ENSGALG00000003085,ENSGALG00000001475,ENSGALG00000006639,ENSGALG00000029150,ENSGALG00000008931,ENSGALG00000001949,ENSGALG00000010674,ENSGALG00000027342,ENSGALG00000013257,ENSGALG00000006134,ENSGALG00000001502,ENSGALG00000016455,ENSGALG00000003285,ENSGALG00000008193,ENSGALG00000004954,ENSGALG00000010286,ENSGALG00000000970,ENSGALG00000012985,ENSGALG00000007447,ENSGALG00000015662,…
GO:0044815	DNA packaging complex	cellular_component	3.5948e-07	15	1039	51	14356	6	ENSGALG00000011747,ENSGALG00000027594,ENSGALG00000025786,ENSGALG00000002286,ENSGALG00000028372,ENSGALG00000027315	9	ENSGALG00000024128,ENSGALG00000014425,ENSGALG00000027932,Novel01687,ENSGALG00000014439,ENSGALG00000004794,ENSGALG00000027842,ENSGALG00000001491,ENSGALG00000015691
GO:0005622	intracellular	cellular_component	5.1471e-07	676	1039	8299	14356	285	ENSGALG00000009105,ENSGALG00000002232,ENSGALG00000008320,ENSGALG00000003321,ENSGALG00000004860,ENSGALG00000016728,ENSGALG00000006859,ENSGALG00000011747,ENSGALG00000012222,ENSGALG00000001977,ENSGALG00000006473,ENSGALG00000004596,ENSGALG00000006623,ENSGALG00000026314,ENSGALG00000007011,ENSGALG00000003267,ENSGALG00000015809,ENSGALG00000012486,ENSGALG00000006211,ENSGALG00000014361,ENSGALG00000007012,…	391	ENSGALG00000007463,ENSGALG00000016676,ENSGALG00000004706,Novel01687,ENSGALG00000013208,ENSGALG00000012836,ENSGALG00000003484,ENSGALG00000000470,ENSGALG00000011281,ENSGALG00000012104,ENSGALG00000027043,ENSGALG00000026363,ENSGALG00000007879,ENSGALG00000004158,ENSGALG00000007191,ENSGALG00000003881,ENSGALG00000003438,ENSGALG00000001332,ENSGALG00000014960,ENSGALG00000015531,ENSGALG00000006351,ENSGALG0…
GO:0005813	centrosome	cellular_component	7.6767e-07	53	1039	351	14356	9	ENSGALG00000001229,ENSGALG00000000845,ENSGALG00000006211,ENSGALG00000014725,ENSGALG00000015544,ENSGALG00000008354,ENSGALG00000003321,ENSGALG00000001717,ENSGALG00000016728	44	ENSGALG00000003922,ENSGALG00000004118,ENSGALG00000004161,ENSGALG00000013776,ENSGALG00000020999,ENSGALG00000005806,ENSGALG00000000412,ENSGALG00000010478,ENSGALG00000003881,ENSGALG00000021653,ENSGALG00000009201,ENSGALG00000003085,ENSGALG00000014960,ENSGALG00000008095,ENSGALG00000015179,ENSGALG00000008325,ENSGALG00000006639,ENSGALG00000008049,ENSGALG00000006470,ENSGALG00000027932,ENSGALG00000009837,…
GO:0043229	intracellular organelle	cellular_component	9.7297e-07	578	1039	6938	14356	228	ENSGALG00000025864,ENSGALG00000017153,ENSGALG00000015915,ENSGALG00000014914,ENSGALG00000004429,ENSGALG00000027315,ENSGALG00000000893,ENSGALG00000009450,ENSGALG00000009699,ENSGALG00000012704,ENSGALG00000012666,ENSGALG00000014855,ENSGALG00000005146,ENSGALG00000016311,ENSGALG00000008341,ENSGALG00000016338,ENSGALG00000016378,ENSGALG00000008972,ENSGALG00000002305,ENSGALG00000017244,ENSGALG00000016115,…	350	ENSGALG00000010681,ENSGALG00000001949,ENSGALG00000011901,ENSGALG00000000412,ENSGALG00000028046,ENSGALG00000006134,ENSGALG00000017046,ENSGALG00000000990,ENSGALG00000013384,ENSGALG00000015633,Novel01594,ENSGALG00000005723,ENSGALG00000008226,ENSGALG00000016332,ENSGALG00000003386,ENSGALG00000016486,ENSGALG00000005517,ENSGALG00000016042,ENSGALG00000009668,ENSGALG00000008698,ENSGALG00000025810,ENSGALG0…
GO:0005615	extracellular space	cellular_component	1.1095e-06	77	1039	620	14356	52	ENSGALG00000011469,ENSGALG00000017381,ENSGALG00000004591,ENSGALG00000006126,ENSGALG00000003957,ENSGALG00000003015,ENSGALG00000014252,ENSGALG00000002909,ENSGALG00000027067,ENSGALG00000004771,ENSGALG00000007381,ENSGALG00000000771,ENSGALG00000008332,ENSGALG00000009268,ENSGALG00000026646,ENSGALG00000020389,ENSGALG00000009179,ENSGALG00000011926,ENSGALG00000011339,ENSGALG00000007109,ENSGALG00000005099,…	25	ENSGALG00000027887,ENSGALG00000002515,ENSGALG00000004338,ENSGALG00000010969,ENSGALG00000001864,ENSGALG00000010148,ENSGALG00000010368,Novel00865,ENSGALG00000028529,ENSGALG00000002701,ENSGALG00000028939,ENSGALG00000018800,ENSGALG00000006326,ENSGALG00000000970,ENSGALG00000015662,ENSGALG00000008193,ENSGALG00000007485,ENSGALG00000027743,ENSGALG00000016071,ENSGALG00000027342,ENSGALG00000001502,ENSGALG0…
GO:0000780	condensed nuclear chromosome, centromeric region	cellular_component	1.1809e-06	8	1039	14	14356	0		8	ENSGALG00000011683,ENSGALG00000014801,ENSGALG00000027842,ENSGALG00000013208,ENSGALG00000006110,ENSGALG00000011281,ENSGALG00000004838,ENSGALG00000007768
GO:0000794	condensed nuclear chromosome	cellular_component	1.3622e-06	16	1039	56	14356	1	ENSGALG00000011715	15	ENSGALG00000006110,ENSGALG00000004516,ENSGALG00000000970,ENSGALG00000014801,ENSGALG00000001491,ENSGALG00000014168,ENSGALG00000013208,ENSGALG00000027842,ENSGALG00000002781,ENSGALG00000011683,ENSGALG00000009854,ENSGALG00000000169,ENSGALG00000011281,ENSGALG00000007768,ENSGALG00000004838
GO:0005737	cytoplasm	cellular_component	1.9147e-06	490	1039	5743	14356	217	ENSGALG00000010857,ENSGALG00000020703,ENSGALG00000014766,ENSGALG00000016133,ENSGALG00000004928,ENSGALG00000008347,ENSGALG00000016485,ENSGALG00000011715,ENSGALG00000015987,ENSGALG00000001717,ENSGALG00000012034,Novel01476,ENSGALG00000005696,ENSGALG00000006672,ENSGALG00000011695,ENSGALG00000012473,ENSGALG00000009977,ENSGALG00000002159,ENSGALG00000004727,ENSGALG00000001473,ENSGALG00000025972,ENSGALG0…	273	ENSGALG00000002563,ENSGALG00000006073,ENSGALG00000006326,ENSGALG00000007132,ENSGALG00000024128,ENSGALG00000011483,ENSGALG00000003158,ENSGALG00000005164,ENSGALG00000027805,ENSGALG00000007848,ENSGALG00000015709,ENSGALG00000016071,ENSGALG00000027743,ENSGALG00000002024,ENSGALG00000007185,ENSGALG00000007485,ENSGALG00000003553,ENSGALG00000016102,ENSGALG00000010478,ENSGALG00000004050,ENSGALG00000004170,…
GO:0044430	cytoskeletal part	cellular_component	2.3499e-06	107	1039	934	14356	17	ENSGALG00000014873,ENSGALG00000011278,ENSGALG00000008354,ENSGALG00000001717,ENSGALG00000007162,ENSGALG00000016415,ENSGALG00000017153,ENSGALG00000009859,ENSGALG00000015544,ENSGALG00000003321,ENSGALG00000016728,ENSGALG00000010252,ENSGALG00000006211,ENSGALG00000009321,ENSGALG00000014725,ENSGALG00000001229,ENSGALG00000000845	90	ENSGALG00000004515,ENSGALG00000008713,ENSGALG00000009956,ENSGALG00000001616,ENSGALG00000007768,ENSGALG00000015709,ENSGALG00000016931,ENSGALG00000002563,ENSGALG00000006110,ENSGALG00000000970,ENSGALG00000017180,ENSGALG00000009476,ENSGALG00000017025,ENSGALG00000005517,ENSGALG00000003386,ENSGALG00000001444,ENSGALG00000026741,ENSGALG00000007447,ENSGALG00000001459,ENSGALG00000012165,ENSGALG00000012160,…
GO:0005815	microtubule organizing center	cellular_component	2.5203e-06	57	1039	402	14356	10	ENSGALG00000014725,ENSGALG00000006211,ENSGALG00000000845,ENSGALG00000001229,ENSGALG00000001717,ENSGALG00000016728,ENSGALG00000003321,ENSGALG00000009859,ENSGALG00000015544,ENSGALG00000008354	47	ENSGALG00000006639,ENSGALG00000008049,ENSGALG00000006470,ENSGALG00000027932,ENSGALG00000009837,ENSGALG00000015179,ENSGALG00000008325,ENSGALG00000003085,ENSGALG00000012165,ENSGALG00000014960,ENSGALG00000008095,ENSGALG00000003881,ENSGALG00000021653,ENSGALG00000003438,ENSGALG00000009201,ENSGALG00000005806,ENSGALG00000000412,ENSGALG00000010478,ENSGALG00000004118,ENSGALG00000013776,ENSGALG00000004161,…
GO:0005576	extracellular region	cellular_component	2.8333e-06	241	1039	2573	14356	146	ENSGALG00000010853,ENSGALG00000001965,ENSGALG00000021569,ENSGALG00000000947,ENSGALG00000015409,ENSGALG00000015143,ENSGALG00000000293,ENSGALG00000028440,ENSGALG00000006513,ENSGALG00000005360,ENSGALG00000009266,ENSGALG00000009870,ENSGALG00000011294,ENSGALG00000005696,ENSGALG00000001872,ENSGALG00000015207,ENSGALG00000011826,ENSGALG00000002896,ENSGALG00000010566,ENSGALG00000014766,ENSGALG00000011744,…	95	ENSGALG00000012787,ENSGALG00000006629,ENSGALG00000008094,ENSGALG00000010745,ENSGALG00000007485,ENSGALG00000002024,ENSGALG00000027743,ENSGALG00000004794,ENSGALG00000016071,ENSGALG00000011476,ENSGALG00000013632,ENSGALG00000009369,ENSGALG00000014331,ENSGALG00000006334,ENSGALG00000008875,ENSGALG00000017180,ENSGALG00000018800,ENSGALG00000006326,ENSGALG00000013069,ENSGALG00000002563,ENSGALG00000000527,…
GO:0005856	cytoskeleton	cellular_component	4.1039e-06	131	1039	1209	14356	32	ENSGALG00000016564,ENSGALG00000012093,ENSGALG00000001717,ENSGALG00000011031,ENSGALG00000001229,ENSGALG00000010889,ENSGALG00000000845,ENSGALG00000009321,ENSGALG00000003548,ENSGALG00000012760,ENSGALG00000015544,ENSGALG00000009859,ENSGALG00000017153,ENSGALG00000016415,ENSGALG00000012704,ENSGALG00000011278,ENSGALG00000008354,ENSGALG00000007162,ENSGALG00000005701,ENSGALG00000014873,ENSGALG00000012662,…	99	ENSGALG00000027743,ENSGALG00000006790,ENSGALG00000004161,ENSGALG00000017128,ENSGALG00000006221,ENSGALG00000010478,ENSGALG00000005806,ENSGALG00000011948,ENSGALG00000011476,ENSGALG00000016797,ENSGALG00000012160,ENSGALG00000006267,ENSGALG00000006470,ENSGALG00000009258,ENSGALG00000006110,ENSGALG00000002563,ENSGALG00000017180,ENSGALG00000001459,ENSGALG00000009956,ENSGALG00000016931,ENSGALG00000015709,…
GO:0005874	microtubule	cellular_component	6.8928e-06	33	1039	190	14356	2	ENSGALG00000016415,ENSGALG00000007162	31	ENSGALG00000008095,ENSGALG00000001475,ENSGALG00000012160,ENSGALG00000003085,ENSGALG00000008325,ENSGALG00000006267,ENSGALG00000002338,ENSGALG00000006470,ENSGALG00000008049,ENSGALG00000026433,ENSGALG00000008584,ENSGALG00000017128,ENSGALG00000014999,ENSGALG00000006790,ENSGALG00000006221,ENSGALG00000005806,ENSGALG00000011901,ENSGALG00000004515,ENSGALG00000013208,ENSGALG00000008713,ENSGALG00000003231,…
GO:1903561	extracellular vesicle	cellular_component	8.711e-06	175	1039	1775	14356	108	ENSGALG00000015506,ENSGALG00000006758,ENSGALG00000012222,ENSGALG00000016832,ENSGALG00000009920,ENSGALG00000003321,ENSGALG00000006942,ENSGALG00000016205,ENSGALG00000008902,ENSGALG00000016728,ENSGALG00000006126,ENSGALG00000002286,ENSGALG00000026910,ENSGALG00000009105,ENSGALG00000005906,ENSGALG00000014361,ENSGALG00000010982,ENSGALG00000011016,ENSGALG00000012834,ENSGALG00000015376,ENSGALG00000007109,…	67	ENSGALG00000022565,ENSGALG00000011015,ENSGALG00000016468,ENSGALG00000004338,ENSGALG00000015983,ENSGALG00000016210,ENSGALG00000007463,ENSGALG00000028939,ENSGALG00000005046,ENSGALG00000023435,ENSGALG00000006351,ENSGALG00000015691,ENSGALG00000009298,ENSGALG00000016635,ENSGALG00000006271,ENSGALG00000026363,ENSGALG00000004522,ENSGALG00000020999,ENSGALG00000004954,ENSGALG00000003285,ENSGALG00000016455,…
GO:0043230	extracellular organelle	cellular_component	8.9927e-06	175	1039	1776	14356	108	ENSGALG00000028440,ENSGALG00000006513,ENSGALG00000005360,ENSGALG00000015143,ENSGALG00000015409,ENSGALG00000021569,ENSGALG00000000947,ENSGALG00000001965,ENSGALG00000010853,ENSGALG00000001234,ENSGALG00000011715,ENSGALG00000008997,ENSGALG00000016485,ENSGALG00000016133,ENSGALG00000019229,ENSGALG00000011671,ENSGALG00000001717,ENSGALG00000002987,ENSGALG00000003832,ENSGALG00000011744,ENSGALG00000014766,…	67	ENSGALG00000011476,ENSGALG00000013632,ENSGALG00000027743,ENSGALG00000004794,ENSGALG00000007485,ENSGALG00000002024,ENSGALG00000008094,ENSGALG00000006629,ENSGALG00000000527,ENSGALG00000013069,ENSGALG00000002563,ENSGALG00000017180,ENSGALG00000006326,ENSGALG00000008875,ENSGALG00000014331,ENSGALG00000006334,ENSGALG00000009369,ENSGALG00000028529,ENSGALG00000007943,ENSGALG00000008156,ENSGALG00000003445,…
GO:0070062	extracellular exosome	cellular_component	9.4153e-06	174	1039	1766	14356	107	ENSGALG00000010853,ENSGALG00000021569,ENSGALG00000000947,ENSGALG00000001965,ENSGALG00000015143,ENSGALG00000015409,ENSGALG00000028440,ENSGALG00000005360,ENSGALG00000006513,ENSGALG00000005696,ENSGALG00000001872,ENSGALG00000011294,ENSGALG00000003832,ENSGALG00000011744,ENSGALG00000014766,ENSGALG00000010566,ENSGALG00000001234,ENSGALG00000011715,ENSGALG00000008997,ENSGALG00000016485,ENSGALG00000016133,…	67	ENSGALG00000006629,ENSGALG00000008094,ENSGALG00000027743,ENSGALG00000004794,ENSGALG00000007485,ENSGALG00000002024,ENSGALG00000011476,ENSGALG00000013632,ENSGALG00000009369,ENSGALG00000008875,ENSGALG00000014331,ENSGALG00000006334,ENSGALG00000013069,ENSGALG00000002563,ENSGALG00000017180,ENSGALG00000006326,ENSGALG00000000527,ENSGALG00000021128,ENSGALG00000008049,ENSGALG00000008156,ENSGALG00000003445,…
GO:0072686	mitotic spindle	cellular_component	9.6548e-06	12	1039	37	14356	0		12	ENSGALG00000004706,ENSGALG00000006470,ENSGALG00000002338,ENSGALG00000007768,ENSGALG00000006271,ENSGALG00000003085,ENSGALG00000011967,ENSGALG00000012160,ENSGALG00000013208,ENSGALG00000008095,ENSGALG00000009157,ENSGALG00000020999
GO:0065010	extracellular membrane-bounded organelle	cellular_component	9.7193e-06	174	1039	1767	14356	107	ENSGALG00000005696,ENSGALG00000001872,ENSGALG00000011294,ENSGALG00000003832,ENSGALG00000011744,ENSGALG00000010566,ENSGALG00000014766,ENSGALG00000011715,ENSGALG00000001234,ENSGALG00000016133,ENSGALG00000016485,ENSGALG00000008997,ENSGALG00000019229,ENSGALG00000001717,ENSGALG00000002987,ENSGALG00000011671,ENSGALG00000010853,ENSGALG00000021569,ENSGALG00000000947,ENSGALG00000001965,ENSGALG00000015409,…	67	ENSGALG00000009369,ENSGALG00000008875,ENSGALG00000014331,ENSGALG00000006334,ENSGALG00000013069,ENSGALG00000002563,ENSGALG00000017180,ENSGALG00000006326,ENSGALG00000000527,ENSGALG00000006629,ENSGALG00000008094,ENSGALG00000027743,ENSGALG00000004794,ENSGALG00000007485,ENSGALG00000002024,ENSGALG00000011476,ENSGALG00000013632,ENSGALG00000008111,ENSGALG00000000169,ENSGALG00000000356,ENSGALG00000012197,…
GO:0005819	spindle	cellular_component	1.073e-05	29	1039	162	14356	0		29	ENSGALG00000007768,ENSGALG00000016931,ENSGALG00000011281,ENSGALG00000003231,ENSGALG00000008049,ENSGALG00000006470,ENSGALG00000002338,ENSGALG00000012836,ENSGALG00000006267,ENSGALG00000009157,ENSGALG00000008325,ENSGALG00000009854,ENSGALG00000011967,ENSGALG00000003085,ENSGALG00000009690,ENSGALG00000012160,ENSGALG00000008713,ENSGALG00000004515,ENSGALG00000013208,ENSGALG00000008095,ENSGALG00000001444,…
GO:0000796	condensin complex	cellular_component	1.686e-05	5	1039	6	14356	0		5	ENSGALG00000014439,ENSGALG00000024128,ENSGALG00000014425,ENSGALG00000015691,ENSGALG00000001491
GO:0072562	blood microparticle	cellular_component	1.7799e-05	14	1039	53	14356	12	ENSGALG00000002987,ENSGALG00000011715,ENSGALG00000007109,ENSGALG00000011509,ENSGALG00000004771,ENSGALG00000009262,ENSGALG00000008332,ENSGALG00000008601,ENSGALG00000015409,ENSGALG00000009268,ENSGALG00000007381,ENSGALG00000004591	2	ENSGALG00000007485,ENSGALG00000027743
GO:0042555	MCM complex	cellular_component	1.835e-05	6	1039	9	14356	0		6	ENSGALG00000015513,ENSGALG00000012348,ENSGALG00000012915,ENSGALG00000006037,ENSGALG00000016676,ENSGALG00000012546
GO:0000785	chromatin	cellular_component	2.3338e-05	40	1039	275	14356	13	ENSGALG00000011747,ENSGALG00000002286,ENSGALG00000025786,ENSGALG00000011294,ENSGALG00000019211,ENSGALG00000025956,ENSGALG00000003267,ENSGALG00000010870,ENSGALG00000028372,ENSGALG00000014725,ENSGALG00000027594,ENSGALG00000027315,ENSGALG00000014936	27	ENSGALG00000000372,Novel01687,ENSGALG00000006110,ENSGALG00000003522,ENSGALG00000005451,ENSGALG00000000970,ENSGALG00000004516,ENSGALG00000008875,ENSGALG00000001126,ENSGALG00000016042,ENSGALG00000016417,ENSGALG00000016312,ENSGALG00000004794,ENSGALG00000016583,ENSGALG00000008383,ENSGALG00000001491,ENSGALG00000001954,ENSGALG00000012405,ENSGALG00000027932,ENSGALG00000010745,ENSGALG00000027842,ENSGALG0…
GO:0005739	mitochondrion	cellular_component	2.5751e-05	109	1039	1063	14356	34	ENSGALG00000010522,Novel00582,ENSGALG00000012222,ENSGALG00000000771,ENSGALG00000005301,ENSGALG00000002843,ENSGALG00000001246,ENSGALG00000011560,ENSGALG00000016323,ENSGALG00000010175,ENSGALG00000006503,ENSGALG00000006211,ENSGALG00000026507,ENSGALG00000014766,ENSGALG00000009700,ENSGALG00000026809,ENSGALG00000005146,ENSGALG00000012034,ENSGALG00000001717,ENSGALG00000011715,ENSGALG00000008347,ENSGALG0…	75	ENSGALG00000007503,ENSGALG00000004003,ENSGALG00000011867,ENSGALG00000004516,ENSGALG00000002194,ENSGALG00000014897,ENSGALG00000011386,ENSGALG00000016697,ENSGALG00000025844,ENSGALG00000015906,ENSGALG00000013235,ENSGALG00000022565,ENSGALG00000004201,ENSGALG00000001654,ENSGALG00000015647,ENSGALG00000006947,ENSGALG00000010226,ENSGALG00000004341,ENSGALG00000000629,ENSGALG00000011897,ENSGALG00000004158,…
GO:0032993	protein-DNA complex	cellular_component	3.7004e-05	17	1039	84	14356	8	ENSGALG00000029169,ENSGALG00000028033,ENSGALG00000027594,ENSGALG00000025786,ENSGALG00000027315,ENSGALG00000011747,ENSGALG00000002286,ENSGALG00000028372	9	ENSGALG00000002116,ENSGALG00000027932,ENSGALG00000001616,ENSGALG00000027842,ENSGALG00000013086,ENSGALG00000007665,Novel01687,ENSGALG00000004794,ENSGALG00000015633
GO:0044422	organelle part	cellular_component	4.118e-05	368	1039	4237	14356	118	ENSGALG00000001977,ENSGALG00000001551,ENSGALG00000008308,Novel00582,ENSGALG00000002232,ENSGALG00000003321,ENSGALG00000008320,ENSGALG00000011747,ENSGALG00000016728,ENSGALG00000027594,ENSGALG00000006211,ENSGALG00000005906,ENSGALG00000014361,ENSGALG00000026507,ENSGALG00000014725,ENSGALG00000011560,ENSGALG00000006623,ENSGALG00000003267,ENSGALG00000007551,ENSGALG00000007011,ENSGALG00000007519,ENSGALG0…	250	ENSGALG00000013208,ENSGALG00000000748,ENSGALG00000016468,ENSGALG00000000470,ENSGALG00000003484,ENSGALG00000015906,ENSGALG00000012836,ENSGALG00000013239,ENSGALG00000027043,ENSGALG00000012104,ENSGALG00000011281,ENSGALG00000007507,ENSGALG00000004003,ENSGALG00000004706,ENSGALG00000001864,ENSGALG00000016676,ENSGALG00000003631,ENSGALG00000016210,Novel01687,ENSGALG00000014960,ENSGALG00000013086,ENSGALG0…
GO:0044446	intracellular organelle part	cellular_component	6.3964e-05	356	1039	4106	14356	110	ENSGALG00000007162,ENSGALG00000008354,ENSGALG00000001903,ENSGALG00000011278,ENSGALG00000012662,ENSGALG00000014873,ENSGALG00000007519,ENSGALG00000028372,ENSGALG00000023135,ENSGALG00000028033,ENSGALG00000011045,ENSGALG00000016415,ENSGALG00000016728,ENSGALG00000011747,ENSGALG00000008320,ENSGALG00000003321,ENSGALG00000002232,Novel00582,ENSGALG00000008308,ENSGALG00000001551,ENSGALG00000007011,ENSGALG0…	246	ENSGALG00000007447,ENSGALG00000026741,ENSGALG00000001444,ENSGALG00000001845,ENSGALG00000009476,ENSGALG00000006511,ENSGALG00000008114,ENSGALG00000000970,ENSGALG00000010829,ENSGALG00000003522,ENSGALG00000002561,ENSGALG00000004037,ENSGALG00000011643,ENSGALG00000004687,ENSGALG00000016312,ENSGALG00000001502,ENSGALG00000026761,ENSGALG00000024076,ENSGALG00000028929,ENSGALG00000002873,ENSGALG00000016583,…
GO:0005876	spindle microtubule	cellular_component	6.4903e-05	11	1039	38	14356	0		11	ENSGALG00000006790,ENSGALG00000017128,ENSGALG00000008584,ENSGALG00000026433,ENSGALG00000004515,ENSGALG00000006110,ENSGALG00000008713,ENSGALG00000003085,ENSGALG00000012160,ENSGALG00000007768,ENSGALG00000008049
GO:0043231	intracellular membrane-bounded organelle	cellular_component	0.00010471	504	1039	6124	14356	207	ENSGALG00000016872,ENSGALG00000003750,ENSGALG00000011958,ENSGALG00000015143,ENSGALG00000011937,ENSGALG00000010996,ENSGALG00000000142,ENSGALG00000003303,ENSGALG00000027592,ENSGALG00000000947,ENSGALG00000001220,ENSGALG00000004215,ENSGALG00000008096,ENSGALG00000009338,ENSGALG00000009700,ENSGALG00000008997,ENSGALG00000009870,ENSGALG00000011031,ENSGALG00000015207,ENSGALG00000025786,ENSGALG00000016875,…	297	ENSGALG00000014753,ENSGALG00000004794,ENSGALG00000011705,ENSGALG00000017261,ENSGALG00000028275,ENSGALG00000016442,ENSGALG00000012618,ENSGALG00000028501,ENSGALG00000015765,ENSGALG00000019042,ENSGALG00000006267,ENSGALG00000007124,ENSGALG00000024481,ENSGALG00000015705,ENSGALG00000006629,ENSGALG00000006470,ENSGALG00000018800,ENSGALG00000017180,ENSGALG00000004491,ENSGALG00000029102,ENSGALG00000010312,…
GO:0000778	condensed nuclear chromosome kinetochore	cellular_component	0.00016079	5	1039	9	14356	0		5	ENSGALG00000013208,ENSGALG00000027842,ENSGALG00000006110,ENSGALG00000004838,ENSGALG00000014801
GO:0005871	kinesin complex	cellular_component	0.00016836	12	1039	45	14356	0		12	ENSGALG00000006221,ENSGALG00000000878,ENSGALG00000006790,ENSGALG00000012160,ENSGALG00000013208,ENSGALG00000008095,ENSGALG00000011901,ENSGALG00000004195,ENSGALG00000003231,ENSGALG00000005517,ENSGALG00000005806,ENSGALG00000010120
GO:0000784	nuclear chromosome, telomeric region	cellular_component	0.00017612	12	1039	48	14356	0		12	ENSGALG00000014573,ENSGALG00000006037,ENSGALG00000012915,ENSGALG00000000169,ENSGALG00000015633,ENSGALG00000012348,ENSGALG00000012546,ENSGALG00000003085,ENSGALG00000004794,ENSGALG00000024076,ENSGALG00000016676,ENSGALG00000002116
GO:0000781	chromosome, telomeric region	cellular_component	0.00023684	14	1039	64	14356	0		14	ENSGALG00000000970,ENSGALG00000014573,ENSGALG00000006037,ENSGALG00000012915,ENSGALG00000012348,ENSGALG00000000169,ENSGALG00000015633,ENSGALG00000003085,ENSGALG00000004794,ENSGALG00000012546,ENSGALG00000016676,ENSGALG00000024076,ENSGALG00000002116,ENSGALG00000027798
GO:0000786	nucleosome	cellular_component	0.00032262	10	1039	45	14356	6	ENSGALG00000011747,ENSGALG00000002286,ENSGALG00000027594,ENSGALG00000025786,ENSGALG00000028372,ENSGALG00000027315	4	ENSGALG00000027932,Novel01687,ENSGALG00000027842,ENSGALG00000004794
GO:0031262	Ndc80 complex	cellular_component	0.00038598	3	1039	3	14356	0		3	ENSGALG00000014801,ENSGALG00000003438,ENSGALG00000010900
GO:0033186	CAF-1 complex	cellular_component	0.00043597	3	1039	3	14356	0		3	ENSGALG00000016042,ENSGALG00000001126,ENSGALG00000003522
GO:0097149	centralspindlin complex	cellular_component	0.00045602	3	1039	3	14356	0		3	ENSGALG00000009157,ENSGALG00000006271,ENSGALG00000008095
GO:0070013	intracellular organelle lumen	cellular_component	0.00050836	186	1039	2006	14356	57	ENSGALG00000010996,ENSGALG00000002159,ENSGALG00000011695,ENSGALG00000010870,ENSGALG00000008096,ENSGALG00000000947,ENSGALG00000016564,ENSGALG00000011715,ENSGALG00000016133,ENSGALG00000004928,ENSGALG00000000332,ENSGALG00000006672,ENSGALG00000025887,ENSGALG00000009870,ENSGALG00000011294,ENSGALG00000001872,ENSGALG00000025786,ENSGALG00000025956,ENSGALG00000003532,ENSGALG00000016595,ENSGALG00000001246,…	129	ENSGALG00000013356,ENSGALG00000012618,ENSGALG00000015765,ENSGALG00000001491,ENSGALG00000008383,ENSGALG00000004794,ENSGALG00000016917,ENSGALG00000012405,ENSGALG00000006470,ENSGALG00000008094,ENSGALG00000010745,ENSGALG00000006267,ENSGALG00000007124,ENSGALG00000010255,ENSGALG00000002781,ENSGALG00000001459,ENSGALG00000003158,ENSGALG00000012759,ENSGALG00000017033,ENSGALG00000018800,ENSGALG00000006326,…
GO:0043233	organelle lumen	cellular_component	0.00052353	186	1039	2007	14356	57	ENSGALG00000014096,ENSGALG00000001551,ENSGALG00000008308,ENSGALG00000002286,ENSGALG00000013683,ENSGALG00000002232,ENSGALG00000016205,ENSGALG00000004509,ENSGALG00000006211,ENSGALG00000027300,ENSGALG00000005906,ENSGALG00000011065,ENSGALG00000026507,ENSGALG00000005757,ENSGALG00000016724,ENSGALG00000003267,ENSGALG00000007011,ENSGALG00000007519,ENSGALG00000016378,ENSGALG00000027374,ENSGALG00000012662,…	129	ENSGALG00000013235,ENSGALG00000009690,ENSGALG00000000748,ENSGALG00000013208,ENSGALG00000003484,ENSGALG00000000470,ENSGALG00000012836,ENSGALG00000001654,ENSGALG00000012104,ENSGALG00000010195,ENSGALG00000011281,ENSGALG00000002663,ENSGALG00000027871,ENSGALG00000001864,ENSGALG00000016676,ENSGALG00000004132,ENSGALG00000011568,ENSGALG00000006037,ENSGALG00000015691,ENSGALG00000002116,ENSGALG00000009837,…
GO:0044464	cell part	cellular_component	0.00058994	727	1039	9294	14356	318	ENSGALG00000015977,ENSGALG00000000551,ENSGALG00000003548,ENSGALG00000006503,ENSGALG00000010175,ENSGALG00000010838,ENSGALG00000015524,ENSGALG00000010889,ENSGALG00000028143,ENSGALG00000005521,ENSGALG00000005477,ENSGALG00000016844,ENSGALG00000013814,ENSGALG00000018639,ENSGALG00000012760,ENSGALG00000022191,ENSGALG00000005107,ENSGALG00000010547,ENSGALG00000009859,ENSGALG00000005259,ENSGALG00000016564,…	409	ENSGALG00000010884,ENSGALG00000014573,Novel00098,ENSGALG00000007665,ENSGALG00000006947,ENSGALG00000021653,ENSGALG00000014692,ENSGALG00000009826,ENSGALG00000012615,ENSGALG00000017073,ENSGALG00000009854,ENSGALG00000000169,ENSGALG00000002647,ENSGALG00000005127,ENSGALG00000017350,ENSGALG00000016697,ENSGALG00000009258,ENSGALG00000012405,ENSGALG00000010745,ENSGALG00000016582,ENSGALG00000002781,ENSGALG0…
GO:0034364	high-density lipoprotein particle	cellular_component	0.00066702	4	1039	7	14356	4	ENSGALG00000003957,ENSGALG00000007109,ENSGALG00000028928,ENSGALG00000001234	0
GO:0005634	nucleus	cellular_component	0.00067491	329	1039	3881	14356	119	ENSGALG00000003303,ENSGALG00000008096,ENSGALG00000000947,ENSGALG00000003750,ENSGALG00000011958,ENSGALG00000010996,ENSGALG00000011937,ENSGALG00000011031,ENSGALG00000009870,ENSGALG00000025786,ENSGALG00000004460,ENSGALG00000004413,ENSGALG00000009403,ENSGALG00000027938,ENSGALG00000001252,ENSGALG00000001246,ENSGALG00000003532,ENSGALG00000019211,ENSGALG00000000845,ENSGALG00000028155,ENSGALG00000005301,…	210	ENSGALG00000007124,ENSGALG00000006267,ENSGALG00000015705,ENSGALG00000024481,ENSGALG00000006470,ENSGALG00000014753,ENSGALG00000016442,ENSGALG00000017261,ENSGALG00000004794,ENSGALG00000011705,ENSGALG00000012618,ENSGALG00000015765,ENSGALG00000028501,ENSGALG00000012348,ENSGALG00000003584,ENSGALG00000009956,ENSGALG00000010311,ENSGALG00000014331,ENSGALG00000006334,ENSGALG00000008875,ENSGALG00000018800,…
GO:0031974	membrane-enclosed lumen	cellular_component	0.00067695	187	1039	2031	14356	57	ENSGALG00000011294,ENSGALG00000009870,ENSGALG00000025786,ENSGALG00000001872,ENSGALG00000025887,ENSGALG00000006672,ENSGALG00000011715,ENSGALG00000016133,ENSGALG00000004928,ENSGALG00000000332,ENSGALG00000008096,ENSGALG00000016564,ENSGALG00000000947,ENSGALG00000002159,ENSGALG00000011695,ENSGALG00000010870,ENSGALG00000010996,ENSGALG00000028155,ENSGALG00000005477,ENSGALG00000005521,ENSGALG00000009464,…	130	ENSGALG00000012915,ENSGALG00000005164,ENSGALG00000012348,ENSGALG00000005028,ENSGALG00000016417,Novel01713,ENSGALG00000006334,ENSGALG00000008875,ENSGALG00000006326,ENSGALG00000018800,ENSGALG00000006110,ENSGALG00000006631,ENSGALG00000003158,ENSGALG00000001459,ENSGALG00000012759,ENSGALG00000017033,ENSGALG00000007124,ENSGALG00000006267,ENSGALG00000010255,ENSGALG00000002781,ENSGALG00000016917,ENSGALG0…
GO:0005623	cell	cellular_component	0.00072327	727	1039	9306	14356	318	ENSGALG00000017039,ENSGALG00000016077,ENSGALG00000028033,ENSGALG00000005675,ENSGALG00000028037,ENSGALG00000010256,ENSGALG00000028871,ENSGALG00000011120,ENSGALG00000026590,ENSGALG00000004096,ENSGALG00000014873,ENSGALG00000009262,ENSGALG00000007403,ENSGALG00000014398,ENSGALG00000006756,ENSGALG00000010792,ENSGALG00000007162,Novel01339,ENSGALG00000008354,ENSGALG00000026809,ENSGALG00000001903,ENSGALG0…	409	ENSGALG00000010827,ENSGALG00000001475,ENSGALG00000024076,ENSGALG00000015465,ENSGALG00000000734,ENSGALG00000012705,ENSGALG00000028929,ENSGALG00000002873,ENSGALG00000008193,ENSGALG00000004037,ENSGALG00000011643,ENSGALG00000002561,ENSGALG00000015982,ENSGALG00000010829,ENSGALG00000009476,ENSGALG00000005245,ENSGALG00000008114,ENSGALG00000003212,ENSGALG00000005870,ENSGALG00000006037,ENSGALG00000013086,…
GO:0031988	membrane-bounded vesicle	cellular_component	0.00088956	188	1039	2089	14356	115	ENSGALG00000014361,ENSGALG00000005906,ENSGALG00000012834,ENSGALG00000011016,ENSGALG00000010982,ENSGALG00000015376,ENSGALG00000006211,ENSGALG00000011339,ENSGALG00000007109,ENSGALG00000026313,ENSGALG00000009179,ENSGALG00000010818,ENSGALG00000004917,ENSGALG00000008332,ENSGALG00000022758,ENSGALG00000015506,ENSGALG00000006758,ENSGALG00000012222,ENSGALG00000009920,ENSGALG00000015916,ENSGALG00000016832,…	73	ENSGALG00000005046,ENSGALG00000028939,ENSGALG00000023435,ENSGALG00000006351,ENSGALG00000015691,ENSGALG00000006271,ENSGALG00000016635,ENSGALG00000009298,ENSGALG00000020999,ENSGALG00000004522,ENSGALG00000026363,ENSGALG00000022565,ENSGALG00000016468,ENSGALG00000011015,ENSGALG00000004338,ENSGALG00000015983,ENSGALG00000016210,ENSGALG00000002802,ENSGALG00000011867,ENSGALG00000007463,ENSGALG00000029150,…
GO:0005875	microtubule associated complex	cellular_component	0.0011131	17	1039	97	14356	0		17	ENSGALG00000020999,ENSGALG00000017180,ENSGALG00000000878,ENSGALG00000006790,ENSGALG00000006221,ENSGALG00000010120,ENSGALG00000005806,ENSGALG00000005517,ENSGALG00000011901,ENSGALG00000013208,ENSGALG00000008095,ENSGALG00000003727,ENSGALG00000012160,ENSGALG00000009258,ENSGALG00000003231,ENSGALG00000004195,ENSGALG00000007768
GO:0032991	macromolecular complex	cellular_component	0.001164	277	1039	3235	14356	99	ENSGALG00000003512,ENSGALG00000009092,ENSGALG00000011747,ENSGALG00000006126,ENSGALG00000002232,Novel00582,ENSGALG00000014725,ENSGALG00000005906,ENSGALG00000027594,ENSGALG00000006211,ENSGALG00000012486,ENSGALG00000003267,ENSGALG00000007551,ENSGALG00000007011,ENSGALG00000000252,ENSGALG00000014873,ENSGALG00000009262,ENSGALG00000007162,ENSGALG00000011278,ENSGALG00000028033,ENSGALG00000014840,ENSGALG0…	178	ENSGALG00000027043,ENSGALG00000013239,ENSGALG00000011281,ENSGALG00000000470,ENSGALG00000003484,ENSGALG00000013208,Novel01687,ENSGALG00000004706,ENSGALG00000016676,ENSGALG00000004338,ENSGALG00000007463,ENSGALG00000027798,ENSGALG00000009837,ENSGALG00000027454,ENSGALG00000013086,ENSGALG00000004023,ENSGALG00000015691,ENSGALG00000015338,ENSGALG00000006037,ENSGALG00000006351,ENSGALG00000015531,ENSGALG0…
GO:0001674	female germ cell nucleus	cellular_component	0.0014476	3	1039	4	14356	0		3	ENSGALG00000001491,ENSGALG00000007768,ENSGALG00000003158
GO:0005721	pericentric heterochromatin	cellular_component	0.0016333	5	1039	12	14356	0		5	ENSGALG00000011683,ENSGALG00000001491,ENSGALG00000013086,ENSGALG00000005451,ENSGALG00000016583
GO:0051233	spindle midzone	cellular_component	0.0018846	6	1039	19	14356	0		6	ENSGALG00000006110,ENSGALG00000013208,ENSGALG00000006470,ENSGALG00000012160,ENSGALG00000006271,ENSGALG00000007768
GO:0019866	organelle inner membrane	cellular_component	0.0018987	28	1039	228	14356	5	ENSGALG00000018378,ENSGALG00000007551,Novel00582,ENSGALG00000009977,ENSGALG00000009700	23	ENSGALG00000001096,ENSGALG00000008094,ENSGALG00000004201,ENSGALG00000008795,ENSGALG00000022565,ENSGALG00000006978,ENSGALG00000000470,ENSGALG00000015906,ENSGALG00000005164,ENSGALG00000016347,ENSGALG00000011897,ENSGALG00000013098,ENSGALG00000000629,ENSGALG00000006947,ENSGALG00000011483,ENSGALG00000014692,ENSGALG00000005723,ENSGALG00000028929,ENSGALG00000001949,ENSGALG00000014897,ENSGALG00000008114,…
GO:0000922	spindle pole	cellular_component	0.0019363	13	1039	68	14356	0		13	ENSGALG00000007768,ENSGALG00000001444,ENSGALG00000011281,ENSGALG00000006470,ENSGALG00000002338,ENSGALG00000006267,ENSGALG00000006790,ENSGALG00000008325,ENSGALG00000009854,ENSGALG00000009690,ENSGALG00000011967,ENSGALG00000004515,ENSGALG00000006110
GO:0031982	vesicle	cellular_component	0.0019925	191	1039	2159	14356	117	ENSGALG00000007381,ENSGALG00000019436,ENSGALG00000000771,ENSGALG00000016844,ENSGALG00000004771,ENSGALG00000016076,ENSGALG00000004909,ENSGALG00000027283,ENSGALG00000004591,ENSGALG00000006173,ENSGALG00000026858,ENSGALG00000015544,ENSGALG00000011469,ENSGALG00000010597,ENSGALG00000017381,ENSGALG00000003015,ENSGALG00000012754,ENSGALG00000003016,ENSGALG00000003957,ENSGALG00000015764,ENSGALG00000006503,…	74	ENSGALG00000008111,ENSGALG00000000169,ENSGALG00000000356,ENSGALG00000012197,ENSGALG00000017073,ENSGALG00000014997,ENSGALG00000007503,ENSGALG00000027346,ENSGALG00000005127,ENSGALG00000002647,ENSGALG00000010986,ENSGALG00000017350,ENSGALG00000019514,ENSGALG00000021128,ENSGALG00000008049,ENSGALG00000008156,ENSGALG00000003445,ENSGALG00000007943,ENSGALG00000028529,ENSGALG00000009369,ENSGALG00000008875,…
GO:0031981	nuclear lumen	cellular_component	0.0020316	172	1039	1885	14356	54	ENSGALG00000016133,ENSGALG00000004928,ENSGALG00000000332,ENSGALG00000011715,ENSGALG00000009870,ENSGALG00000011294,ENSGALG00000025786,ENSGALG00000006672,ENSGALG00000025887,ENSGALG00000002159,ENSGALG00000010870,ENSGALG00000011695,ENSGALG00000010996,ENSGALG00000016564,ENSGALG00000000947,ENSGALG00000008096,ENSGALG00000009464,ENSGALG00000024083,ENSGALG00000028155,ENSGALG00000005477,ENSGALG00000005521,…	118	ENSGALG00000018800,ENSGALG00000006326,ENSGALG00000006631,ENSGALG00000006110,ENSGALG00000012759,ENSGALG00000017033,ENSGALG00000003158,ENSGALG00000001459,ENSGALG00000005028,ENSGALG00000016417,ENSGALG00000012348,ENSGALG00000012915,Novel01713,ENSGALG00000006334,ENSGALG00000008875,ENSGALG00000001491,ENSGALG00000008383,ENSGALG00000004794,ENSGALG00000012618,ENSGALG00000013356,ENSGALG00000015765,ENSGALG0…
GO:0030496	midbody	cellular_component	0.0020479	14	1039	80	14356	1	ENSGALG00000000845	13	ENSGALG00000006271,ENSGALG00000003231,ENSGALG00000006639,ENSGALG00000008049,ENSGALG00000002338,ENSGALG00000012836,ENSGALG00000009157,ENSGALG00000009854,ENSGALG00000003085,ENSGALG00000009690,ENSGALG00000008095,ENSGALG00000006110,ENSGALG00000013208
GO:0005657	replication fork	cellular_component	0.0020716	9	1039	40	14356	1	ENSGALG00000028033	8	ENSGALG00000001616,ENSGALG00000017064,ENSGALG00000001298,ENSGALG00000007665,ENSGALG00000015513,ENSGALG00000000970,ENSGALG00000000169,ENSGALG00000012223
GO:0000940	condensed chromosome outer kinetochore	cellular_component	0.0023113	5	1039	14	14356	0		5	ENSGALG00000017128,ENSGALG00000014801,ENSGALG00000004838,ENSGALG00000006110,ENSGALG00000013208
GO:0043073	germ cell nucleus	cellular_component	0.0024246	5	1039	14	14356	1	ENSGALG00000011715	4	ENSGALG00000003158,ENSGALG00000001491,ENSGALG00000007768,ENSGALG00000012508
GO:0043240	Fanconi anaemia nuclear complex	cellular_component	0.0031161	4	1039	9	14356	0		4	ENSGALG00000002561,ENSGALG00000003660,ENSGALG00000012618,ENSGALG00000007879
GO:0034358	plasma lipoprotein particle	cellular_component	0.0031477	5	1039	15	14356	5	ENSGALG00000028928,ENSGALG00000001234,ENSGALG00000007162,ENSGALG00000003957,ENSGALG00000007109	0
GO:1990777	lipoprotein particle	cellular_component	0.0031477	5	1039	15	14356	5	ENSGALG00000001234,ENSGALG00000028928,ENSGALG00000003957,ENSGALG00000007109,ENSGALG00000007162	0
GO:0060417	yolk	cellular_component	0.0031881	2	1039	2	14356	1	ENSGALG00000015143	1	ENSGALG00000006629
GO:0005814	centriole	cellular_component	0.0036006	12	1039	64	14356	2	ENSGALG00000016728,ENSGALG00000014725	10	ENSGALG00000017148,ENSGALG00000003922,ENSGALG00000013776,ENSGALG00000005806,ENSGALG00000010478,ENSGALG00000001798,ENSGALG00000001444,ENSGALG00000009201,ENSGALG00000026741,ENSGALG00000010195
GO:0072687	meiotic spindle	cellular_component	0.0040644	3	1039	5	14356	0		3	ENSGALG00000002338,ENSGALG00000016931,ENSGALG00000007768
GO:0043596	nuclear replication fork	cellular_component	0.0043732	6	1039	22	14356	1	ENSGALG00000028033	5	ENSGALG00000007665,ENSGALG00000000169,ENSGALG00000012223,ENSGALG00000001616,ENSGALG00000015513
GO:0044429	mitochondrial part	cellular_component	0.0044012	39	1039	368	14356	7	Novel00582,ENSGALG00000009700,ENSGALG00000008972,ENSGALG00000026507,ENSGALG00000018378,ENSGALG00000006211,ENSGALG00000006503	32	ENSGALG00000011483,ENSGALG00000017033,ENSGALG00000013098,ENSGALG00000014897,ENSGALG00000005723,ENSGALG00000007503,ENSGALG00000006511,ENSGALG00000004003,ENSGALG00000008114,ENSGALG00000001654,ENSGALG00000004037,ENSGALG00000022565,ENSGALG00000004201,ENSGALG00000013235,ENSGALG00000005164,ENSGALG00000015906,ENSGALG00000005367,ENSGALG00000016347,ENSGALG00000013356,ENSGALG00000006947,ENSGALG00000011897,…
GO:0044428	nuclear part	cellular_component	0.0045363	193	1039	2188	14356	60	ENSGALG00000014096,ENSGALG00000008308,ENSGALG00000001551,ENSGALG00000002232,ENSGALG00000002286,ENSGALG00000013683,ENSGALG00000026525,ENSGALG00000016205,ENSGALG00000006211,ENSGALG00000004509,ENSGALG00000011065,ENSGALG00000005906,ENSGALG00000027300,ENSGALG00000005757,ENSGALG00000007011,ENSGALG00000007551,ENSGALG00000003267,ENSGALG00000016724,ENSGALG00000016378,ENSGALG00000007519,ENSGALG00000012662,…	133	ENSGALG00000009157,ENSGALG00000000470,ENSGALG00000012836,ENSGALG00000003484,ENSGALG00000013208,ENSGALG00000000748,ENSGALG00000009690,ENSGALG00000010195,ENSGALG00000011281,ENSGALG00000012104,ENSGALG00000011409,ENSGALG00000027043,ENSGALG00000027871,ENSGALG00000002663,ENSGALG00000001864,ENSGALG00000016676,ENSGALG00000015691,ENSGALG00000006037,ENSGALG00000015712,ENSGALG00000004132,ENSGALG00000011967,…
GO:0005743	mitochondrial inner membrane	cellular_component	0.0053969	24	1039	203	14356	3	ENSGALG00000009700,Novel00582,ENSGALG00000018378	21	ENSGALG00000011897,ENSGALG00000000629,ENSGALG00000013098,ENSGALG00000006947,ENSGALG00000011483,ENSGALG00000016347,ENSGALG00000008114,ENSGALG00000007503,ENSGALG00000003553,ENSGALG00000001949,ENSGALG00000005723,ENSGALG00000028929,ENSGALG00000014897,ENSGALG00000004201,ENSGALG00000008795,ENSGALG00000022565,ENSGALG00000008094,ENSGALG00000001096,ENSGALG00000015906,ENSGALG00000005164,ENSGALG00000006978
GO:0000407	pre-autophagosomal structure	cellular_component	0.0055484	6	1039	23	14356	6	ENSGALG00000009338,ENSGALG00000001903,ENSGALG00000005906,ENSGALG00000004727,ENSGALG00000004215,ENSGALG00000008347	0
GO:0042585	germinal vesicle	cellular_component	0.0055769	2	1039	2	14356	0		2	ENSGALG00000001491,ENSGALG00000007768
GO:0043234	protein complex	cellular_component	0.0055913	236	1039	2770	14356	81	ENSGALG00000022191,ENSGALG00000012760,ENSGALG00000017381,ENSGALG00000026965,Novel00034,ENSGALG00000018639,ENSGALG00000005477,ENSGALG00000004771,ENSGALG00000002843,ENSGALG00000027506,ENSGALG00000009268,ENSGALG00000001229,ENSGALG00000010889,ENSGALG00000001246,ENSGALG00000027938,ENSGALG00000000845,ENSGALG00000010175,ENSGALG00000009321,ENSGALG00000004659,ENSGALG00000005974,ENSGALG00000010566,ENSGALG0…	155	ENSGALG00000014801,ENSGALG00000002515,ENSGALG00000027887,ENSGALG00000000878,ENSGALG00000014425,ENSGALG00000001798,ENSGALG00000010986,ENSGALG00000003727,ENSGALG00000001801,ENSGALG00000000169,ENSGALG00000009854,ENSGALG00000003231,ENSGALG00000017073,ENSGALG00000001298,ENSGALG00000014692,ENSGALG00000026433,ENSGALG00000014999,Novel00098,ENSGALG00000007665,ENSGALG00000008591,ENSGALG00000011897,ENSGALG0…
GO:0032994	protein-lipid complex	cellular_component	0.0058124	5	1039	17	14356	5	ENSGALG00000028928,ENSGALG00000001234,ENSGALG00000003957,ENSGALG00000007109,ENSGALG00000007162	0
GO:0005577	fibrinogen complex	cellular_component	0.0058325	4	1039	11	14356	4	ENSGALG00000009266,ENSGALG00000009262,ENSGALG00000009268,ENSGALG00000002987	0
GO:0031436	BRCA1-BARD1 complex	cellular_component	0.0066498	2	1039	2	14356	0		2	ENSGALG00000002781,ENSGALG00000003484
GO:0005581	collagen trimer	cellular_component	0.0073885	9	1039	45	14356	7	ENSGALG00000014965,ENSGALG00000006758,ENSGALG00000004771,ENSGALG00000027067,ENSGALG00000021569,ENSGALG00000017117,ENSGALG00000006126	2	ENSGALG00000027887,ENSGALG00000004338
GO:0008091	spectrin	cellular_component	0.0077411	2	1039	2	14356	0		2	ENSGALG00000003386,ENSGALG00000008156
GO:0044450	microtubule organizing center part	cellular_component	0.0081422	14	1039	88	14356	3	ENSGALG00000014725,ENSGALG00000016728,ENSGALG00000015544	11	ENSGALG00000001444,ENSGALG00000009201,ENSGALG00000010195,ENSGALG00000026741,ENSGALG00000005806,ENSGALG00000001798,ENSGALG00000010478,ENSGALG00000013776,ENSGALG00000008325,ENSGALG00000017148,ENSGALG00000003922
GO:0005759	mitochondrial matrix	cellular_component	0.0082114	14	1039	99	14356	3	ENSGALG00000006503,ENSGALG00000006211,ENSGALG00000026507	11	ENSGALG00000011568,ENSGALG00000005164,ENSGALG00000013235,ENSGALG00000014897,ENSGALG00000004201,ENSGALG00000017033,ENSGALG00000014447,ENSGALG00000004037,ENSGALG00000001654,ENSGALG00000008094,ENSGALG00000005367
GO:0031966	mitochondrial membrane	cellular_component	0.0087665	30	1039	279	14356	6	Novel00582,ENSGALG00000009700,ENSGALG00000008972,ENSGALG00000006211,ENSGALG00000006503,ENSGALG00000018378	24	ENSGALG00000014897,ENSGALG00000005723,ENSGALG00000028929,ENSGALG00000015647,ENSGALG00000001949,ENSGALG00000003553,ENSGALG00000007503,ENSGALG00000006511,ENSGALG00000008114,ENSGALG00000016347,ENSGALG00000013356,ENSGALG00000006947,ENSGALG00000011483,ENSGALG00000013098,ENSGALG00000011897,ENSGALG00000000629,ENSGALG00000006978,ENSGALG00000005164,ENSGALG00000015906,ENSGALG00000001096,ENSGALG00000008094,…
GO:0005833	hemoglobin complex	cellular_component	0.010117	3	1039	8	14356	0		3	ENSGALG00000022703,ENSGALG00000007463,ENSGALG00000007468
GO:0001741	XY body	cellular_component	0.010884	4	1039	13	14356	1	ENSGALG00000019211	3	ENSGALG00000016583,ENSGALG00000002663,ENSGALG00000010195
GO:0005740	mitochondrial envelope	cellular_component	0.01144	31	1039	296	14356	6	ENSGALG00000008972,ENSGALG00000006211,ENSGALG00000006503,ENSGALG00000018378,Novel00582,ENSGALG00000009700	25	ENSGALG00000006978,ENSGALG00000005164,ENSGALG00000015906,ENSGALG00000001096,ENSGALG00000008094,ENSGALG00000008795,ENSGALG00000022565,ENSGALG00000004201,ENSGALG00000014897,ENSGALG00000028929,ENSGALG00000005723,ENSGALG00000001949,ENSGALG00000015647,ENSGALG00000004003,ENSGALG00000003553,ENSGALG00000006511,ENSGALG00000007503,ENSGALG00000008114,ENSGALG00000016347,ENSGALG00000013356,ENSGALG00000006947,…
GO:1990752	microtubule end	cellular_component	0.013097	4	1039	12	14356	0		4	ENSGALG00000004706,ENSGALG00000002338,ENSGALG00000010120,ENSGALG00000008325
GO:0005655	nucleolar ribonuclease P complex	cellular_component	0.014119	2	1039	3	14356	0		2	ENSGALG00000007124,ENSGALG00000018800
GO:0030677	ribonuclease P complex	cellular_component	0.014119	2	1039	3	14356	0		2	ENSGALG00000007124,ENSGALG00000018800
GO:0030681	multimeric ribonuclease P complex	cellular_component	0.014119	2	1039	3	14356	0		2	ENSGALG00000007124,ENSGALG00000018800
GO:1990023	mitotic spindle midzone	cellular_component	0.014128	3	1039	7	14356	0		3	ENSGALG00000012160,ENSGALG00000013208,ENSGALG00000006470
GO:0000803	sex chromosome	cellular_component	0.015147	5	1039	21	14356	1	ENSGALG00000019211	4	ENSGALG00000010195,ENSGALG00000002663,ENSGALG00000016583,ENSGALG00000027798
GO:0031618	nuclear pericentric heterochromatin	cellular_component	0.018837	2	1039	3	14356	0		2	ENSGALG00000001491,ENSGALG00000016583
GO:0042597	periplasmic space	cellular_component	0.019719	2	1039	3	14356	1	Novel00034	1	Novel00247
GO:0034361	very-low-density lipoprotein particle	cellular_component	0.021529	3	1039	9	14356	3	ENSGALG00000003957,ENSGALG00000007109,ENSGALG00000007162	0
GO:0034385	triglyceride-rich lipoprotein particle	cellular_component	0.021529	3	1039	9	14356	3	ENSGALG00000007162,ENSGALG00000007109,ENSGALG00000003957	0
GO:0000790	nuclear chromatin	cellular_component	0.021543	19	1039	155	14356	5	ENSGALG00000025956,ENSGALG00000003267,ENSGALG00000002286,ENSGALG00000010870,ENSGALG00000011294	14	ENSGALG00000016583,ENSGALG00000004794,ENSGALG00000003522,ENSGALG00000001491,ENSGALG00000008383,ENSGALG00000012405,ENSGALG00000008875,ENSGALG00000001954,ENSGALG00000010745,ENSGALG00000001126,ENSGALG00000010255,ENSGALG00000004132,ENSGALG00000016042,ENSGALG00000003045
GO:0032153	cell division site	cellular_component	0.024385	5	1039	23	14356	1	ENSGALG00000016485	4	ENSGALG00000007507,ENSGALG00000006271,ENSGALG00000012104,ENSGALG00000009157
GO:0032155	cell division site part	cellular_component	0.024385	5	1039	23	14356	1	ENSGALG00000016485	4	ENSGALG00000009157,ENSGALG00000006271,ENSGALG00000012104,ENSGALG00000007507
GO:0044444	cytoplasmic part	cellular_component	0.024528	315	1039	3944	14356	142	ENSGALG00000026200,ENSGALG00000005071,ENSGALG00000004917,ENSGALG00000008332,ENSGALG00000006370,ENSGALG00000027188,ENSGALG00000015916,ENSGALG00000017553,ENSGALG00000016281,ENSGALG00000002909,ENSGALG00000026910,ENSGALG00000010522,ENSGALG00000027872,ENSGALG00000009450,ENSGALG00000018378,ENSGALG00000012666,ENSGALG00000016955,ENSGALG00000004429,ENSGALG00000014140,ENSGALG00000014965,ENSGALG00000000893,…	173	ENSGALG00000004838,ENSGALG00000005046,ENSGALG00000011568,ENSGALG00000011967,ENSGALG00000006978,ENSGALG00000016347,ENSGALG00000013776,ENSGALG00000020999,ENSGALG00000004522,ENSGALG00000003922,ENSGALG00000004250,ENSGALG00000015647,ENSGALG00000006534,ENSGALG00000010195,ENSGALG00000022565,ENSGALG00000011409,ENSGALG00000001654,ENSGALG00000013235,ENSGALG00000005973,ENSGALG00000003720,ENSGALG00000017148,…
GO:0042575	DNA polymerase complex	cellular_component	0.027697	3	1039	9	14356	0		3	ENSGALG00000017064,ENSGALG00000007665,ENSGALG00000004037
GO:0070938	contractile ring	cellular_component	0.027871	3	1039	9	14356	0		3	ENSGALG00000006470,ENSGALG00000012836,ENSGALG00000012104
GO:0043203	axon hillock	cellular_component	0.029922	2	1039	4	14356	0		2	ENSGALG00000006267,ENSGALG00000007768
GO:0005579	membrane attack complex	cellular_component	0.033928	2	1039	4	14356	2	ENSGALG00000010853,ENSGALG00000014840	0
GO:0005828	kinetochore microtubule	cellular_component	0.037489	2	1039	4	14356	0		2	ENSGALG00000004515,ENSGALG00000012160
GO:0030863	cortical cytoskeleton	cellular_component	0.038359	8	1039	52	14356	2	ENSGALG00000005071,ENSGALG00000017153	6	ENSGALG00000012104,ENSGALG00000002647,ENSGALG00000003386,ENSGALG00000027743,ENSGALG00000008156,ENSGALG00000002563
GO:0016605	PML body	cellular_component	0.039132	8	1039	50	14356	4	ENSGALG00000011695,ENSGALG00000001229,ENSGALG00000005906,ENSGALG00000007011	4	ENSGALG00000002663,ENSGALG00000004516,ENSGALG00000005028,ENSGALG00000013356
GO:0097431	mitotic spindle pole	cellular_component	0.040319	2	1039	4	14356	0		2	ENSGALG00000002338,ENSGALG00000006470
GO:0035371	microtubule plus-end	cellular_component	0.040759	3	1039	10	14356	0		3	ENSGALG00000004706,ENSGALG00000010120,ENSGALG00000008325
GO:0031967	organelle envelope	cellular_component	0.043905	45	1039	490	14356	9	ENSGALG00000006211,ENSGALG00000006503,ENSGALG00000009403,ENSGALG00000018378,ENSGALG00000009977,ENSGALG00000007551,ENSGALG00000008972,Novel00582,ENSGALG00000009700	36	ENSGALG00000006978,ENSGALG00000011967,ENSGALG00000001096,ENSGALG00000008094,ENSGALG00000008795,ENSGALG00000001949,ENSGALG00000015647,ENSGALG00000014692,ENSGALG00000028929,ENSGALG00000003553,ENSGALG00000007879,ENSGALG00000009826,ENSGALG00000016347,ENSGALG00000021275,ENSGALG00000006947,ENSGALG00000013356,ENSGALG00000011897,ENSGALG00000016312,ENSGALG00000000629,ENSGALG00000009690,ENSGALG00000010311,…
GO:0005663	DNA replication factor C complex	cellular_component	0.047137	2	1039	5	14356	0		2	ENSGALG00000001298,ENSGALG00000017064
GO:0031975	envelope	cellular_component	0.048124	45	1039	493	14356	9	ENSGALG00000007551,ENSGALG00000009977,ENSGALG00000009403,ENSGALG00000018378,ENSGALG00000006211,ENSGALG00000006503,Novel00582,ENSGALG00000009700,ENSGALG00000008972	36	ENSGALG00000021275,ENSGALG00000016347,ENSGALG00000000629,ENSGALG00000011897,ENSGALG00000016312,ENSGALG00000006947,ENSGALG00000013356,ENSGALG00000014692,ENSGALG00000028929,ENSGALG00000015647,ENSGALG00000001949,ENSGALG00000009826,ENSGALG00000007879,ENSGALG00000003553,ENSGALG00000001096,ENSGALG00000008094,ENSGALG00000008795,ENSGALG00000011967,ENSGALG00000006978,ENSGALG00000013098,ENSGALG00000011483,…
GO:0005638	lamin filament	cellular_component	0.048511	2	1039	5	14356	0		2	ENSGALG00000000470,ENSGALG00000014692

## Sheet: molecular function
Supplementary Table S3. GO enrichment list of differentially expressed genes between high and low antioxidant enzyme activity in molecular function (SODH vs SODL)
GO_accession	Description	Term_type	Over_represented_pValue	DEG_item	DEG_list	Bg_item	Bg_list	Up	Up_Gene_names	Down	Down_Gene_names
GO:0003824	catalytic activity	molecular_function	4.6631e-08	410	1039	4556	14356	179	ENSGALG00000004078,ENSGALG00000025919,ENSGALG00000004638,ENSGALG00000015775,ENSGALG00000005071,ENSGALG00000008332,ENSGALG00000009848,ENSGALG00000010818,ENSGALG00000001371,ENSGALG00000016724,ENSGALG00000012610,ENSGALG00000008905,ENSGALG00000015506,ENSGALG00000010522,ENSGALG00000026910,ENSGALG00000016348,ENSGALG00000016205,ENSGALG00000014751,ENSGALG00000016349,ENSGALG00000007978,ENSGALG00000000893,…	231	ENSGALG00000004132,ENSGALG00000026038,ENSGALG00000004838,ENSGALG00000028939,ENSGALG00000005046,ENSGALG00000001954,Novel00865,ENSGALG00000004250,ENSGALG00000005103,ENSGALG00000003922,ENSGALG00000005403,ENSGALG00000001295,ENSGALG00000009298,ENSGALG00000005973,ENSGALG00000013235,ENSGALG00000002908,ENSGALG00000011894,ENSGALG00000004195,ENSGALG00000022565,ENSGALG00000006051,ENSGALG00000010195,ENSGALG0…
GO:0004866	endopeptidase inhibitor activity	molecular_function	5.7508e-07	22	1039	91	14356	18	ENSGALG00000008341,ENSGALG00000001565,ENSGALG00000014252,ENSGALG00000000293,ENSGALG00000026646,ENSGALG00000004591,Novel01420,ENSGALG00000017040,ENSGALG00000009315,ENSGALG00000008601,ENSGALG00000022964,ENSGALG00000006175,ENSGALG00000010597,ENSGALG00000003512,ENSGALG00000007381,ENSGALG00000011926,ENSGALG00000002623,ENSGALG00000011509	4	ENSGALG00000008713,ENSGALG00000000044,ENSGALG00000001506,ENSGALG00000009369
GO:0061135	endopeptidase regulator activity	molecular_function	1.2001e-06	22	1039	95	14356	18	ENSGALG00000004591,Novel01420,ENSGALG00000009315,ENSGALG00000017040,ENSGALG00000022964,ENSGALG00000008601,ENSGALG00000006175,ENSGALG00000010597,ENSGALG00000008341,ENSGALG00000001565,ENSGALG00000014252,ENSGALG00000000293,ENSGALG00000026646,ENSGALG00000007381,ENSGALG00000011926,ENSGALG00000002623,ENSGALG00000011509,ENSGALG00000003512	4	ENSGALG00000008713,ENSGALG00000000044,ENSGALG00000001506,ENSGALG00000009369
GO:0043168	anion binding	molecular_function	5.2127e-06	197	1039	1956	14356	76	ENSGALG00000026809,ENSGALG00000001903,Novel00435,ENSGALG00000016311,ENSGALG00000015504,ENSGALG00000008972,ENSGALG00000007519,ENSGALG00000012662,ENSGALG00000015004,ENSGALG00000023135,ENSGALG00000014914,ENSGALG00000012365,ENSGALG00000000893,ENSGALG00000016349,ENSGALG00000008661,ENSGALG00000016955,ENSGALG00000016728,ENSGALG00000016205,ENSGALG00000002909,ENSGALG00000017072,ENSGALG00000004860,ENSGALG0…	121	ENSGALG00000009476,ENSGALG00000000970,ENSGALG00000003071,ENSGALG00000012546,ENSGALG00000007072,ENSGALG00000008226,ENSGALG00000007447,ENSGALG00000026741,ENSGALG00000003386,ENSGALG00000016486,ENSGALG00000015662,ENSGALG00000005517,ENSGALG00000015982,ENSGALG00000026733,ENSGALG00000007768,ENSGALG00000009553,ENSGALG00000008931,ENSGALG00000007354,ENSGALG00000011289,ENSGALG00000016438,Novel00380,ENSGALG0…
GO:0030414	peptidase inhibitor activity	molecular_function	5.3954e-06	22	1039	103	14356	18	ENSGALG00000000293,ENSGALG00000026646,ENSGALG00000008341,ENSGALG00000014252,ENSGALG00000001565,ENSGALG00000006175,ENSGALG00000010597,Novel01420,ENSGALG00000004591,ENSGALG00000022964,ENSGALG00000008601,ENSGALG00000017040,ENSGALG00000009315,ENSGALG00000003512,ENSGALG00000011926,ENSGALG00000011509,ENSGALG00000002623,ENSGALG00000007381	4	ENSGALG00000009369,ENSGALG00000008713,ENSGALG00000000044,ENSGALG00000001506
GO:0016491	oxidoreductase activity	molecular_function	9.8707e-06	73	1039	621	14356	28	ENSGALG00000008997,ENSGALG00000010792,ENSGALG00000004521,ENSGALG00000014766,ENSGALG00000002030,Novel01339,Novel00934,ENSGALG00000013535,ENSGALG00000005795,ENSGALG00000016430,ENSGALG00000002159,ENSGALG00000008040,ENSGALG00000011056,ENSGALG00000018378,Novel01197,ENSGALG00000005077,ENSGALG00000003303,ENSGALG00000010911,ENSGALG00000012754,ENSGALG00000010522,ENSGALG00000010001,ENSGALG00000005301,ENSGA…	45	ENSGALG00000013098,ENSGALG00000003158,ENSGALG00000000527,ENSGALG00000004491,ENSGALG00000005723,ENSGALG00000007072,ENSGALG00000003071,ENSGALG00000007132,ENSGALG00000017282,ENSGALG00000002358,Novel00610,ENSGALG00000009369,ENSGALG00000021275,ENSGALG00000016102,ENSGALG00000004050,ENSGALG00000013257,Novel00247,ENSGALG00000001949,ENSGALG00000028929,ENSGALG00000012705,ENSGALG00000016442,ENSGALG000000161…
GO:0005524	ATP binding	molecular_function	3.8009e-05	125	1039	1151	14356	41	ENSGALG00000006623,ENSGALG00000007551,ENSGALG00000003532,ENSGALG00000010040,ENSGALG00000010175,ENSGALG00000016323,ENSGALG00000003537,Novel00140,ENSGALG00000011517,ENSGALG00000014725,ENSGALG00000009403,ENSGALG00000003689,ENSGALG00000011838,ENSGALG00000022191,ENSGALG00000016496,ENSGALG00000016728,ENSGALG00000016205,ENSGALG00000026389,ENSGALG00000017072,ENSGALG00000006982,ENSGALG00000016872,ENSGALG0…	84	ENSGALG00000003922,ENSGALG00000008571,ENSGALG00000005961,ENSGALG00000007191,ENSGALG00000003881,ENSGALG00000010542,ENSGALG00000009298,ENSGALG00000015338,ENSGALG00000006037,ENSGALG00000010884,ENSGALG00000015691,ENSGALG00000008095,ENSGALG00000009070,ENSGALG00000003851,ENSGALG00000015038,ENSGALG00000008049,ENSGALG00000027798,ENSGALG00000024159,ENSGALG00000012508,ENSGALG00000000878,ENSGALG00000012223,…
GO:0016851	magnesium chelatase activity	molecular_function	4.2594e-05	4	1039	4	14356	0		4	ENSGALG00000016676,ENSGALG00000012348,ENSGALG00000012915,ENSGALG00000006037
GO:0051002	ligase activity, forming nitrogen-metal bonds	molecular_function	4.2594e-05	4	1039	4	14356	0		4	ENSGALG00000012348,ENSGALG00000006037,ENSGALG00000012915,ENSGALG00000016676
GO:0051003	ligase activity, forming nitrogen-metal bonds, forming coordination complexes	molecular_function	4.2594e-05	4	1039	4	14356	0		4	ENSGALG00000016676,ENSGALG00000012348,ENSGALG00000006037,ENSGALG00000012915
GO:0061134	peptidase regulator activity	molecular_function	5.1182e-05	22	1039	118	14356	18	ENSGALG00000000293,ENSGALG00000026646,ENSGALG00000008341,ENSGALG00000014252,ENSGALG00000001565,ENSGALG00000006175,ENSGALG00000010597,ENSGALG00000004591,Novel01420,ENSGALG00000017040,ENSGALG00000009315,ENSGALG00000022964,ENSGALG00000008601,ENSGALG00000003512,ENSGALG00000011926,ENSGALG00000002623,ENSGALG00000011509,ENSGALG00000007381	4	ENSGALG00000009369,ENSGALG00000008713,ENSGALG00000000044,ENSGALG00000001506
GO:0032559	adenyl ribonucleotide binding	molecular_function	7.117e-05	125	1039	1167	14356	41	ENSGALG00000011744,ENSGALG00000009700,ENSGALG00000026809,ENSGALG00000011715,ENSGALG00000016311,ENSGALG00000003251,ENSGALG00000011031,ENSGALG00000015004,ENSGALG00000002896,ENSGALG00000012662,ENSGALG00000011695,ENSGALG00000016872,ENSGALG00000004727,ENSGALG00000012365,ENSGALG00000027592,ENSGALG00000016349,ENSGALG00000000685,ENSGALG00000016955,ENSGALG00000016564,ENSGALG00000002899,ENSGALG00000001965,…	84	ENSGALG00000005451,ENSGALG00000021399,ENSGALG00000006110,ENSGALG00000012546,ENSGALG00000000970,ENSGALG00000009476,ENSGALG00000017180,ENSGALG00000005517,ENSGALG00000015982,ENSGALG00000001617,ENSGALG00000017064,ENSGALG00000026741,ENSGALG00000010311,ENSGALG00000012915,ENSGALG00000012348,ENSGALG00000007768,ENSGALG00000014331,ENSGALG00000016438,ENSGALG00000007354,ENSGALG00000006221,ENSGALG00000009553,…
GO:0030554	adenyl nucleotide binding	molecular_function	0.00013437	125	1039	1185	14356	41	ENSGALG00000000685,ENSGALG00000027592,ENSGALG00000016349,ENSGALG00000001965,ENSGALG00000002899,ENSGALG00000016955,ENSGALG00000016564,ENSGALG00000016872,ENSGALG00000011695,ENSGALG00000012365,ENSGALG00000004727,ENSGALG00000011031,ENSGALG00000012662,ENSGALG00000002896,ENSGALG00000015004,ENSGALG00000026809,ENSGALG00000009700,ENSGALG00000011744,ENSGALG00000016311,ENSGALG00000003251,ENSGALG00000011715,…	84	ENSGALG00000015728,ENSGALG00000010827,ENSGALG00000003085,ENSGALG00000015708,ENSGALG00000012160,ENSGALG00000014447,ENSGALG00000016582,ENSGALG00000006470,ENSGALG00000029150,ENSGALG00000013384,ENSGALG00000008094,ENSGALG00000006790,ENSGALG00000003553,ENSGALG00000006221,ENSGALG00000009553,ENSGALG00000007354,ENSGALG00000016438,ENSGALG00000015465,Novel01572,ENSGALG00000013356,ENSGALG00000011901,Novel013…
GO:0008574	ATP-dependent microtubule motor activity, plus-end-directed	molecular_function	0.00019326	6	1039	12	14356	0		6	ENSGALG00000006470,ENSGALG00000012160,ENSGALG00000004195,ENSGALG00000000878,ENSGALG00000006790,ENSGALG00000006221
GO:0003777	microtubule motor activity	molecular_function	0.00019538	15	1039	66	14356	0		15	ENSGALG00000005806,ENSGALG00000005517,ENSGALG00000003231,ENSGALG00000006470,ENSGALG00000010120,ENSGALG00000001798,ENSGALG00000011901,ENSGALG00000004195,ENSGALG00000012160,ENSGALG00000013208,ENSGALG00000008095,ENSGALG00000006221,ENSGALG00000006790,ENSGALG00000017180,ENSGALG00000000878
GO:0004857	enzyme inhibitor activity	molecular_function	0.00019984	28	1039	186	14356	23	ENSGALG00000007381,ENSGALG00000011926,ENSGALG00000011509,ENSGALG00000002623,ENSGALG00000003512,ENSGALG00000028797,ENSGALG00000011278,Novel01420,ENSGALG00000004591,ENSGALG00000008601,ENSGALG00000022964,ENSGALG00000017040,ENSGALG00000009315,ENSGALG00000006175,ENSGALG00000010597,ENSGALG00000000812,ENSGALG00000001229,ENSGALG00000008341,ENSGALG00000001565,ENSGALG00000014252,ENSGALG00000000293,ENSGALG0…	5	ENSGALG00000008713,ENSGALG00000000044,ENSGALG00000001506,ENSGALG00000009369,ENSGALG00000002116
GO:0015631	tubulin binding	molecular_function	0.00020348	29	1039	191	14356	4	ENSGALG00000011560,ENSGALG00000001903,ENSGALG00000014873,ENSGALG00000011562	25	ENSGALG00000005806,ENSGALG00000005517,ENSGALG00000010120,ENSGALG00000001798,ENSGALG00000011901,ENSGALG00000006271,ENSGALG00000006110,ENSGALG00000006221,ENSGALG00000014999,ENSGALG00000006790,ENSGALG00000015633,ENSGALG00000000878,ENSGALG00000008584,ENSGALG00000003231,ENSGALG00000006470,ENSGALG00000008049,ENSGALG00000017073,ENSGALG00000004195,ENSGALG00000017148,ENSGALG00000012160,ENSGALG00000001801,…
GO:0035639	purine ribonucleoside triphosphate binding	molecular_function	0.00030529	142	1039	1428	14356	50	ENSGALG00000016728,ENSGALG00000016205,ENSGALG00000004860,ENSGALG00000017072,ENSGALG00000014725,ENSGALG00000003689,ENSGALG00000006623,ENSGALG00000007551,ENSGALG00000026313,ENSGALG00000010040,ENSGALG00000008972,ENSGALG00000012662,ENSGALG00000015004,ENSGALG00000026809,ENSGALG00000016311,ENSGALG00000016349,ENSGALG00000016955,ENSGALG00000023135,ENSGALG00000012365,ENSGALG00000016844,ENSGALG00000006982,…	92	ENSGALG00000011015,ENSGALG00000013208,ENSGALG00000006051,ENSGALG00000004195,ENSGALG00000010195,ENSGALG00000007507,ENSGALG00000002663,ENSGALG00000015983,ENSGALG00000010120,ENSGALG00000003510,ENSGALG00000016676,ENSGALG00000015691,ENSGALG00000015338,ENSGALG00000006037,ENSGALG00000009070,ENSGALG00000027798,ENSGALG00000012508,ENSGALG00000024159,ENSGALG00000003922,ENSGALG00000007191,ENSGALG00000005961,…
GO:0001882	nucleoside binding	molecular_function	0.00036579	143	1039	1445	14356	50	ENSGALG00000012365,ENSGALG00000023135,ENSGALG00000016955,ENSGALG00000016349,ENSGALG00000016311,ENSGALG00000026809,ENSGALG00000012662,ENSGALG00000015004,ENSGALG00000008972,ENSGALG00000007551,ENSGALG00000026313,ENSGALG00000010040,ENSGALG00000006623,ENSGALG00000014725,ENSGALG00000003689,ENSGALG00000016728,ENSGALG00000016205,ENSGALG00000004860,ENSGALG00000017072,ENSGALG00000028440,ENSGALG00000004727,…	93	Novel00380,ENSGALG00000015465,Novel01319,ENSGALG00000011901,ENSGALG00000016312,ENSGALG00000014924,ENSGALG00000009553,ENSGALG00000011289,ENSGALG00000007354,ENSGALG00000016438,ENSGALG00000014447,ENSGALG00000029150,ENSGALG00000013384,ENSGALG00000015728,ENSGALG00000010827,ENSGALG00000003085,ENSGALG00000026741,ENSGALG00000007447,ENSGALG00000005517,ENSGALG00000015982,ENSGALG00000009476,ENSGALG000000009…
GO:0032550	purine ribonucleoside binding	molecular_function	0.00036641	142	1039	1434	14356	50	ENSGALG00000016496,ENSGALG00000026389,ENSGALG00000022191,ENSGALG00000011618,ENSGALG00000006982,ENSGALG00000016844,ENSGALG00000010175,ENSGALG00000016323,ENSGALG00000003532,ENSGALG00000011838,ENSGALG00000009403,ENSGALG00000003537,Novel00140,ENSGALG00000011517,ENSGALG00000003251,ENSGALG00000011715,ENSGALG00000016485,ENSGALG00000009700,ENSGALG00000011744,ENSGALG00000002896,ENSGALG00000011031,ENSGALG0…	92	ENSGALG00000011386,ENSGALG00000015874,ENSGALG00000017350,ENSGALG00000000878,ENSGALG00000012223,ENSGALG00000004516,Novel01304,ENSGALG00000001298,Novel01719,ENSGALG00000003231,ENSGALG00000009854,ENSGALG00000010356,ENSGALG00000010542,ENSGALG00000021653,ENSGALG00000008571,ENSGALG00000008049,ENSGALG00000010884,ENSGALG00000008095,ENSGALG00000015038,ENSGALG00000003851,ENSGALG00000017064,ENSGALG000000016…
GO:0001883	purine nucleoside binding	molecular_function	0.00037675	142	1039	1435	14356	50	ENSGALG00000017072,ENSGALG00000004860,ENSGALG00000016728,ENSGALG00000016205,ENSGALG00000003689,ENSGALG00000014725,ENSGALG00000006623,ENSGALG00000010040,ENSGALG00000026313,ENSGALG00000007551,ENSGALG00000008972,ENSGALG00000015004,ENSGALG00000012662,ENSGALG00000026809,ENSGALG00000016311,ENSGALG00000016349,ENSGALG00000016955,ENSGALG00000023135,ENSGALG00000012365,ENSGALG00000016844,ENSGALG00000006982,…	92	ENSGALG00000013208,ENSGALG00000011015,ENSGALG00000010195,ENSGALG00000006051,ENSGALG00000004195,ENSGALG00000007507,ENSGALG00000002663,ENSGALG00000010120,ENSGALG00000015983,ENSGALG00000016676,ENSGALG00000003510,ENSGALG00000009070,ENSGALG00000015338,ENSGALG00000015691,ENSGALG00000006037,ENSGALG00000027798,ENSGALG00000024159,ENSGALG00000012508,ENSGALG00000003922,ENSGALG00000005961,ENSGALG00000007191,…
GO:0032549	ribonucleoside binding	molecular_function	0.00041922	142	1039	1438	14356	50	ENSGALG00000026809,ENSGALG00000016311,ENSGALG00000008972,ENSGALG00000012662,ENSGALG00000015004,ENSGALG00000023135,ENSGALG00000012365,ENSGALG00000016349,ENSGALG00000016955,ENSGALG00000016205,ENSGALG00000016728,ENSGALG00000017072,ENSGALG00000004860,ENSGALG00000006623,ENSGALG00000007551,ENSGALG00000010040,ENSGALG00000026313,ENSGALG00000014725,ENSGALG00000003689,ENSGALG00000009700,ENSGALG00000011744,…	92	ENSGALG00000000970,ENSGALG00000009476,ENSGALG00000008226,ENSGALG00000012546,ENSGALG00000007447,ENSGALG00000026741,ENSGALG00000015982,ENSGALG00000005517,ENSGALG00000007768,ENSGALG00000009553,ENSGALG00000016438,ENSGALG00000007354,ENSGALG00000011289,ENSGALG00000011901,Novel01319,Novel00380,ENSGALG00000015465,ENSGALG00000014924,ENSGALG00000015728,ENSGALG00000003085,ENSGALG00000010827,ENSGALG000000144…
GO:0032553	ribonucleotide binding	molecular_function	0.00045282	144	1039	1465	14356	51	ENSGALG00000002896,ENSGALG00000007509,ENSGALG00000011031,ENSGALG00000003251,ENSGALG00000011715,ENSGALG00000016485,ENSGALG00000014766,ENSGALG00000009700,ENSGALG00000011744,ENSGALG00000001965,ENSGALG00000002899,ENSGALG00000016564,ENSGALG00000000685,ENSGALG00000027592,ENSGALG00000028440,ENSGALG00000004727,ENSGALG00000016872,ENSGALG00000011695,ENSGALG00000006982,ENSGALG00000016844,ENSGALG00000016496,…	93	ENSGALG00000014331,ENSGALG00000005164,ENSGALG00000012348,ENSGALG00000012915,ENSGALG00000010311,ENSGALG00000017064,ENSGALG00000001617,ENSGALG00000017180,ENSGALG00000006110,ENSGALG00000021399,ENSGALG00000005451,ENSGALG00000016582,ENSGALG00000006470,ENSGALG00000008094,ENSGALG00000015708,ENSGALG00000012160,ENSGALG00000013356,ENSGALG00000011476,Novel01572,ENSGALG00000009955,ENSGALG00000028501,ENSGALG0…
GO:0097367	carbohydrate derivative binding	molecular_function	0.00048269	160	1039	1659	14356	61	ENSGALG00000016844,ENSGALG00000006982,ENSGALG00000022191,ENSGALG00000011618,ENSGALG00000004591,ENSGALG00000003957,ENSGALG00000026389,ENSGALG00000016496,ENSGALG00000002623,Novel00140,ENSGALG00000003537,ENSGALG00000011517,ENSGALG00000026811,ENSGALG00000011838,ENSGALG00000009403,ENSGALG00000010175,ENSGALG00000016323,ENSGALG00000003532,ENSGALG00000011031,ENSGALG00000007509,ENSGALG00000002896,Novel009…	99	ENSGALG00000009854,ENSGALG00000010356,Novel01719,ENSGALG00000001298,ENSGALG00000003231,ENSGALG00000004516,Novel01304,ENSGALG00000000878,ENSGALG00000012223,ENSGALG00000017350,ENSGALG00000015874,ENSGALG00000011386,ENSGALG00000027346,ENSGALG00000010884,ENSGALG00000015038,ENSGALG00000003851,ENSGALG00000008095,ENSGALG00000008049,ENSGALG00000008571,ENSGALG00000010542,ENSGALG00000021653,ENSGALG000000051…
GO:0019900	kinase binding	molecular_function	0.00050256	46	1039	370	14356	24	ENSGALG00000001977,ENSGALG00000027188,ENSGALG00000004902,ENSGALG00000001551,ENSGALG00000005796,ENSGALG00000007403,ENSGALG00000011562,ENSGALG00000007364,ENSGALG00000008347,ENSGALG00000026525,ENSGALG00000016311,ENSGALG00000006942,ENSGALG00000011278,ENSGALG00000008096,ENSGALG00000005906,ENSGALG00000009699,ENSGALG00000006211,ENSGALG00000006503,ENSGALG00000014783,ENSGALG00000010175,ENSGALG00000003267,…	22	ENSGALG00000025810,ENSGALG00000003231,ENSGALG00000010854,ENSGALG00000011281,ENSGALG00000007768,ENSGALG00000017148,ENSGALG00000000169,ENSGALG00000009369,ENSGALG00000012836,ENSGALG00000010148,ENSGALG00000006110,ENSGALG00000013420,ENSGALG00000009258,ENSGALG00000013875,ENSGALG00000006351,ENSGALG00000019867,ENSGALG00000006267,ENSGALG00000006271,ENSGALG00000016312,ENSGALG00000003922,ENSGALG00000004161,…
GO:0032555	purine ribonucleotide binding	molecular_function	0.00062339	142	1039	1452	14356	50	ENSGALG00000002896,ENSGALG00000011031,ENSGALG00000007509,ENSGALG00000011715,ENSGALG00000016485,ENSGALG00000003251,ENSGALG00000011744,ENSGALG00000009700,ENSGALG00000002899,ENSGALG00000016564,ENSGALG00000001965,ENSGALG00000027592,ENSGALG00000000685,ENSGALG00000004727,ENSGALG00000028440,ENSGALG00000011695,ENSGALG00000016872,ENSGALG00000006982,ENSGALG00000016844,ENSGALG00000016496,ENSGALG00000026389,…	92	ENSGALG00000014331,ENSGALG00000010311,ENSGALG00000012915,ENSGALG00000005164,ENSGALG00000012348,ENSGALG00000001617,ENSGALG00000017064,ENSGALG00000021399,ENSGALG00000006110,ENSGALG00000005451,ENSGALG00000017180,ENSGALG00000006470,ENSGALG00000008094,ENSGALG00000016582,ENSGALG00000015708,ENSGALG00000012160,ENSGALG00000009955,ENSGALG00000005806,ENSGALG00000028501,Novel01572,ENSGALG00000013356,ENSGALG0…
GO:0019136	deoxynucleoside kinase activity	molecular_function	0.0010264	3	1039	4	14356	0		3	ENSGALG00000028501,ENSGALG00000007191,ENSGALG00000005961
GO:0017076	purine nucleotide binding	molecular_function	0.0010531	142	1039	1471	14356	50	ENSGALG00000011031,ENSGALG00000007509,ENSGALG00000002896,ENSGALG00000011744,ENSGALG00000009700,ENSGALG00000011715,ENSGALG00000016485,ENSGALG00000003251,ENSGALG00000027592,ENSGALG00000000685,ENSGALG00000002899,ENSGALG00000016564,ENSGALG00000001965,ENSGALG00000011695,ENSGALG00000016872,ENSGALG00000004727,ENSGALG00000028440,ENSGALG00000016844,ENSGALG00000006982,ENSGALG00000022191,ENSGALG00000011618,…	92	ENSGALG00000010311,ENSGALG00000005164,ENSGALG00000012348,ENSGALG00000012915,ENSGALG00000014331,ENSGALG00000006110,ENSGALG00000021399,ENSGALG00000005451,ENSGALG00000017180,ENSGALG00000001617,ENSGALG00000017064,ENSGALG00000015708,ENSGALG00000012160,ENSGALG00000008094,ENSGALG00000006470,ENSGALG00000016582,ENSGALG00000006790,ENSGALG00000003553,ENSGALG00000006221,ENSGALG00000009955,ENSGALG00000028501,…
GO:0030170	pyridoxal phosphate binding	molecular_function	0.0011872	11	1039	51	14356	4	ENSGALG00000012365,ENSGALG00000016205,ENSGALG00000004553,ENSGALG00000000893	7	ENSGALG00000001295,ENSGALG00000015053,ENSGALG00000012418,ENSGALG00000004158,ENSGALG00000005046,ENSGALG00000020943,ENSGALG00000008992
GO:0043566	structure-specific DNA binding	molecular_function	0.0012298	21	1039	138	14356	6	ENSGALG00000011294,ENSGALG00000014398,ENSGALG00000005796,ENSGALG00000028033,ENSGALG00000011958,ENSGALG00000002286	15	ENSGALG00000000169,ENSGALG00000012348,ENSGALG00000012915,ENSGALG00000010748,ENSGALG00000017073,ENSGALG00000001616,ENSGALG00000010669,ENSGALG00000002116,ENSGALG00000012405,ENSGALG00000001954,ENSGALG00000004516,ENSGALG00000015633,ENSGALG00000004794,ENSGALG00000003522,ENSGALG00000000372
GO:0016638	oxidoreductase activity, acting on the CH-NH2 group of donors	molecular_function	0.0012734	6	1039	18	14356	2	ENSGALG00000028247,ENSGALG00000014766	4	ENSGALG00000028939,ENSGALG00000027346,Novel00610,ENSGALG00000015053
GO:0008301	DNA binding, bending	molecular_function	0.0015454	4	1039	8	14356	1	ENSGALG00000029169	3	ENSGALG00000010745,ENSGALG00000003922,ENSGALG00000015633
GO:0003995	acyl-CoA dehydrogenase activity	molecular_function	0.0017545	5	1039	13	14356	2	ENSGALG00000008040,ENSGALG00000002159	3	ENSGALG00000007072,ENSGALG00000004686,ENSGALG00000007132
GO:0004364	glutathione transferase activity	molecular_function	0.0020763	4	1039	10	14356	0		4	ENSGALG00000021275,ENSGALG00000016328,ENSGALG00000013098,ENSGALG00000016324
GO:0046943	carboxylic acid transmembrane transporter activity	molecular_function	0.0021835	15	1039	89	14356	9	ENSGALG00000014868,ENSGALG00000028871,ENSGALG00000015916,ENSGALG00000008497,ENSGALG00000001717,ENSGALG00000012847,ENSGALG00000006880,ENSGALG00000002783,ENSGALG00000004729	6	ENSGALG00000026089,ENSGALG00000007596,ENSGALG00000012985,ENSGALG00000000417,ENSGALG00000011483,Novel00098
GO:0008017	microtubule binding	molecular_function	0.0022527	21	1039	142	14356	1	ENSGALG00000001903	20	ENSGALG00000012160,ENSGALG00000013208,ENSGALG00000008095,ENSGALG00000012836,ENSGALG00000003231,ENSGALG00000008049,ENSGALG00000006470,ENSGALG00000004195,ENSGALG00000006110,ENSGALG00000006221,ENSGALG00000006790,ENSGALG00000014999,ENSGALG00000008584,ENSGALG00000000878,ENSGALG00000015633,ENSGALG00000005517,ENSGALG00000005806,ENSGALG00000010120,ENSGALG00000011901,ENSGALG00000006271
GO:0005342	organic acid transmembrane transporter activity	molecular_function	0.0024385	15	1039	90	14356	9	ENSGALG00000014868,ENSGALG00000028871,ENSGALG00000015916,ENSGALG00000008497,ENSGALG00000002783,ENSGALG00000004729,ENSGALG00000001717,ENSGALG00000006880,ENSGALG00000012847	6	ENSGALG00000007596,ENSGALG00000026089,Novel00098,ENSGALG00000012985,ENSGALG00000000417,ENSGALG00000011483
GO:0019901	protein kinase binding	molecular_function	0.0027841	39	1039	328	14356	21	ENSGALG00000011278,ENSGALG00000016311,ENSGALG00000007364,ENSGALG00000008347,ENSGALG00000005796,ENSGALG00000011562,ENSGALG00000007403,ENSGALG00000004902,ENSGALG00000001551,ENSGALG00000001977,ENSGALG00000027188,ENSGALG00000009977,ENSGALG00000001229,ENSGALG00000003750,ENSGALG00000003267,ENSGALG00000006503,ENSGALG00000014783,ENSGALG00000006211,ENSGALG00000009699,ENSGALG00000008096,ENSGALG00000005906	18	ENSGALG00000006110,ENSGALG00000013420,ENSGALG00000010148,ENSGALG00000009369,ENSGALG00000000169,ENSGALG00000012836,ENSGALG00000017148,ENSGALG00000010854,ENSGALG00000007768,ENSGALG00000025810,ENSGALG00000003231,ENSGALG00000004161,ENSGALG00000006790,ENSGALG00000003922,ENSGALG00000006271,ENSGALG00000016312,ENSGALG00000006267,ENSGALG00000013875
GO:0016805	dipeptidase activity	molecular_function	0.0029577	4	1039	9	14356	2	ENSGALG00000022789,ENSGALG00000006175	2	ENSGALG00000019514,ENSGALG00000013697
GO:0008514	organic anion transmembrane transporter activity	molecular_function	0.0030334	16	1039	101	14356	9	ENSGALG00000015916,ENSGALG00000012847,ENSGALG00000006880,ENSGALG00000002783,ENSGALG00000028871,ENSGALG00000008497,ENSGALG00000014868,ENSGALG00000001717,ENSGALG00000004729	7	ENSGALG00000026089,ENSGALG00000007596,ENSGALG00000027743,ENSGALG00000011483,ENSGALG00000012985,ENSGALG00000000417,Novel00098
GO:0042802	identical protein binding	molecular_function	0.003195	73	1039	718	14356	30	ENSGALG00000011562,ENSGALG00000025887,ENSGALG00000002896,ENSGALG00000022789,ENSGALG00000002987,ENSGALG00000008096,ENSGALG00000017153,ENSGALG00000015143,ENSGALG00000009977,ENSGALG00000004771,ENSGALG00000027067,ENSGALG00000008308,ENSGALG00000022191,ENSGALG00000026965,ENSGALG00000015544,ENSGALG00000003321,ENSGALG00000003957,ENSGALG00000026525,ENSGALG00000016205,ENSGALG00000013814,ENSGALG00000006211,…	43	ENSGALG00000009369,ENSGALG00000012348,ENSGALG00000007848,ENSGALG00000001126,ENSGALG00000008226,ENSGALG00000015633,ENSGALG00000006511,ENSGALG00000003158,ENSGALG00000001459,ENSGALG00000016130,ENSGALG00000011058,ENSGALG00000006470,ENSGALG00000017261,ENSGALG00000027743,ENSGALG00000008931,ENSGALG00000007485,ENSGALG00000006134,ENSGALG00000028501,ENSGALG00000012418,ENSGALG00000016797,ENSGALG00000014701,…
GO:0036094	small molecule binding	molecular_function	0.0032179	181	1039	1999	14356	65	ENSGALG00000026313,ENSGALG00000010040,ENSGALG00000007551,ENSGALG00000006623,ENSGALG00000003689,ENSGALG00000014725,ENSGALG00000007109,ENSGALG00000004860,ENSGALG00000017072,ENSGALG00000016205,ENSGALG00000016728,ENSGALG00000012365,ENSGALG00000023135,ENSGALG00000016955,ENSGALG00000016349,ENSGALG00000016311,Novel00435,ENSGALG00000026809,ENSGALG00000002030,ENSGALG00000015004,ENSGALG00000012662,ENSGALG0…	116	ENSGALG00000009298,ENSGALG00000003881,ENSGALG00000007191,ENSGALG00000005961,ENSGALG00000003922,ENSGALG00000012508,ENSGALG00000024159,ENSGALG00000027798,ENSGALG00000005046,ENSGALG00000003212,ENSGALG00000009070,ENSGALG00000011568,ENSGALG00000015338,ENSGALG00000006037,ENSGALG00000015691,ENSGALG00000003510,ENSGALG00000016676,ENSGALG00000015983,ENSGALG00000010120,ENSGALG00000002663,ENSGALG00000007507,…
GO:0048037	cofactor binding	molecular_function	0.0037336	29	1039	232	14356	10	ENSGALG00000000893,ENSGALG00000007519,ENSGALG00000003303,ENSGALG00000016205,ENSGALG00000012365,Novel00435,ENSGALG00000004553,ENSGALG00000002159,ENSGALG00000014766,ENSGALG00000002030	19	ENSGALG00000005046,ENSGALG00000017282,ENSGALG00000028939,ENSGALG00000022565,ENSGALG00000004201,ENSGALG00000009948,ENSGALG00000020943,ENSGALG00000027346,ENSGALG00000004158,ENSGALG00000015053,ENSGALG00000012418,ENSGALG00000001295,ENSGALG00000008992,ENSGALG00000007072,ENSGALG00000004686,Novel00247,ENSGALG00000004003,ENSGALG00000007503,ENSGALG00000007132
GO:0016740	transferase activity	molecular_function	0.0041994	157	1039	1745	14356	70	ENSGALG00000016560,ENSGALG00000012365,ENSGALG00000010256,ENSGALG00000008098,ENSGALG00000012704,ENSGALG00000000893,ENSGALG00000007978,ENSGALG00000011571,ENSGALG00000016311,ENSGALG00000011278,ENSGALG00000015004,ENSGALG00000012662,ENSGALG00000008791,ENSGALG00000005701,ENSGALG00000011562,ENSGALG00000016338,ENSGALG00000000557,ENSGALG00000010040,ENSGALG00000001371,ENSGALG00000009848,ENSGALG00000005071,…	87	ENSGALG00000014924,ENSGALG00000021275,Novel00380,ENSGALG00000011901,Novel01319,ENSGALG00000016312,ENSGALG00000007354,ENSGALG00000016583,ENSGALG00000016438,ENSGALG00000010681,ENSGALG00000015120,ENSGALG00000029150,ENSGALG00000008795,ENSGALG00000014447,ENSGALG00000010827,ENSGALG00000003085,ENSGALG00000015728,ENSGALG00000003660,ENSGALG00000015982,ENSGALG00000009476,ENSGALG00000010286,ENSGALG000000009…
GO:0043142	single-stranded DNA-dependent ATPase activity	molecular_function	0.0043201	3	1039	5	14356	0		3	ENSGALG00000004037,ENSGALG00000014924,ENSGALG00000004516
GO:0005506	iron ion binding	molecular_function	0.0044065	20	1039	147	14356	10	ENSGALG00000010001,ENSGALG00000018634,ENSGALG00000005795,ENSGALG00000010792,ENSGALG00000012754,ENSGALG00000010911,ENSGALG00000006453,ENSGALG00000013535,ENSGALG00000004638,ENSGALG00000011056	10	ENSGALG00000007463,ENSGALG00000003071,ENSGALG00000022703,Novel00042,ENSGALG00000016102,ENSGALG00000004050,ENSGALG00000011950,ENSGALG00000007468,ENSGALG00000011894,ENSGALG00000002358
GO:0048256	flap endonuclease activity	molecular_function	0.0045231	3	1039	5	14356	0		3	ENSGALG00000010748,ENSGALG00000004037,ENSGALG00000024076
GO:0016647	oxidoreductase activity, acting on the CH-NH group of donors, oxygen as acceptor	molecular_function	0.0046755	2	1039	2	14356	1	ENSGALG00000015977	1	ENSGALG00000003557
GO:0046592	polyamine oxidase activity	molecular_function	0.0046755	2	1039	2	14356	1	ENSGALG00000015977	1	ENSGALG00000003557
GO:0004740	pyruvate dehydrogenase (acetyl-transferring) kinase activity	molecular_function	0.0047078	2	1039	2	14356	1	ENSGALG00000016323	1	ENSGALG00000013235
GO:0019206	nucleoside kinase activity	molecular_function	0.0050183	4	1039	11	14356	0		4	ENSGALG00000028501,ENSGALG00000003510,ENSGALG00000005961,ENSGALG00000007191
GO:0004514	nicotinate-nucleotide diphosphorylase (carboxylating) activity	molecular_function	0.0050366	2	1039	2	14356	2	ENSGALG00000008098,ENSGALG00000016133	0
GO:0042392	sphingosine-1-phosphate phosphatase activity	molecular_function	0.0050669	2	1039	2	14356	1	ENSGALG00000010818	1	ENSGALG00000005245
GO:0070573	metallodipeptidase activity	molecular_function	0.0052807	2	1039	2	14356	2	ENSGALG00000022789,ENSGALG00000006175	0
GO:0008094	DNA-dependent ATPase activity	molecular_function	0.0057106	10	1039	51	14356	0		10	ENSGALG00000012915,ENSGALG00000012348,ENSGALG00000004516,ENSGALG00000003922,ENSGALG00000003522,ENSGALG00000015465,ENSGALG00000001298,ENSGALG00000017064,ENSGALG00000014924,ENSGALG00000004037
GO:0034701	tripeptidase activity	molecular_function	0.0058766	2	1039	2	14356	0		2	ENSGALG00000019514,ENSGALG00000013697
GO:0004704	NF-kappaB-inducing kinase activity	molecular_function	0.0059923	2	1039	2	14356	1	ENSGALG00000000685	1	ENSGALG00000013356
GO:0019825	oxygen binding	molecular_function	0.0062352	7	1039	34	14356	2	ENSGALG00000018634,ENSGALG00000010911	5	ENSGALG00000007468,ENSGALG00000004050,ENSGALG00000007463,ENSGALG00000011894,ENSGALG00000022703
GO:0035173	histone kinase activity	molecular_function	0.0063524	4	1039	11	14356	0		4	ENSGALG00000003085,ENSGALG00000027798,ENSGALG00000007768,ENSGALG00000000970
GO:0032403	protein complex binding	molecular_function	0.0064027	58	1039	556	14356	19	ENSGALG00000014908,ENSGALG00000007509,ENSGALG00000009920,ENSGALG00000028341,ENSGALG00000006370,ENSGALG00000002896,ENSGALG00000003512,ENSGALG00000011278,ENSGALG00000002286,ENSGALG00000001903,ENSGALG00000010566,ENSGALG00000002909,ENSGALG00000002623,ENSGALG00000010982,ENSGALG00000008661,ENSGALG00000027506,ENSGALG00000010175,ENSGALG00000028440,ENSGALG00000010818	39	ENSGALG00000013208,ENSGALG00000014788,ENSGALG00000012836,ENSGALG00000000169,ENSGALG00000003231,ENSGALG00000004195,ENSGALG00000003522,ENSGALG00000002663,ENSGALG00000006110,ENSGALG00000002346,ENSGALG00000015633,ENSGALG00000000878,ENSGALG00000000372,ENSGALG00000005517,ENSGALG00000010120,ENSGALG00000003386,ENSGALG00000001459,ENSGALG00000026741,ENSGALG00000010255,ENSGALG00000012160,ENSGALG00000021128,…
GO:0008483	transaminase activity	molecular_function	0.0064035	5	1039	17	14356	1	ENSGALG00000000893	4	ENSGALG00000025844,ENSGALG00000008992,ENSGALG00000004158,ENSGALG00000020943
GO:0004637	phosphoribosylamine-glycine ligase activity	molecular_function	0.0064747	2	1039	2	14356	0		2	ENSGALG00000015983,ENSGALG00000015982
GO:0004641	phosphoribosylformylglycinamidine cyclo-ligase activity	molecular_function	0.0064747	2	1039	2	14356	0		2	ENSGALG00000015982,ENSGALG00000015983
GO:0004644	phosphoribosylglycinamide formyltransferase activity	molecular_function	0.0064747	2	1039	2	14356	0		2	ENSGALG00000015982,ENSGALG00000015983
GO:0016882	cyclo-ligase activity	molecular_function	0.0064747	2	1039	2	14356	0		2	ENSGALG00000015983,ENSGALG00000015982
GO:0004779	sulfate adenylyltransferase activity	molecular_function	0.0065525	2	1039	2	14356	1	ENSGALG00000003689	1	ENSGALG00000010542
GO:0004781	sulfate adenylyltransferase (ATP) activity	molecular_function	0.0065525	2	1039	2	14356	1	ENSGALG00000003689	1	ENSGALG00000010542
GO:0008092	cytoskeletal protein binding	molecular_function	0.0069012	58	1039	556	14356	18	ENSGALG00000001903,ENSGALG00000015544,ENSGALG00000022789,ENSGALG00000016728,ENSGALG00000004928,ENSGALG00000016308,ENSGALG00000005930,ENSGALG00000011562,ENSGALG00000006370,ENSGALG00000014873,ENSGALG00000001977,ENSGALG00000010889,ENSGALG00000017153,ENSGALG00000011560,Novel00150,ENSGALG00000003548,ENSGALG00000009321,ENSGALG00000012704	40	ENSGALG00000000878,ENSGALG00000015633,ENSGALG00000002802,ENSGALG00000006110,ENSGALG00000003386,ENSGALG00000001459,ENSGALG00000002647,ENSGALG00000005517,ENSGALG00000001798,ENSGALG00000010120,ENSGALG00000012836,ENSGALG00000017148,ENSGALG00000001801,ENSGALG00000013208,ENSGALG00000017073,ENSGALG00000004195,ENSGALG00000012104,ENSGALG00000003231,ENSGALG00000006221,ENSGALG00000000585,ENSGALG00000008584,…
GO:0043167	ion binding	molecular_function	0.0069066	332	1039	3968	14356	158	ENSGALG00000016724,ENSGALG00000004917,ENSGALG00000008332,ENSGALG00000004638,ENSGALG00000010982,ENSGALG00000007109,ENSGALG00000004078,ENSGALG00000014751,ENSGALG00000016205,ENSGALG00000016281,ENSGALG00000002909,ENSGALG00000015506,ENSGALG00000006370,ENSGALG00000016440,ENSGALG00000017553,ENSGALG00000008905,ENSGALG00000014914,ENSGALG00000017019,ENSGALG00000012365,ENSGALG00000016266,ENSGALG00000025864,…	174	ENSGALG00000006271,ENSGALG00000009298,ENSGALG00000001295,Novel00359,ENSGALG00000003922,ENSGALG00000026038,ENSGALG00000005046,ENSGALG00000001954,ENSGALG00000028939,ENSGALG00000012508,ENSGALG00000004132,ENSGALG00000009070,ENSGALG00000019622,ENSGALG00000010120,ENSGALG00000002802,ENSGALG00000002663,ENSGALG00000010195,ENSGALG00000022565,ENSGALG00000004195,ENSGALG00000006051,ENSGALG00000011894,ENSGALG0…
GO:0016769	transferase activity, transferring nitrogenous groups	molecular_function	0.0080742	5	1039	18	14356	1	ENSGALG00000000893	4	ENSGALG00000020943,ENSGALG00000025844,ENSGALG00000008992,ENSGALG00000004158
GO:0031072	heat shock protein binding	molecular_function	0.0082559	9	1039	48	14356	6	ENSGALG00000003251,Novel00390,ENSGALG00000000947,ENSGALG00000011560,ENSGALG00000011562,ENSGALG00000027506	3	ENSGALG00000014331,ENSGALG00000002701,ENSGALG00000003085
GO:0046983	protein dimerization activity	molecular_function	0.0091615	67	1039	693	14356	27	ENSGALG00000001252,ENSGALG00000003267,ENSGALG00000007011,ENSGALG00000027594,ENSGALG00000006211,ENSGALG00000007109,ENSGALG00000027300,ENSGALG00000029169,ENSGALG00000002286,ENSGALG00000013814,ENSGALG00000016205,ENSGALG00000026525,ENSGALG00000014096,ENSGALG00000004771,ENSGALG00000027188,ENSGALG00000008308,ENSGALG00000017153,ENSGALG00000009977,ENSGALG00000028372,ENSGALG00000027315,ENSGALG00000022789,…	40	ENSGALG00000006534,ENSGALG00000003922,Novel00098,ENSGALG00000011967,ENSGALG00000027842,ENSGALG00000013086,ENSGALG00000020943,ENSGALG00000004023,ENSGALG00000015691,ENSGALG00000028939,ENSGALG00000027454,ENSGALG00000005046,ENSGALG00000002663,ENSGALG00000004003,ENSGALG00000014701,ENSGALG00000009690,ENSGALG00000003484,ENSGALG00000009157,ENSGALG00000027043,ENSGALG00000004794,ENSGALG00000017261,ENSGALG0…
GO:0000166	nucleotide binding	molecular_function	0.010578	164	1039	1845	14356	57	ENSGALG00000016728,ENSGALG00000016205,ENSGALG00000017072,ENSGALG00000004860,ENSGALG00000014725,ENSGALG00000003689,ENSGALG00000007551,ENSGALG00000010040,ENSGALG00000026313,ENSGALG00000006623,ENSGALG00000012662,ENSGALG00000015004,ENSGALG00000014398,ENSGALG00000008972,ENSGALG00000016311,ENSGALG00000026809,ENSGALG00000002030,Novel00435,ENSGALG00000016955,ENSGALG00000016349,ENSGALG00000012365,ENSGALG0…	107	ENSGALG00000010195,ENSGALG00000004195,ENSGALG00000022565,ENSGALG00000006051,ENSGALG00000011015,ENSGALG00000013208,ENSGALG00000010120,ENSGALG00000015983,ENSGALG00000016676,ENSGALG00000003510,ENSGALG00000004003,ENSGALG00000007507,ENSGALG00000002663,ENSGALG00000027798,ENSGALG00000024159,ENSGALG00000012508,ENSGALG00000015691,ENSGALG00000015338,ENSGALG00000006037,ENSGALG00000011568,ENSGALG00000009070,…
GO:1901265	nucleoside phosphate binding	molecular_function	0.010578	164	1039	1845	14356	57	ENSGALG00000003689,ENSGALG00000014725,ENSGALG00000006623,ENSGALG00000026313,ENSGALG00000010040,ENSGALG00000007551,ENSGALG00000004860,ENSGALG00000017072,ENSGALG00000016205,ENSGALG00000016728,ENSGALG00000016349,ENSGALG00000016955,ENSGALG00000023135,ENSGALG00000012365,ENSGALG00000008972,ENSGALG00000014398,ENSGALG00000015004,ENSGALG00000012662,Novel00435,ENSGALG00000002030,ENSGALG00000026809,ENSGALG0…	107	ENSGALG00000009070,ENSGALG00000011568,ENSGALG00000006037,ENSGALG00000015691,ENSGALG00000015338,ENSGALG00000012508,ENSGALG00000024159,ENSGALG00000027798,ENSGALG00000003922,ENSGALG00000009298,ENSGALG00000003881,ENSGALG00000007191,ENSGALG00000005961,ENSGALG00000011015,ENSGALG00000013208,ENSGALG00000004195,ENSGALG00000006051,ENSGALG00000022565,ENSGALG00000010195,ENSGALG00000002663,ENSGALG00000007507,…
GO:0004620	phospholipase activity	molecular_function	0.010744	10	1039	59	14356	6	ENSGALG00000005696,ENSGALG00000000771,ENSGALG00000026910,ENSGALG00000003750,ENSGALG00000012666,ENSGALG00000004792	4	ENSGALG00000010312,ENSGALG00000008875,ENSGALG00000015662,ENSGALG00000014997
GO:0003677	DNA binding	molecular_function	0.012032	117	1039	1315	14356	49	Novel00034,ENSGALG00000026525,ENSGALG00000011747,ENSGALG00000018639,ENSGALG00000002232,ENSGALG00000002286,ENSGALG00000013683,ENSGALG00000008308,ENSGALG00000004596,ENSGALG00000016440,ENSGALG00000027188,ENSGALG00000014096,ENSGALG00000005796,ENSGALG00000007011,ENSGALG00000003267,ENSGALG00000025956,ENSGALG00000001252,ENSGALG00000016115,ENSGALG00000005757,ENSGALG00000029169,ENSGALG00000011065,ENSGALG0…	68	Novel01687,ENSGALG00000016676,ENSGALG00000000372,ENSGALG00000004003,ENSGALG00000012223,ENSGALG00000004516,Novel01304,ENSGALG00000013420,ENSGALG00000001298,ENSGALG00000010748,ENSGALG00000017073,ENSGALG00000010356,ENSGALG00000000169,ENSGALG00000016468,ENSGALG00000003881,ENSGALG00000009212,ENSGALG00000007665,Novel00098,ENSGALG00000015692,ENSGALG00000005839,ENSGALG00000017493,ENSGALG00000028226,ENSGA…
GO:0030234	enzyme regulator activity	molecular_function	0.012188	47	1039	451	14356	30	ENSGALG00000007381,ENSGALG00000011509,ENSGALG00000003512,ENSGALG00000004591,ENSGALG00000011278,Novel01420,ENSGALG00000028797,ENSGALG00000009315,ENSGALG00000017040,ENSGALG00000008601,ENSGALG00000022964,ENSGALG00000009859,ENSGALG00000010597,ENSGALG00000008341,ENSGALG00000001565,ENSGALG00000014252,ENSGALG00000016728,Novel00034,ENSGALG00000003957,ENSGALG00000016311,ENSGALG00000011926,ENSGALG000000071…	17	ENSGALG00000008713,ENSGALG00000014701,ENSGALG00000009157,ENSGALG00000000169,ENSGALG00000009369,ENSGALG00000008999,ENSGALG00000008875,ENSGALG00000000527,ENSGALG00000000044,ENSGALG00000001506,ENSGALG00000015531,ENSGALG00000028664,ENSGALG00000002116,ENSGALG00000014013,ENSGALG00000021275,ENSGALG00000006271,ENSGALG00000011901
GO:0016298	lipase activity	molecular_function	0.012294	11	1039	69	14356	7	ENSGALG00000004792,ENSGALG00000012666,ENSGALG00000004230,ENSGALG00000003750,ENSGALG00000026910,ENSGALG00000000771,ENSGALG00000005696	4	ENSGALG00000014997,ENSGALG00000015662,ENSGALG00000008875,ENSGALG00000010312
GO:0044877	macromolecular complex binding	molecular_function	0.012489	87	1039	915	14356	30	ENSGALG00000011278,ENSGALG00000010566,ENSGALG00000001903,ENSGALG00000014398,ENSGALG00000007509,ENSGALG00000011294,ENSGALG00000014908,ENSGALG00000028341,ENSGALG00000002896,ENSGALG00000023135,ENSGALG00000010870,ENSGALG00000028440,ENSGALG00000028037,ENSGALG00000008661,ENSGALG00000002286,ENSGALG00000002232,ENSGALG00000017381,ENSGALG00000002909,ENSGALG00000005796,ENSGALG00000009920,ENSGALG00000027188,…	57	ENSGALG00000006110,Novel01594,ENSGALG00000005451,ENSGALG00000006631,ENSGALG00000003522,ENSGALG00000002346,ENSGALG00000015633,ENSGALG00000005517,ENSGALG00000001459,ENSGALG00000026741,ENSGALG00000003386,ENSGALG00000001616,ENSGALG00000004794,ENSGALG00000006790,ENSGALG00000006221,ENSGALG00000014924,ENSGALG00000005806,ENSGALG00000016312,ENSGALG00000011901,ENSGALG00000015705,ENSGALG00000010255,ENSGALG0…
GO:0032404	mismatch repair complex binding	molecular_function	0.01253	3	1039	7	14356	0		3	ENSGALG00000000169,ENSGALG00000010226,ENSGALG00000002663
GO:0017127	cholesterol transporter activity	molecular_function	0.012837	3	1039	7	14356	2	ENSGALG00000001234,ENSGALG00000007109	1	ENSGALG00000009955
GO:0016742	hydroxymethyl-, formyl- and related transferase activity	molecular_function	0.01286	3	1039	7	14356	0		3	ENSGALG00000005046,ENSGALG00000015983,ENSGALG00000015982
GO:0016627	oxidoreductase activity, acting on the CH-CH group of donors	molecular_function	0.012954	8	1039	45	14356	3	ENSGALG00000002159,ENSGALG00000012834,ENSGALG00000008040	5	ENSGALG00000007132,ENSGALG00000004686,ENSGALG00000028929,ENSGALG00000007072,ENSGALG00000011336
GO:0005507	copper ion binding	molecular_function	0.013882	7	1039	36	14356	5	ENSGALG00000015207,ENSGALG00000005077,ENSGALG00000028247,ENSGALG00000004638,ENSGALG00000007109	2	ENSGALG00000028939,ENSGALG00000008931
GO:0008144	drug binding	molecular_function	0.014033	7	1039	36	14356	2	ENSGALG00000023135,ENSGALG00000012365	5	ENSGALG00000028501,ENSGALG00000010745,ENSGALG00000021128,ENSGALG00000003922,ENSGALG00000028939
GO:0004526	ribonuclease P activity	molecular_function	0.014119	2	1039	3	14356	0		2	ENSGALG00000007124,ENSGALG00000018800
GO:0008297	single-stranded DNA exodeoxyribonuclease activity	molecular_function	0.014151	2	1039	3	14356	0		2	ENSGALG00000010748,ENSGALG00000008698
GO:0004020	adenylylsulfate kinase activity	molecular_function	0.014589	2	1039	3	14356	1	ENSGALG00000003689	1	ENSGALG00000010542
GO:0016787	hydrolase activity	molecular_function	0.014943	167	1039	1925	14356	74	Novel00140,ENSGALG00000014783,ENSGALG00000009131,ENSGALG00000009856,ENSGALG00000007078,ENSGALG00000003532,ENSGALG00000016518,ENSGALG00000028155,ENSGALG00000016076,ENSGALG00000017331,ENSGALG00000016844,ENSGALG00000000771,Novel00836,ENSGALG00000017381,ENSGALG00000009315,ENSGALG00000005107,ENSGALG00000013814,Novel00034,ENSGALG00000003016,ENSGALG00000014836,ENSGALG00000027592,ENSGALG00000001965,ENSGA…	93	ENSGALG00000010884,ENSGALG00000008095,ENSGALG00000015038,ENSGALG00000010669,ENSGALG00000008049,ENSGALG00000012615,ENSGALG00000008571,ENSGALG00000010226,ENSGALG00000021653,Novel00098,ENSGALG00000007665,ENSGALG00000010356,ENSGALG00000000169,ENSGALG00000012260,ENSGALG00000001298,ENSGALG00000010748,ENSGALG00000004201,ENSGALG00000014997,ENSGALG00000011414,ENSGALG00000003231,ENSGALG00000012223,ENSGALG0…
GO:0016887	ATPase activity	molecular_function	0.015306	38	1039	336	14356	5	ENSGALG00000016955,ENSGALG00000004078,ENSGALG00000016349,ENSGALG00000003532,ENSGALG00000006623	33	ENSGALG00000003231,ENSGALG00000004037,ENSGALG00000004195,ENSGALG00000001298,ENSGALG00000013208,ENSGALG00000012348,ENSGALG00000012915,ENSGALG00000010120,ENSGALG00000005517,ENSGALG00000026741,ENSGALG00000017064,ENSGALG00000021399,ENSGALG00000003522,ENSGALG00000017180,ENSGALG00000000878,ENSGALG00000004516,Novel01304,ENSGALG00000006470,ENSGALG00000008095,ENSGALG00000015038,ENSGALG00000012160,ENSGALG0…
GO:0035312	5'-3' exodeoxyribonuclease activity	molecular_function	0.015699	2	1039	3	14356	0		2	ENSGALG00000010748,ENSGALG00000001954
GO:0004748	ribonucleoside-diphosphate reductase activity, thioredoxin disulfide as acceptor	molecular_function	0.015932	2	1039	3	14356	0		2	ENSGALG00000016442,ENSGALG00000017350
GO:0016728	oxidoreductase activity, acting on CH or CH2 groups, disulfide as acceptor	molecular_function	0.015932	2	1039	3	14356	0		2	ENSGALG00000017350,ENSGALG00000016442
GO:0061731	ribonucleoside-diphosphate reductase activity	molecular_function	0.015932	2	1039	3	14356	0		2	ENSGALG00000017350,ENSGALG00000016442
GO:0008028	monocarboxylic acid transmembrane transporter activity	molecular_function	0.016501	6	1039	29	14356	1	ENSGALG00000001717	5	ENSGALG00000007596,ENSGALG00000012985,ENSGALG00000000417,ENSGALG00000011483,ENSGALG00000026089
GO:0070326	very-low-density lipoprotein particle receptor binding	molecular_function	0.016592	2	1039	3	14356	1	ENSGALG00000017381	1	ENSGALG00000008193
GO:0010997	anaphase-promoting complex binding	molecular_function	0.016792	2	1039	3	14356	0		2	ENSGALG00000006110,ENSGALG00000002346
GO:0004529	exodeoxyribonuclease activity	molecular_function	0.01681	3	1039	9	14356	0		3	ENSGALG00000008698,ENSGALG00000010748,ENSGALG00000001954
GO:0016895	exodeoxyribonuclease activity, producing 5'-phosphomonoesters	molecular_function	0.01681	3	1039	9	14356	0		3	ENSGALG00000001954,ENSGALG00000008698,ENSGALG00000010748
GO:0019841	retinol binding	molecular_function	0.017417	2	1039	4	14356	1	ENSGALG00000015374	1	ENSGALG00000006629
GO:0019205	nucleobase-containing compound kinase activity	molecular_function	0.017789	7	1039	40	14356	1	ENSGALG00000016728	6	ENSGALG00000029150,ENSGALG00000028501,ENSGALG00000003510,ENSGALG00000007191,ENSGALG00000005961,ENSGALG00000014447
GO:0016788	hydrolase activity, acting on ester bonds	molecular_function	0.017817	53	1039	539	14356	27	ENSGALG00000004792,Novel00836,ENSGALG00000028155,ENSGALG00000005696,ENSGALG00000017331,ENSGALG00000000771,ENSGALG00000013814,ENSGALG00000004230,ENSGALG00000014836,ENSGALG00000004928,ENSGALG00000003706,ENSGALG00000026910,ENSGALG00000008354,ENSGALG00000023266,ENSGALG00000005146,ENSGALG00000009450,ENSGALG00000001965,ENSGALG00000010364,ENSGALG00000012666,ENSGALG00000014783,ENSGALG00000027592,ENSGALG0…	26	ENSGALG00000014997,ENSGALG00000008698,ENSGALG00000010748,ENSGALG00000008875,ENSGALG00000004037,ENSGALG00000017031,ENSGALG00000016468,ENSGALG00000011015,ENSGALG00000010148,ENSGALG00000015662,ENSGALG00000005245,ENSGALG00000012223,ENSGALG00000018800,ENSGALG00000010312,ENSGALG00000029102,ENSGALG00000010669,ENSGALG00000026038,ENSGALG00000001954,ENSGALG00000010935,ENSGALG00000007124,ENSGALG00000016312,…
GO:0005520	insulin-like growth factor binding	molecular_function	0.017819	5	1039	21	14356	5	ENSGALG00000002909,ENSGALG00000010597,ENSGALG00000011469,ENSGALG00000011339,ENSGALG00000008661	0
GO:0016812	hydrolase activity, acting on carbon-nitrogen (but not peptide) bonds, in cyclic amides	molecular_function	0.017858	3	1039	8	14356	1	ENSGALG00000016076	2	ENSGALG00000000549,ENSGALG00000011414
GO:0003697	single-stranded DNA binding	molecular_function	0.019098	8	1039	46	14356	1	ENSGALG00000028033	7	ENSGALG00000002116,ENSGALG00000001616,ENSGALG00000017073,ENSGALG00000010669,ENSGALG00000004516,ENSGALG00000012915,ENSGALG00000012348
GO:0003887	DNA-directed DNA polymerase activity	molecular_function	0.019301	5	1039	21	14356	0		5	ENSGALG00000015692,ENSGALG00000017064,ENSGALG00000016312,ENSGALG00000007665,ENSGALG00000014924
GO:0004536	deoxyribonuclease activity	molecular_function	0.020545	7	1039	40	14356	0		7	ENSGALG00000024076,ENSGALG00000004037,ENSGALG00000001954,ENSGALG00000016468,ENSGALG00000008698,ENSGALG00000010748,ENSGALG00000012223
GO:0004867	serine-type endopeptidase inhibitor activity	molecular_function	0.022074	7	1039	38	14356	6	ENSGALG00000003512,ENSGALG00000010597,ENSGALG00000008341,ENSGALG00000004591,ENSGALG00000007381,ENSGALG00000009315	1	ENSGALG00000000044
GO:0070182	DNA polymerase binding	molecular_function	0.022424	3	1039	9	14356	0		3	ENSGALG00000003720,ENSGALG00000000169,ENSGALG00000004516
GO:0048487	beta-tubulin binding	molecular_function	0.022781	5	1039	23	14356	2	ENSGALG00000011560,ENSGALG00000014873	3	ENSGALG00000001801,ENSGALG00000001798,ENSGALG00000006271
GO:0036002	pre-mRNA binding	molecular_function	0.023105	3	1039	9	14356	1	ENSGALG00000003532	2	ENSGALG00000015712,ENSGALG00000000990
GO:0004602	glutathione peroxidase activity	molecular_function	0.024262	3	1039	11	14356	1	ENSGALG00000004521	2	ENSGALG00000013098,ENSGALG00000021275
GO:0097602	cullin family protein binding	molecular_function	0.025364	2	1039	4	14356	2	ENSGALG00000011562,ENSGALG00000012486	0
GO:0046982	protein heterodimerization activity	molecular_function	0.026395	26	1039	246	14356	11	ENSGALG00000009977,ENSGALG00000028372,ENSGALG00000001252,ENSGALG00000002286,ENSGALG00000016378,ENSGALG00000027315,ENSGALG00000027594,ENSGALG00000025786,ENSGALG00000006211,ENSGALG00000008308,ENSGALG00000025887	15	ENSGALG00000009553,ENSGALG00000015633,ENSGALG00000006511,ENSGALG00000004794,ENSGALG00000003922,ENSGALG00000003386,ENSGALG00000016312,ENSGALG00000009955,ENSGALG00000013086,ENSGALG00000003484,ENSGALG00000012787,ENSGALG00000015691,ENSGALG00000024481,ENSGALG00000027842,ENSGALG00000027454
GO:0015248	sterol transporter activity	molecular_function	0.027046	3	1039	9	14356	2	ENSGALG00000001234,ENSGALG00000007109	1	ENSGALG00000009955
GO:0019842	vitamin binding	molecular_function	0.028534	7	1039	41	14356	4	ENSGALG00000012365,ENSGALG00000010001,ENSGALG00000011056,ENSGALG00000015374	3	ENSGALG00000016697,ENSGALG00000003071,ENSGALG00000006629
GO:0004448	isocitrate dehydrogenase activity	molecular_function	0.029005	2	1039	4	14356	1	ENSGALG00000003303	1	ENSGALG00000022565
GO:0034190	apolipoprotein receptor binding	molecular_function	0.029101	2	1039	4	14356	1	ENSGALG00000017381	1	ENSGALG00000003553
GO:0016174	NAD(P)H oxidase activity	molecular_function	0.029492	2	1039	4	14356	0		2	ENSGALG00000004003,ENSGALG00000007503
GO:0004869	cysteine-type endopeptidase inhibitor activity	molecular_function	0.029514	5	1039	25	14356	2	ENSGALG00000006175,ENSGALG00000008601	3	ENSGALG00000009369,ENSGALG00000001506,ENSGALG00000008713
GO:0030544	Hsp70 protein binding	molecular_function	0.030525	4	1039	17	14356	3	ENSGALG00000011562,ENSGALG00000027506,ENSGALG00000011560	1	ENSGALG00000003085
GO:0043426	MRF binding	molecular_function	0.030932	2	1039	4	14356	2	ENSGALG00000008308,ENSGALG00000027069	0
GO:0016868	intramolecular transferase activity, phosphotransferases	molecular_function	0.031798	3	1039	10	14356	1	ENSGALG00000011016	2	Novel00042,ENSGALG00000013069
GO:0032407	MutSalpha complex binding	molecular_function	0.032084	2	1039	4	14356	0		2	ENSGALG00000002663,ENSGALG00000010226
GO:0003997	acyl-CoA oxidase activity	molecular_function	0.032594	2	1039	4	14356	1	ENSGALG00000002159	1	ENSGALG00000007132
GO:0019899	enzyme binding	molecular_function	0.032641	93	1039	1027	14356	47	ENSGALG00000006211,ENSGALG00000006503,ENSGALG00000014783,ENSGALG00000005906,ENSGALG00000015775,ENSGALG00000011560,ENSGALG00000004917,ENSGALG00000001229,ENSGALG00000010175,ENSGALG00000003267,ENSGALG00000025956,ENSGALG00000005796,ENSGALG00000001977,ENSGALG00000027188,ENSGALG00000001583,ENSGALG00000001551,ENSGALG00000004591,ENSGALG00000015544,ENSGALG00000009859,ENSGALG00000016281,ENSGALG00000006942,…	46	ENSGALG00000006351,ENSGALG00000027932,ENSGALG00000014378,ENSGALG00000003922,ENSGALG00000008156,ENSGALG00000014692,ENSGALG00000013626,ENSGALG00000007879,ENSGALG00000006271,ENSGALG00000023073,ENSGALG00000014701,ENSGALG00000017148,ENSGALG00000003720,ENSGALG00000000169,ENSGALG00000009854,ENSGALG00000009157,ENSGALG00000012836,ENSGALG00000003231,ENSGALG00000012199,ENSGALG00000011281,ENSGALG00000017073,…
GO:0017017	MAP kinase tyrosine/serine/threonine phosphatase activity	molecular_function	0.032671	3	1039	10	14356	3	ENSGALG00000028155,ENSGALG00000003706,ENSGALG00000009450	0
GO:0016725	oxidoreductase activity, acting on CH or CH2 groups	molecular_function	0.032831	2	1039	4	14356	0		2	ENSGALG00000016442,ENSGALG00000017350
GO:0031543	peptidyl-proline dioxygenase activity	molecular_function	0.033233	3	1039	10	14356	2	ENSGALG00000011056,ENSGALG00000010001	1	ENSGALG00000003071
GO:0032405	MutLalpha complex binding	molecular_function	0.034113	2	1039	4	14356	0		2	ENSGALG00000000169,ENSGALG00000002663
GO:0003689	DNA clamp loader activity	molecular_function	0.034198	2	1039	4	14356	0		2	ENSGALG00000017064,ENSGALG00000001298
GO:0033170	protein-DNA loading ATPase activity	molecular_function	0.034198	2	1039	4	14356	0		2	ENSGALG00000017064,ENSGALG00000001298
GO:0043515	kinetochore binding	molecular_function	0.035009	2	1039	4	14356	0		2	ENSGALG00000014788,ENSGALG00000013208
GO:0017108	5'-flap endonuclease activity	molecular_function	0.03501	2	1039	4	14356	0		2	ENSGALG00000024076,ENSGALG00000004037
GO:0008409	5'-3' exonuclease activity	molecular_function	0.035962	3	1039	10	14356	0		3	ENSGALG00000024076,ENSGALG00000001954,ENSGALG00000010748
GO:0008509	anion transmembrane transporter activity	molecular_function	0.036028	20	1039	173	14356	11	ENSGALG00000004729,ENSGALG00000001717,ENSGALG00000008497,ENSGALG00000028871,ENSGALG00000014868,ENSGALG00000011120,ENSGALG00000002783,ENSGALG00000012847,ENSGALG00000006880,ENSGALG00000015916,ENSGALG00000006503	9	Novel01442,Novel00098,ENSGALG00000011483,ENSGALG00000000417,ENSGALG00000012985,ENSGALG00000027743,Novel01236,ENSGALG00000007596,ENSGALG00000026089
GO:0005515	protein binding	molecular_function	0.037174	683	1039	8925	14356	343	ENSGALG00000002843,ENSGALG00000028155,ENSGALG00000016076,ENSGALG00000017331,ENSGALG00000007381,ENSGALG00000024035,ENSGALG00000009029,ENSGALG00000016496,ENSGALG00000010411,ENSGALG00000008370,ENSGALG00000012131,ENSGALG00000011469,ENSGALG00000015544,ENSGALG00000011618,ENSGALG00000026858,ENSGALG00000013865,ENSGALG00000004659,ENSGALG00000002623,ENSGALG00000009321,ENSGALG00000026811,ENSGALG00000016323,…	340	ENSGALG00000012197,ENSGALG00000002740,ENSGALG00000007620,ENSGALG00000019967,ENSGALG00000020943,ENSGALG00000021128,ENSGALG00000008591,ENSGALG00000014815,ENSGALG00000008156,ENSGALG00000013626,ENSGALG00000008571,ENSGALG00000014331,ENSGALG00000009369,ENSGALG00000012748,ENSGALG00000009956,ENSGALG00000010900,ENSGALG00000010311,ENSGALG00000001459,ENSGALG00000017033,ENSGALG00000012759,ENSGALG00000013098,…
GO:0031490	chromatin DNA binding	molecular_function	0.038433	8	1039	53	14356	4	ENSGALG00000014398,ENSGALG00000011294,ENSGALG00000002286,ENSGALG00000005796	4	ENSGALG00000012405,ENSGALG00000000372,ENSGALG00000003522,ENSGALG00000004794
GO:0042578	phosphoric ester hydrolase activity	molecular_function	0.038544	29	1039	276	14356	17	ENSGALG00000013814,ENSGALG00000010818,ENSGALG00000004928,ENSGALG00000014836,ENSGALG00000003750,ENSGALG00000003706,ENSGALG00000026910,ENSGALG00000001281,ENSGALG00000005146,ENSGALG00000023266,Novel00836,ENSGALG00000009450,ENSGALG00000004792,ENSGALG00000012666,ENSGALG00000014783,ENSGALG00000028155,ENSGALG00000017331	12	ENSGALG00000010148,ENSGALG00000029020,ENSGALG00000005245,ENSGALG00000010312,ENSGALG00000005103,ENSGALG00000029102,ENSGALG00000010669,ENSGALG00000001954,ENSGALG00000008875,ENSGALG00000017031,ENSGALG00000010935,ENSGALG00000011015
GO:0003678	DNA helicase activity	molecular_function	0.039143	8	1039	51	14356	0		8	ENSGALG00000012546,ENSGALG00000012348,ENSGALG00000006037,ENSGALG00000012915,ENSGALG00000004037,ENSGALG00000016676,ENSGALG00000015465,ENSGALG00000001616
GO:0034061	DNA polymerase activity	molecular_function	0.039769	5	1039	25	14356	0		5	ENSGALG00000007665,ENSGALG00000014924,ENSGALG00000016312,ENSGALG00000015692,ENSGALG00000017064
GO:0005344	oxygen transporter activity	molecular_function	0.04055	3	1039	13	14356	0		3	ENSGALG00000007463,ENSGALG00000022703,ENSGALG00000007468
GO:0008134	transcription factor binding	molecular_function	0.041346	32	1039	311	14356	19	ENSGALG00000006139,ENSGALG00000010870,ENSGALG00000001246,ENSGALG00000001229,ENSGALG00000003267,ENSGALG00000028037,ENSGALG00000008096,ENSGALG00000027300,ENSGALG00000028033,ENSGALG00000000843,ENSGALG00000029169,ENSGALG00000011957,ENSGALG00000011278,ENSGALG00000027069,ENSGALG00000026525,ENSGALG00000016311,ENSGALG00000005796,ENSGALG00000014398,ENSGALG00000008308	13	ENSGALG00000011705,ENSGALG00000013626,ENSGALG00000016797,ENSGALG00000001332,ENSGALG00000006445,ENSGALG00000003045,ENSGALG00000010745,ENSGALG00000008226,ENSGALG00000008265,ENSGALG00000001798,ENSGALG00000009690,ENSGALG00000001654,ENSGALG00000010854
[truncated: 13 more rows]
