# Supplementary material for: Transcriptional profiling of liver tissues in chicken embryo at day 16 and 20 using RNA sequencing reveals differential antioxidant enzyme activity
Source: PLoS One. 2018 Feb 6;13(2):e0192253. doi: 10.1371/journal.pone.0192253 (PMC5800670; doi:10.1371/journal.pone.0192253)
Supplement: S4 File — (XLSX) [file pone.0192253.s004.xlsx]

## Sheet: significant pathway SODH-SODL
Supplementary Table S4. List of significant KEGG pathway categories for DEGs in liver tissues between high and low antioxidant enzyme activity (SODH vs SODL)
#Term	Database	ID	Input number	Background number	P-Value	Input	KEGG_ID/KO	Entrez_ID	Hyperlink
DNA replication	KEGG PATHWAY	gga03030	16	30	4.38044e-07	ENSGALG00000001298|ENSGALG00000006037|ENSGALG00000000169|ENSGALG00000024076|ENSGALG00000012546|Novel01304|ENSGALG00000016312|ENSGALG00000016278|ENSGALG00000004037|ENSGALG00000012348|ENSGALG00000016676|ENSGALG00000012915|ENSGALG00000013384|ENSGALG00000000734|ENSGALG00000007665|ENSGALG00000017064	gga:396542|gga:416027|gga:373984|gga:769677|gga:418058|gga:422043|gga:418593|gga:421878|gga:423688|gga:424295|gga:422043|gga:426764|gga:430516|gga:419566|gga:416997|gga:418907|	396542|416027|373984|769677|418058|422043|418593|421878|423688|424295|422043|426764|430516|419566|416997|418907|	http://www.genome.jp/kegg-bin/show_pathway?gga03030/gga:416027%09red/gga:423688%09red/gga:769677%09red/gga:422043%09red/gga:426764%09red/gga:424295%09red/gga:418058%09red/gga:396542%09red/gga:418907%09red/gga:418593%09red/gga:416997%09red/gga:419566%09red/gga:373984%09red/gga:421878%09red/gga:430516%09red
Cell cycle	KEGG PATHWAY	gga04110	27	110	1.99887e-05	ENSGALG00000003085|Novel01304|ENSGALG00000001332|ENSGALG00000025810|ENSGALG00000011967|ENSGALG00000014378|ENSGALG00000009476|ENSGALG00000006051|ENSGALG00000027798|ENSGALG00000001616|ENSGALG00000002663|ENSGALG00000012915|ENSGALG00000004161|ENSGALG00000000970|ENSGALG00000009956|ENSGALG00000004838|ENSGALG00000028143|ENSGALG00000012546|ENSGALG00000016676|ENSGALG00000006110|ENSGALG00000006037|ENSGALG0…	gga:396252|gga:422043|gga:419126|gga:396167|gga:422675|gga:422805|gga:420558|gga:424507|gga:100529062|gga:416776|gga:424777|gga:426764|gga:415400|gga:374260|gga:425536|gga:378922|gga:100859853|gga:418058|gga:422043|gga:416575|gga:416027|gga:373984|gga:420332|gga:396142|gga:424295|gga:416158|gga:421849|	396252|422043|419126|396167|422675|422805|420558|424507|100529062|416776|424777|426764|415400|374260|425536|378922|100859853|418058|422043|416575|416027|373984|420332|396142|424295|416158|421849|	http://www.genome.jp/kegg-bin/show_pathway?gga04110/gga:418058%09red/gga:374260%09red/gga:396142%09red/gga:424777%09red/gga:416158%09red/gga:396167%09red/gga:421849%09red/gga:422043%09red/gga:426764%09red/gga:422805%09red/gga:100859853%09red/gga:396252%09red/gga:416776%09red/gga:424295%09red/gga:424507%09red/gga:415400%09red/gga:416575%09red/gga:416027%09red/gga:419126%09red/gga:420558%09red/gga:…
Fanconi anemia pathway	KEGG PATHWAY	gga03460	13	48	0.00131843	ENSGALG00000002561|ENSGALG00000002663|ENSGALG00000003720|ENSGALG00000003660|ENSGALG00000004516|ENSGALG00000015692|ENSGALG00000002781|ENSGALG00000017073|ENSGALG00000007879|ENSGALG00000000734|ENSGALG00000005028|ENSGALG00000024481|ENSGALG00000012618	gga:419891|gga:424777|gga:415935|gga:101750641|gga:396086|gga:422892|gga:373983|gga:374139|gga:421202|gga:419566|gga:416517|gga:771417|gga:427468|	419891|424777|415935|101750641|396086|422892|373983|374139|421202|419566|416517|771417|427468|	http://www.genome.jp/kegg-bin/show_pathway?gga03460/gga:427468%09red/gga:419891%09red/gga:374139%09red/gga:101750641%09red/gga:421202%09red/gga:422892%09red/gga:373983%09red/gga:415935%09red/gga:771417%09red/gga:396086%09red/gga:424777%09red/gga:419566%09red/gga:416517%09red
Glyoxylate and dicarboxylate metabolism	KEGG PATHWAY	gga00630	9	25	0.00146506	ENSGALG00000005446|ENSGALG00000020943|ENSGALG00000005046|ENSGALG00000016872|ENSGALG00000006134|ENSGALG00000011950|ENSGALG00000001949|ENSGALG00000014766|ENSGALG00000016697	gga:415803|gga:770344|gga:416520|gga:418774|gga:770036|gga:374009|gga:417517|gga:418311|gga:422049|	415803|770344|416520|418774|770036|374009|417517|418311|422049|	http://www.genome.jp/kegg-bin/show_pathway?gga00630/gga:374009%09red/gga:416520%09red/gga:415803%09red/gga:422049%09red/gga:417517%09red/gga:418311%09red/gga:418774%09red/gga:770344%09red/gga:770036%09red
Metabolic pathways	KEGG PATHWAY	gga01100	125	1049	0.00194359	ENSGALG00000007132|ENSGALG00000016560|ENSGALG00000016724|ENSGALG00000005107|ENSGALG00000011950|ENSGALG00000001281|ENSGALG00000012131|ENSGALG00000016697|ENSGALG00000010542|ENSGALG00000006134|ENSGALG00000006947|ENSGALG00000006334|ENSGALG00000015765|Novel00316|ENSGALG00000028929|ENSGALG00000023435|ENSGALG00000014766|ENSGALG00000008370|ENSGALG00000010286|ENSGALG00000012418|ENSGALG00000015053|ENSGALG0…	gga:416068|gga:428661|gga:395480|gga:423738|gga:374009|gga:395650|gga:428772|gga:422049|gga:422530|gga:770036|gga:424891|gga:425306|gga:422910|gga:100858782|gga:100859720|gga:395504|gga:418311|gga:424082|gga:423357|gga:424302|gga:374222|gga:423011|gga:424739|gga:423421|gga:374144|gga:415362|gga:418774|gga:424590|gga:426991|gga:417829|gga:427294|gga:421060|gga:416997|gga:395719|gga:427495|gga:3739…	416068|428661|395480|423738|374009|395650|428772|422049|422530|770036|424891|425306|422910|100858782|100859720|395504|418311|424082|423357|424302|374222|423011|424739|423421|374144|415362|418774|424590|426991|417829|427294|421060|416997|395719|427495|373997|424677|418593|423976|417517|374110|395566|423019|427308|418265|426929|428097|423014|807645|421936|419146|416370|417600|424666|416969|414139|4…	http://www.genome.jp/kegg-bin/show_pathway?gga01100/gga:416975%09red/gga:374222%09red/gga:424041%09red/gga:421032%09red/gga:417366%09red/gga:424288%09red/gga:423357%09red/gga:427495%09red/gga:416783%09red/gga:419678%09red/gga:424590%09red/gga:427207%09red/gga:776127%09red/gga:419175%09red/gga:395650%09red/gga:423895%09red/gga:419077%09red/gga:417917%09red/gga:100857383%09red/gga:770135%09red/gga:…
Carbon metabolism	KEGG PATHWAY	gga01200	18	90	0.00343268	ENSGALG00000005127|ENSGALG00000010286|ENSGALG00000020943|ENSGALG00000015544|ENSGALG00000015053|ENSGALG00000003303|ENSGALG00000016872|ENSGALG00000011950|ENSGALG00000016430|ENSGALG00000022565|ENSGALG00000001949|ENSGALG00000007072|ENSGALG00000005046|ENSGALG00000025844|ENSGALG00000028929|ENSGALG00000004158|ENSGALG00000016697|ENSGALG00000016724	gga:423019|gga:423357|gga:770344|gga:427308|gga:374222|gga:415362|gga:418774|gga:374009|gga:418610|gga:431056|gga:417517|gga:416969|gga:416520|gga:395566|gga:100859720|gga:415746|gga:422049|gga:395480|	423019|423357|770344|427308|374222|415362|418774|374009|418610|431056|417517|416969|416520|395566|100859720|415746|422049|395480|	http://www.genome.jp/kegg-bin/show_pathway?gga01200/gga:416969%09red/gga:423357%09red/gga:374009%09red/gga:431056%09red/gga:100859720%09red/gga:416520%09red/gga:423019%09red/gga:417517%09red/gga:422049%09red/gga:427308%09red/gga:418610%09red/gga:374222%09red/gga:395566%09red/gga:770344%09red/gga:418774%09red/gga:415362%09red/gga:415746%09red/gga:395480%09red
p53 signaling pathway	KEGG PATHWAY	gga04115	13	61	0.00768387	ENSGALG00000003085|ENSGALG00000015286|ENSGALG00000016442|ENSGALG00000027798|ENSGALG00000028143|ENSGALG00000006351|ENSGALG00000012117|ENSGALG00000005648|ENSGALG00000025810|ENSGALG00000009476|ENSGALG00000002663|ENSGALG00000004161|ENSGALG00000000970	gga:396252|gga:421766|gga:421936|gga:100529062|gga:100859853|gga:395274|gga:424275|gga:422211|gga:396167|gga:420558|gga:424777|gga:415400|gga:374260|	396252|421766|421936|100529062|100859853|395274|424275|422211|396167|420558|424777|415400|374260|	http://www.genome.jp/kegg-bin/show_pathway?gga04115/gga:396252%09red/gga:424275%09red/gga:421766%09red/gga:422211%09red/gga:395274%09red/gga:420558%09red/gga:415400%09red/gga:421936%09red/gga:374260%09red/gga:424777%09red/gga:100529062%09red/gga:396167%09red/gga:100859853%09red
Glutathione metabolism	KEGG PATHWAY	gga00480	9	36	0.0108271	ENSGALG00000016324|ENSGALG00000016442|ENSGALG00000013098|ENSGALG00000017350|ENSGALG00000016328|ENSGALG00000006334|ENSGALG00000004521|ENSGALG00000003445|ENSGALG00000022565	gga:395612|gga:421936|gga:418178|gga:419081|gga:414895|gga:425306|gga:427638|gga:424404|gga:431056|	395612|421936|418178|419081|414895|425306|427638|424404|431056|	http://www.genome.jp/kegg-bin/show_pathway?gga00480/gga:431056%09red/gga:418178%09red/gga:395612%09red/gga:421936%09red/gga:425306%09red/gga:414895%09red/gga:424404%09red/gga:427638%09red/gga:419081%09red
Purine metabolism	KEGG PATHWAY	gga00230	23	148	0.0150808	ENSGALG00000005961|ENSGALG00000016442|ENSGALG00000000549|ENSGALG00000007665|ENSGALG00000014447|ENSGALG00000007078|ENSGALG00000011618|ENSGALG00000015765|ENSGALG00000011838|ENSGALG00000016312|ENSGALG00000016278|ENSGALG00000017350|ENSGALG00000028501|ENSGALG00000010542|ENSGALG00000011016|ENSGALG00000011015|ENSGALG00000012034|ENSGALG00000015983|ENSGALG00000029150|ENSGALG00000003689|ENSGALG00000002896|…	gga:770922|gga:421936|gga:415859|gga:416997|gga:426534|gga:423826|gga:776127|gga:422910|gga:417968|gga:418593|gga:421878|gga:419081|gga:422648|gga:422530|gga:424691|gga:428588|gga:396540|gga:395315|gga:396002|gga:423678|gga:426929|gga:420842|gga:419194|	770922|421936|415859|416997|426534|423826|776127|422910|417968|418593|421878|419081|422648|422530|424691|428588|396540|395315|396002|423678|426929|420842|419194|	http://www.genome.jp/kegg-bin/show_pathway?gga00230/gga:417968%09red/gga:423678%09red/gga:423826%09red/gga:426929%09red/gga:396002%09red/gga:428588%09red/gga:418593%09red/gga:422648%09red/gga:776127%09red/gga:419194%09red/gga:424691%09red/gga:420842%09red/gga:415859%09red/gga:396540%09red/gga:422530%09red/gga:770922%09red/gga:395315%09red/gga:421936%09red/gga:426534%09red/gga:416997%09red/gga:421…
Mismatch repair	KEGG PATHWAY	gga03430	6	20	0.0179616	ENSGALG00000001298|ENSGALG00000000169|ENSGALG00000017064|ENSGALG00000013384|ENSGALG00000000734|ENSGALG00000010748	gga:396542|gga:373984|gga:418907|gga:430516|gga:419566|gga:421505|	396542|373984|418907|430516|419566|421505|	http://www.genome.jp/kegg-bin/show_pathway?gga03430/gga:396542%09red/gga:373984%09red/gga:421505%09red/gga:418907%09red/gga:430516%09red/gga:419566%09red
Citrate cycle (TCA cycle)	KEGG PATHWAY	gga00020	7	28	0.023465	ENSGALG00000010286|ENSGALG00000003303|ENSGALG00000011950|ENSGALG00000016430|ENSGALG00000001949|ENSGALG00000028929|ENSGALG00000022565	gga:423357|gga:415362|gga:374009|gga:418610|gga:417517|gga:100859720|gga:431056|	423357|415362|374009|418610|417517|100859720|431056|	http://www.genome.jp/kegg-bin/show_pathway?gga00020/gga:431056%09red/gga:423357%09red/gga:374009%09red/gga:417517%09red/gga:418610%09red/gga:100859720%09red/gga:415362%09red
Glycine, serine and threonine metabolism	KEGG PATHWAY	gga00260	8	36	0.0273153	ENSGALG00000013069|ENSGALG00000005446|ENSGALG00000015053|ENSGALG00000005046|ENSGALG00000004491|ENSGALG00000020943|ENSGALG00000025844|ENSGALG00000023435	gga:418172|gga:415803|gga:374222|gga:416520|gga:416370|gga:770344|gga:395566|gga:395504|	418172|415803|374222|416520|416370|770344|395566|395504|	http://www.genome.jp/kegg-bin/show_pathway?gga00260/gga:418172%09red/gga:416520%09red/gga:415803%09red/gga:374222%09red/gga:395566%09red/gga:770344%09red/gga:395504%09red/gga:416370%09red
Pyrimidine metabolism	KEGG PATHWAY	gga00240	15	90	0.0274572	ENSGALG00000005961|ENSGALG00000016076|ENSGALG00000016442|ENSGALG00000004954|ENSGALG00000016312|ENSGALG00000016278|ENSGALG00000003510|ENSGALG00000010674|ENSGALG00000017350|ENSGALG00000014897|ENSGALG00000028501|ENSGALG00000015765|ENSGALG00000007665|ENSGALG00000007191|ENSGALG00000007078	gga:770922|gga:420266|gga:421936|gga:769338|gga:418593|gga:421878|gga:424406|gga:422556|gga:419081|gga:421060|gga:422648|gga:422910|gga:416997|gga:395719|gga:423826|	770922|420266|421936|769338|418593|421878|424406|422556|419081|421060|422648|422910|416997|395719|423826|	http://www.genome.jp/kegg-bin/show_pathway?gga00240/gga:422556%09red/gga:422648%09red/gga:423826%09red/gga:395719%09red/gga:424406%09red/gga:421936%09red/gga:418593%09red/gga:420266%09red/gga:416997%09red/gga:421060%09red/gga:770922%09red/gga:769338%09red/gga:421878%09red/gga:419081%09red/gga:422910%09red
Nucleotide excision repair	KEGG PATHWAY	gga03420	8	37	0.0308803	ENSGALG00000001298|ENSGALG00000000169|ENSGALG00000026741|ENSGALG00000017064|Novel00717|ENSGALG00000013384|ENSGALG00000000734|ENSGALG00000007665	gga:396542|gga:373984|gga:422668|gga:418907|gga:427153|gga:430516|gga:419566|gga:416997|	396542|373984|422668|418907|427153|430516|419566|416997|	http://www.genome.jp/kegg-bin/show_pathway?gga03420/gga:422668%09red/gga:427153%09red/gga:373984%09red/gga:396542%09red/gga:418907%09red/gga:416997%09red/gga:430516%09red/gga:419566%09red
Vitamin B6 metabolism	KEGG PATHWAY	gga00750	3	7	0.044588	ENSGALG00000016205|Novel00610|ENSGALG00000027346	gga:418549|gga:100857383|gga:100857383|	418549|100857383|100857383|	http://www.genome.jp/kegg-bin/show_pathway?gga00750/gga:418549%09red/gga:100857383%09red
2-Oxocarboxylic acid metabolism	KEGG PATHWAY	gga01210	4	13	0.0477352	ENSGALG00000022565|ENSGALG00000004158|ENSGALG00000003303|ENSGALG00000011950	gga:431056|gga:415746|gga:415362|gga:374009|	431056|415746|415362|374009|	http://www.genome.jp/kegg-bin/show_pathway?gga01210/gga:415362%09red/gga:431056%09red/gga:374009%09red/gga:415746%09red
